# Supplementary material for: Robust determinants of income distribution across and within countries
Source: PLoS One. 2021 Jul 1;16(7):e0253291. doi: 10.1371/journal.pone.0253291 (PMC8248696; doi:10.1371/journal.pone.0253291)
Supplement: S1 Appendix — (XLSX) [file pone.0253291.s001.xlsx]

## Sheet: S1 S2 S3 Table
	S1 Table Data summary for within- and between-variations									S2 Table Summary of the country and years of the 5-year averaged panel data										S3 Table Regression results of the Gini coefficient on mean-income shares with time dummies
	Variable		Mean	Std. Dev.	Min	Max	Observations			iso3	NGini	year	iso3	NGini	year	iso3	NGini	year		Regressions with the quasi-cross-sectional data
	GDP	overall	9.383	0.985	6.324	11.309	N = 449			MKD	1	2015	CZE	5	1995-2015	FRA	7	1985-2015		Variable		Pooled OLS			FE			LSDV
		between		0.923	6.694	10.762	n = 79			BLZ	2	1995-2000	DEU	5	1995-2015	IDN	7	1985-2015		nMPS	1.171***		1.154***	1.250***		1.264***	1.301***		1.301***
		within		0.367	7.899	10.556	T-bar = 5.68			CHN	2	1995-2005	ECU	5	1995-2015	JPN	7	1965-2010		nMIS	-1.076***		-1.081***	-0.963***		-0.963***	-1.279***		-1.274***
	K	overall	10.706	1.135	7.519	12.645	N = 449			GEO	2	2010-2015	EST	5	1995-2015	LUX	7	1985-2015		nMDS	-2.449*			4.387			-0.667
		between		1.105	7.681	12.357	n = 79			KOR	2	1995-2000	GRC	5	1995-2015	MYS	7	1980-2010		_cons	0.001		0.001	0		-0.000***	0.448***		0.447***
		within		0.387	8.849	12.343	T-bar = 5.68			MUS	2	2010-2015	HND	5	1995-2015	NPL	7	1980-2010		N	488		488	488		488	488		487
	I	overall	7.871	1.19	3.648	10.089	N = 449			NIC	2	2010-2015	KGZ	5	1995-2015	NZL	7	1985-2015		R2_a	0.844		0.844	0.507		0.506	0.998		0.998
		between		1.133	4.599	9.674	n = 79			TUR	2	2010-2015	LVA	5	1995-2015	BGD	8	1975-2010		Regressions with the original panel data
		within		0.441	5.954	9.316	T-bar = 5.68			CHE	3	2005-2015	MDG	5	1995-2015	ESP	8	1975-2015		MPS	0.528***		1.327***	0.536		1.276***	0.666***		1.301***
	Emp	overall	0.42	0.074	0.205	0.747	N = 449			CYP	3	2005-2015	MNG	5	1995-2015	ISR	8	1980-2015		MIS	-2.632***		-1.237***	-2.343**		-0.963***	-2.276***		-1.274***
		between		0.071	0.209	0.582	n = 79			MLT	3	2005-2015	PER	5	1995-2015	NLD	8	1980-2015		MDS	2.196***			2.085			1.635***
		within		0.035	0.273	0.585	T-bar = 5.68			MNE	3	2005-2015	PRT	5	1995-2015	PAN	8	1980-2015		_cons	0.494***		-0.016	0.411		-0.081	0.422***		0.030**
	HR	overall	7.547	0.134	7.226	7.94	N = 369			SGP	3	2005-2015	PRY	5	1995-2015	CAN	9	1975-2015		N	488		488	488		488	488		488
		between		0.13	7.286	7.887	n = 60			SRB	3	2005-2015	ROM	5	1995-2015	HUN	9	1975-2015		Note: The data are five-year averages.We perform a serial test by pantest2 in Stata for the FE estimation, which suggests rejection of the null of serial correlation. The dependent variables for the POLS and FE estimators are nGini, and the dependent variable is Gini for the LSDV estimator. Legend: * p<0.05; ** p<0.01; *** p<0.00, and the same is true for the tables below.
		within		0.044	7.408	7.746	T-bar = 6.15			ARG	4	2000-2015	RUS	5	1995-2015	NOR	9	1970-2015
	PG	overall	0.01	0.01	-0.018	0.033	N = 442			CRI	4	2000-2015	SLV	5	1995-2015	FIN	10	1970-2015
		between		0.009	-0.012	0.029	n = 78			DOM	4	2000-2015	SVN	5	1995-2015	ITA	10	1970-2015
		within		0.004	-0.006	0.026	T-bar = 5.66			GTM	4	2000-2015	VEN	5	1995-2015	SWE	10	1970-2015
	Opnsh	overall	0.589	0.472	0.037	3.355	N = 449			HRV	4	2000-2015	CHL	6	1990-2015	USA	10	1970-2015
		between		0.46	0.073	2.839	n = 79			JAM	4	1990-2005	DNK	6	1990-2015	GBR	11	1965-2015
		within		0.218	-0.232	2.024	T-bar = 5.68			LTU	4	2000-2015	MDA	6	1990-2015	MEX	11	1965-2015
	pi	overall	0.211	1.553	-0.016	29.477	N = 402			SVK	4	2000-2010	POL	6	1990-2015	PHL	11	1965-2015
		between		0.52	0.006	4.197	n = 79			SWZ	4	1995-2010	URY	6	1990-2015	THA	11	1965-2015
		within		1.424	-3.936	25.491	T-bar = 5.08			AUT	5	1995-2015	AUS	7	1985-2015	TWN	11	1965-2015
	G	overall	7.62	1.065	4.263	9.257	N = 449			BGR	5	1995-2015	BEL	7	1985-2015	IRL	12	1975-2015
		between		1.002	4.873	9.065	n = 79			BLR	5	1995-2015	BRA	7	1985-2015	IND	13	1955-2015
		within		0.4	5.743	8.84	T-bar = 5.68			COL	5	1995-2015	CSK	7	1960-1990	LKA	13	1955-2015
	CL	overall	2.272	1.35	1	7	N = 379			The number of countries observed the Gini index is 81, The toal observation of the Gini index is 486. NGini is the number of observations for each conntry. ISO3 is the country code.
		between		1.328	1	6.5	n = 74
		within		0.526	0.772	5.272	T-bar = 5.12
	Frdm	overall	0.717	0.451	0	1	N = 414
		between		0.427	0	1	n = 76
		within		0.224	-0.14	1.575	T-bar = 5.44
	labsh	overall	0.571	0.091	0.307	0.796	N = 430
		between		0.089	0.341	0.759	n = 74
		within		0.032	0.396	0.669	T-bar = 5.81
	FDI	overall	0.416	0.236	0.002	0.992	N = 341
		between		0.215	0.08	0.97	n = 78
		within		0.114	-0.099	0.711	T-bar = 4.37
	tey	overall	0.463	0.311	0	1.68	N = 386
		between		0.266	0.057	1.375	n = 76
		within		0.168	-0.106	1.123	T-bar = 5.07
	sey	overall	3.002	1.356	0.12	6.84	N = 386
		between		1.194	0.9	5.705	n = 76
		within		0.685	1.05	5.421	T-bar = 5.07
	pry	overall	5.1	1.339	0.92	8.81	N = 386
		between		1.24	1.878	8.71	n = 76
		within		0.489	2.803	6.857	T-bar = 5.07
	Note: N denotes the number of observations, and n denotes the number of countries. The T-bar is the average years a country is observed in the panel data.

## Sheet: S4 S5 S6 Table
S4 Table Regression results of MID and MED by LSDV										S5 Table Regression results of B20 and T20 by LSDV										S6 Table Regression results of MIS and MPS by LSDV
Variable	MID	MID	MID	MID	MED	MED	MED	MED		Variable	B20	B20	B20	B20	T20	T20	T20	T20		Variable	MIS	MIS	MIS	MIS	MPS	MPS	MPS	MPS
nEmp	0.082	0.276***	0.162*	0.268***	-0.015	0.086**	0.041	0.210***		nEmp					-0.086	-0.153	-0.188*	-0.257**		nEmp					-0.137	-0.145	-0.375***	-0.349***
L5.nEmp	0.167**	-0.057	0.140*	-0.024	0.217***	0.124***	0.183***	0.026		L5.nEmp	0.090***	0.086***	0.073***	0.082***	-0.255**	-0.146	-0.168*	-0.037		L5.nEmp	0.139**	0.154***	0.148***	0.141**	0.013	0.014	0.177**	0.153*
nGDP	0.039**	0.005	0.051***	0.018	0.061***	0.049***	0.071***	0.070***		nGDP	0.028***	0.027***	0.033***	0.029***	-0.058***	-0.049**	-0.084***	-0.061***		nGDP	0.041**	0.030*	0.068***	0.041*	-0.031*	-0.029*	-0.017	-0.027
clGDP	0.049	0.028	0.027	0.081***	0.048***	0.055***	0.015	0.064**		clGDP	0.032***	0.025***	0.011*	0.014*	-0.077	-0.072	-0.032	-0.06		nHR	0.01	-0.006	-0.086*	-0.047	-0.082	-0.088	-0.133**	-0.131**
nHR	0.118**	0.162***	0.139**	0.194***	0.076***	0.059***	0.049	0.136***		nHR	0.040***	0.033**	0.015	0.012	-0.152**	-0.146**	-0.170**	-0.159**		OpsGDP	-0.269*	-0.306**	-0.251**	-0.144	-0.441***	-0.450***	-0.452***	-0.444***
nPG	1.490***	1.205***	1.017*	1.570***	0.780***	0.341*	-0.311	1.046**		nPG	0.154	0.179	0.122	0.230*	-0.612	-0.742	-1.243*	-1.568**		nKsh	-0.004	-0.001	-0.004	-0.002	-0.011**	-0.012**	-0.017***	-0.018***
OpsGDP	0.203*	-0.059	0.389***	0.175*	0.06	0.003	0.133	0.112		OpsGDP	0.025	0.038	0.054**	0.062*	-0.169	-0.163	-0.212	-0.211		L5.nsey	-0.001	0.002	-0.004	-0.002	-0.010**	-0.011**	-0.009*	-0.010*
nKsh	-0.001	-0.004	0.003	0	0.001	0.005***	0.008**	0.001		nKsh	-0.001	-0.001	0	0	0.007	0.004	-0.004	-0.005		L5.npry	0.003	0.007	0.001	-0.002	-0.020**	-0.021**	-0.018**	-0.019**
L5.nsey	0.003	-0.006	0.007	0.005	0.009***	0.005**	0.025***	0.007		L5.nsey	-0.003***	-0.002*	-0.001	0	-0.011	-0.008	-0.008	-0.007		nGsh	-0.014	-0.014	0.055	-0.005	-0.091*	-0.073	-0.089*	-0.098*
npry					0.040***	0.024***	0.036***	0.026**		npry					-0.032*	-0.024	-0.028*	-0.024		e	-0.04	-0.015	-0.072***	-0.051	-0.038	-0.035	-0.019	-0.027
L5.npry	0.025***	0.018***	0.023***	0.012**	-0.013***	-0.012***	-0.030***	-0.013		L5.npry	0.002	0.003*	0.001	0.002	0.001	-0.004	-0.006	-0.001		nIsh	-0.333***	-0.308***	-0.280***	-0.240***	0.062	0.066	0.116*	0.108*
nGsh	0.028	-0.019	0.012	-0.05	0.016	0.058***	-0.024	0.005		nGsh	-0.026**	-0.027**	-0.029***	-0.045***	0.062	0.037	0.001	0.025		L5.nlabsh					0.089	0.114*	0.164**	0.152**
e	-0.023	-0.079***	-0.024	-0.022	-0.063***	-0.044***	-0.130***	-0.096***		e	-0.044***	-0.037***	-0.028***	-0.031***	0.114***	0.092**	0.093**	0.060*		ntey					0.030**	0.029*	0.039***	0.035**
nIsh	-0.076	-0.138***	-0.085	-0.108**	-0.236***	-0.198***	-0.315***	-0.246***		nIsh	-0.112***	-0.095***	-0.058***	-0.053***	0.171**	0.139*	0.242***	0.230***		L5.ntey	-0.017	-0.014	-0.051***	-0.018
L5.nlabsh	-0.183***	-0.141***	-0.089	-0.045	-0.132***	-0.110***	-0.056	-0.084*		L5.nlabsh	-0.056***	-0.045***	-0.031**	-0.014	0.173**	0.171**	0.233***	0.164**		nFDI	0.024	0.006	-0.001	0	0.023	0.026	0.052**	0.041*
ntey	-0.043***	-0.048***	-0.030*	-0.041***	-0.008	-0.023***	-0.005	-0.017		ntey					0.030*	0.032*	0.045**	0.036*		nFDI2	0.884**	0.524*	1.270***	0.917***	0.469	0.55	0.643**	0.604*
L5.ntey	-0.041**	-0.035*	-0.029	-0.009	-0.031***	-0.01	-0.028*	-0.024		L5.ntey	-0.015***	-0.013***	-0.009**	-0.013**	0.041	0.028	0.038	0.025		nCL	0.001	0.001	-0.003	0.003	-0.004	-0.002	0.003	0.002
nFDI	-0.048**	-0.067***	-0.024	-0.066***	0.012	-0.011	-0.032*	-0.097***		nFDI	-0.011*	-0.014**	-0.025***	-0.028***	0.029	0.051*	0.074**	0.061**		nFrdm	-0.002	-0.004	-0.004	0.002	-0.012*	-0.011	0.003	-0.002
nFDI2	-0.604*	-0.638**	-0.291	-0.355*	-0.257*	-0.241*	-0.216	0.031		nFDI2	-0.098	-0.07	0.087	-0.012	0.708*	0.691*	0.322	0.302		_cons	0.314***	0.311***	0.326***	0.326***	0.655***	0.655***	0.671***	0.671***
nCL	-0.005*	-0.005*	-0.005*	-0.008***	-0.004***	-0.005***	-0.004*	-0.005**		nCL	-0.003***	-0.003***	0.001	0	0.009**	0.009**	0.004	0.005		Time	FE	FE	Trended	Trended	FE	FE	Trended	Trended
nFrdm	-0.011*	-0.005	-0.010*	0.001	-0.005*	-0.010***	-0.009**	-0.005		_cons	0.031***	0.030***	0.040***	0.041***	0.518***	0.514***	0.513***	0.506***		SorD	Static	Dynamic	Static	Dynamic	Static	Dynamic	Static	Dynamic
nsey	0.004	0.017***	0.003	0.001	-0.010***	-0.009***	-0.019***	-0.006		Time	FE	FE	Trended	Trended	FE	FE	Trended	Trended		N	171	171	172	172	169	171	167	168
nOpnsh	-0.002	-0.001	-0.006	0.001	-0.002	-0.007*	-0.004	-0.018**		SorD	Static	Dynamic	Static	Dynamic	Static	Dynamic	Static	Dynamic		R2_a	0.922	0.944	0.957	0.906	0.962	0.962	0.96	0.961
npi	0	-0.001	-0.006	0.020*	0.001***	0.002***	-0.027***	0.002		N	173	172	169	171	168	171	172	168		Note: Estimates of nOpnsh, npi, piGDP, clGDP, PG, and nlabsh are not listed in the table.
piGDP	-0.044	-0.002	-0.02	-0.044**	0.026*	0.062***	-0.048**	-0.037*		R2_a	0.987	0.989	0.99	0.985	0.978	0.979	0.979	0.979
_cons	0.455***	0.463***	0.449***	0.458***	0.178***	0.260***	0.281***	0.194***		Note: Estimates of nFrdm, nsey, nOpensh, npi and piGDP are not listed in the table.
Time	FE	FE	Trended	Trended	FE	FE	Trended	Trended
SorD	Static	Dynamic	Static	Dynamic	Static	Dynamic	Static	Dynamic
N	171	172	168	171	171	172	170	171
R2_a	0.981	0.984	0.974	0.986	0.997	0.997	0.987	0.983
Note: Variables, here includes only nlabsh, whose estimates are significant in no more than one regression are not listed in the table, neither the lagged dependent variables. Country dummies are included in all regressions. The same rules apply to other tables in the appendix.

## Sheet: S7 S8 S9 Table
S7 Table Regression results of MIS and B20 by POLS										S8 Table Regression results of MED and T20 by POLS										S9 Table Regression results of MID and MPS by POLS
Variable	nMIS	nMIS	nMIS	nMIS	nB20	nB2	nB20	nB20		Variable	nMED	nMED	nMED	nMED	nT20T	nT20	nT20	nT20		Variable	nMID	nMID	nMID	nMID	nMPS	nMPS	nMPS	nMPS
clGDP	-0.043	-0.025	-0.007	-0.011	0.007	0.011	0.017	0.012		clGDP	0.044*	0.050**	0.061*	0.058*	-0.035	-0.046	-0.046	-0.055		clGDP	0.037	0.044*	0.022	0.036	-0.026	-0.021	-0.015	-0.017
L5.nEmp	0.133*	0.146**	0.091	0.107*	0.095***	0.072***	0.083***	0.061***		L5.nEmp	0.184***	0.101*	0.152**	0.120*	-0.217***	-0.110*	-0.168**	-0.088		L5.nEmp	0.111*	0.048	0.068	0.046	0.069	0.115	0.03	0.048
nGDP	0.02	0.007	-0.007	-0.013	0.028***	0.023***	0.020***	0.014*		nGDP	0.067***	0.051***	0.045***	0.039***	-0.086***	-0.072***	-0.065***	-0.057***		nGDP	0.056***	0.048***	0.049***	0.044***	-0.037*	-0.036*	-0.021	-0.018
nHR	0.066	0.038	0.08	0.054	0.040*	0.035*	0.045**	0.029		nHR	0.100**	0.102***	0.132***	0.116***	-0.109*	-0.142***	-0.145**	-0.160***		nHR	0.103**	0.112***	0.112**	0.123**	-0.01	-0.016	-0.044	-0.036
OpsGDP	-0.136	-0.096	-0.189	-0.206*	0.025	0.03	0.014	0.009		OpsGDP	0.179*	0.174*	0.152	0.122	-0.234*	-0.194*	-0.232*	-0.207*		OpsGDP	0.162	0.172*	0.221*	0.214*	-0.397***	-0.393***	-0.436***	-0.426***
L5.npry	0	0.002	0.002	0.004	0.001	0.001	0.002	0.003		nEmp	0.072	0.103*	0.09	0.084	-0.108	-0.163**	-0.126	-0.170**		nEmp	0.136**	0.157**	0.127*	0.138*	-0.225***	-0.236***	-0.157*	-0.148*
nPG	0.709	0.267	0.446	0.175	0.026	-0.083	0.009	-0.088		L5.npry	0.004	0.006	0.006	0.007	-0.013	-0.013*	-0.012	-0.012		L5.npry	0.018***	0.017***	0.018***	0.017***	-0.015*	-0.013*	-0.013*	-0.012*
nKsh	-0.007*	-0.006	-0.013***	-0.011**	0.001	0.001	-0.002	-0.002		nPG	0.497	0.431	0.886**	0.597	-0.146	-0.468	-0.385	-0.521		nPG	0.832*	0.808*	0.900*	0.836*	-0.374	-0.639	-0.653	-0.763
ncl	0.003	0.001	0.001	0.001	-0.002	-0.002*	-0.003**	-0.002*		nKsh	0.004	0.004	-0.002	-0.001	-0.006	-0.004	0	0		nKsh	0.004	0.004	0.002	0.001	-0.012***	-0.011***	-0.009**	-0.008*
nIsh	-0.238***	-0.177***	-0.199***	-0.164***	-0.061***	-0.042**	-0.056***	-0.037*		ntey	-0.018	-0.020*	-0.022*	-0.020*	0.030*	0.032**	0.021	0.025		ntey	-0.036**	-0.034**	-0.029*	-0.030*	0.027*	0.025*	0.029*	0.031**
e	-0.078*	-0.064	-0.086**	-0.066*	-0.049***	-0.041***	-0.043***	-0.034**		ncl	-0.006**	-0.005**	-0.008***	-0.007**	0.007*	0.007**	0.009**	0.009***		ncl	-0.007**	-0.007**	-0.004	-0.006*	0.004	0.003	0.002	0.001
L5.nlabsh						-0.061***	-0.035	-0.031		nIsh	-0.136***	-0.119***	-0.149***	-0.125***	0.159***	0.151***	0.201***	0.169***		nIsh	-0.067*	-0.074*	-0.105**	-0.095**	0.058	0.077	0.058	0.051
L5.ntey	-0.026	-0.025	-0.031*	-0.026	-0.017**	-0.011*	-0.015**	-0.01		e	-0.075**	-0.067**	-0.092***	-0.080***	0.069*	0.063*	0.085**	0.079**		e	-0.008	-0.015	-0.029	-0.039	-0.025	-0.023	-0.024	-0.025
nOpnsh	0.003	0.002	-0.006	-0.005	-0.008*	-0.007*	-0.007	-0.005		L5.nlabsh	-0.082*	-0.095**	-0.049	-0.056	0.182***	0.170***	0.151**	0.134**		L5.nlabsh	-0.069	-0.086*	-0.03	-0.054	0.057	0.05	0.051	0.051
piGDP	-0.039	-0.028	-0.003	0.007	0.002	-0.001	0.013	0.008		L5.ntey	-0.027*	-0.01	-0.030*	-0.021	0.027	0.005	0.040*	0.022		L5.ntey	-0.016	-0.004	-0.025	-0.017
nlabsh	-0.069	-0.088	-0.05	-0.049						nOpnsh	-0.016*	-0.017*	-0.015	-0.016*	0.01	0.015	0.007	0.014		nOpnsh	0	-0.005	-0.002	-0.006	0.002	0.002	-0.004	-0.003
Time	Trended	Trended	FE	FE	Trended	Trended	FE	FE		piGDP	-0.012	-0.012	0.014	0.016	0.025	0.027	0.015	-0.004		piGDP	-0.014	-0.016	-0.007	-0.005	0.008	0.01	0.014	0.008
SorD	Static	Dynamic	Static	Dynamic	Static	Dynamic	Static	Dynamic		nlabsh	-0.069	-0.058	-0.041	-0.048						nlabsh	0.006	-0.013	-0.003	0.007	0.026	0.023	-0.003	-0.003
N	173	173	173	173	173	173	173	173		Time	Trended	Trended	FE	FE	Trended	Trended	FE	FE		Time	Trended	Trended	FE	FE	Trended	Trended	FE	FE
R2_a	0.252	0.31	0.307	0.346	0.379	0.506	0.315	0.374		SorD	Static	Dynamic	Static	Dynamic	Static	Dynamic	Static	Dynamic		SorD	Static	Dynamic	Static	Dynamic	Static	Dynamic	Static	Dynamic
Note: Variables L5.nsey, nGsh, npi, nFrdm nFDI and nFDI2 are included but not listed in the table.										N	173	173	173	173	173	173	173	173		N	173	173	173	173	173	173	173	173
										R2_a	0.424	0.548	0.409	0.437	0.455	0.541	0.391	0.459		R2_a	0.439	0.492	0.287	0.354	0.259	0.306	0.193	0.216
										Note: Variables npry, L5.nsey, nGsh, nFrdm, npi, nFDI and nFDI2 are included but not listed in the table.										Note: Variables L5.nsey, nsey, nGsh, nFrdm, npi, nFDI and nFDI2 are included but not listed in the table.

## Sheet: S10 S11 Table
S11 Table Regression results of income distribution measures on GDP and capital terms by LSDV and POLS								S10 Table Robust determinants of income distribution within and across countries
Variable	T20	MID	MED	nT20	nMID	nMED		Variable	Gini	nGini	MIS	nMIS	B20	nB20	MES	nMED	T20	nT20	MID	nMID	MPS	nMPS
e	0.092**	-0.024	-0.063***	0.069*	-0.008	-0.075**		nEmp	-0.139*	-0.245***									0.082	0.136**
GDP	-0.084***	0.039**	0.061***	-0.086***	0.056***	0.067***		L5.nEmp			0.148***	0.133*	0.090***	0.083***	0.217***	0.184***
clGDP	-0.032	0.051	0.048***	-0.035	0.037	0.044*		nGDP					0.028***	0.020***	0.061***	0.067***	-0.084***	-0.086***
OpsGDP	-0.212	0.198*	0.06	-0.234*	0.162	0.179*		clGDP							0.048***	0.044*
piGDP	0.046	-0.046	0.026*	0.025	-0.014	-0.012		nHR							0.076***	0.100**	-0.170**	-0.109*	0.118**	0.103**
nKsh	-0.004	-0.001	0.001	-0.006	0.004	0.004		OpsGDP	-0.315**	-0.319*									0.203*	0.162	-0.452***	-0.397***
nIsh	0.242***	-0.078*	-0.236***	0.159***	-0.067*	-0.136***		nPG											1.490***	0.832*
Time	Trended	Trended	FE	Trended	Trended	Trended		nKsh													-0.017***	-0.012***
N	171	173	171	173	173	173		L5.npry	-0.014*	-0.016*									0.025***	0.018***	-0.018**	-0.015*
R2_a	0.979	0.982	0.997	0.455	0.439	0.424		ntey								-0.018	0.045**		-0.043***	-0.036**	0.039***	0.027*
Note: All regressions are in static specification. Highlighted coefficients are robustly significant in 3 or 4 of the 4 estiamtors.								L5.ntey					-0.015***	-0.015**
								e					-0.044***	-0.043***	-0.063***	-0.075**	0.093**	0.069*
								nIsh	0.250***	0.245***	-0.280***	-0.238***	-0.112***	-0.056***	-0.236***	-0.136***	0.242***	0.159***
								L5.nlabsh	0.195***	0.217**							0.233***	0.182***
								nCL							-0.004***	-0.006**			-0.005*	-0.007**
								Time	FE	Trended	Trended	Trended	FE	FE	FE	Trended	Trended	Trended	FE	Trended	Trended	Trended
								SorD	Static	Static	Static	Static	Static	Static	Static	Static	Static	Static	Static	Static	Static	Static
								N	171	173	172	173	173	173	171	173	172	173	171	173	167	173
								R2_a	0.991	0.313	0.957	0.252	0.987	0.315	0.997	0.424	0.979	0.455	0.981	0.439	0.96	0.259
								Note: All estimates in the table are robust in at least seven of the eight estimations and the other estimates are not listed in the table. Highlighted estimates in yelllow are robust in the eight regressions.

## Sheet: S12 S13 S14 Tables4Reviewers
	S12 Table Bilateral correlation coefficients between GDP and income distribution measures								S13 Table Regression results of income distribution measures by POLS with detrended data												S14 Table Regression results of income distribution measures by POLS with de-fixed-effect data
	Correlation	Detrended data			Defixed effect data				Variable	Gini	Gini	MIS	MIS	T20	T20	MPS	MPS	MID	MID		Variable	Gini	Gini	MIS	MIS	T20	T20	MPS	MPS	MID	MID
	Coefficient	e	GDP	GDP2	e	GDP	GDP2		e	0.082*	0.097**	-0.078*	-0.046	0.069*	-0.006	-0.025	-0.037	-0.008	0.023		e	0.106**	0.124***	-0.086**	-0.050*	0.085**	0.022	-0.029	0.003	-0.024	-0.017
	nGini	0	-0.0347	-0.1008	0	0.0206	-0.0873		GDP	-0.043*	-0.023	0.02	0.015	-0.086***	-0.072***	-0.037*	-0.011	0.056***	0.047***		GDP	-0.016	-0.015	-0.007	-0.002	-0.065***	-0.054***	0.049***	0.035**	-0.021	-0.013
	nB20	-0.0525	0.219	0.0169	-0.04	0.2054	-0.0292		OpsGDP	-0.319*	-0.257*	-0.136	-0.084	-0.234*	-0.13	-0.397***	-0.248*	0.162	0.111		OpsGDP	-0.252	-0.231*	-0.189	-0.204*	-0.232*	-0.159	0.221*	0.183*	-0.436***	-0.290**
	nT20	0	-0.1982	-0.0796	0	-0.1649	-0.0197		clGDP	-0.034	-0.015	-0.043	-0.049*	-0.035	-0.017	-0.026	-0.022	0.037	0.027		clGDP	-0.065	-0.025	-0.007	-0.047	-0.046	-0.004	0.022	0.004	-0.015	-0.022
	nMES	-0.0229	0.2058	0.0529	-0.0217	0.1844	-0.0011		piGDP	0.046	-0.004	-0.039	0.008	0.025	-0.01	0.008	0.006	-0.014	0.02		piGDP	0.054	-0.001	-0.003	0.016	0.015	-0.019	-0.007	0.014	0.014	0.012
	nMIS	0	0.0225	-0.0283	0	0.037	-0.0223		nEmp	-0.245***	-0.184**			-0.108	-0.142*	-0.225***	-0.238***	0.136**	0.152***		nEmp	-0.196**	-0.158**			-0.126	-0.131*	0.127*	0.147**	-0.157*	-0.197**
	nMPS	0	-0.1634	-0.1694	0	-0.107	-0.1038		L5.npry	-0.016*	-0.017**	0	0	-0.013	-0.009	-0.015*	-0.010*	0.018***	0.019***		L5.npry	-0.022**	-0.018***	0.002	0	-0.012	-0.009	0.018***	0.012**	-0.013*	-0.011*
	nMID	0	0.1815	0.1233	0	0.1463	0.0626		npry					-0.002	-0.006						npry					-0.005	-0.007
	L5.nGini	0	0.0565	-0.0023	0	0.0673	-0.007		nIsh	0.245***	0.289***	-0.238***	-0.190***	0.159***	0.139**	0.058	0.006	-0.067*	-0.05		nIsh	0.302***	0.353***	-0.199***	-0.181***	0.201***	0.186***	-0.105**	-0.091*	0.058	0.049
	L5.nB20	-0.106	0.0744	0.0674	-0.0868	0.0846	0.076		L5.nlabsh	0.217**	0.129*			0.182***	0.208***	0.057	0.081	-0.069	-0.102**		L5.nlabsh	0.157*	0.09			0.151**	0.173***	-0.03	-0.072	0.051	0.076
	L5.nT20	0	-0.0983	-0.025	0	-0.1009	-0.0116		nKsh	-0.011**	-0.006	-0.007*	-0.009**	-0.006	-0.008*	-0.012***	-0.014***	0.004	0.006*		nKsh	0	0.001	-0.013***	-0.012***	0	-0.001	0.002	0.003	-0.009**	-0.012***
	L5.nMES	-0.0751	0.0784	0.0641	-0.0679	0.0747	0.0516		nlabsh	0.209**	-0.015	-0.069	0.021			0.026	0.008	0.006	0.028		nlabsh	0.123	-0.024	-0.05	0.047			-0.003	-0.018	-0.003	0
	L5.nMIS	0	0.0158	0.101	0	0.0358	0.1331		nHR	-0.114*	-0.035	0.066	0.003	-0.109*	-0.063	-0.01	-0.029	0.103**	0.070*		nHR	-0.146*	-0.085	0.08	0.026	-0.145**	-0.110*	0.112**	0.095*	-0.044	-0.053
	L5.nMPS	0	-0.0749	0.0591	0	-0.0487	0.1249		nPG	-0.743	-1.088*	0.709	0.658	-0.146	-0.004	-0.374	-0.092	0.832*	0.637*		nPG	-1.451*	-1.410**	0.446	0.415	-0.385	-0.291	0.900*	0.672	-0.653	-0.372
	L5.nMID	0	0.0767	0.0204	0	0.0538	-0.024		L5.nsey	-0.008	-0.012**	-0.001	0.002	-0.005	-0.007	-0.006	-0.006	0.002	0.004		L5.nsey	-0.007	-0.009*	-0.003	0.002	-0.007	-0.008	0.006	0.006	-0.010*	-0.006
	N=180. The data are quasi-cross-sectional.								nsey					-0.002	-0.001			0.004	0.004		nsey					-0.002	0	0.003	0.002
									nGsh	-0.003	0.053	-0.075	-0.028	0.05	0.065	-0.029	-0.045	0.055	0.046		nGsh	0.075	0.07	0	-0.004	0.105*	0.104*	0	-0.008	0.019	0.001
									ntey	0.024	0.022			0.030*	0.031*	0.027*	0.021	-0.036**	-0.033***		ntey	0.017	0.026			0.021	0.028*	-0.029*	-0.031**	0.029*	0.021
									ncl	0.006	0.005	0.003	0.003	0.007*	0.009**	0.004	0.003	-0.007**	-0.008***		ncl	0.008*	0.005	0.001	0.003	0.009**	0.008**	-0.004	-0.005	0.002	0.003
									nfrdm	0.016*	0.016*	0.002	0.004	0.009	0.01	0.003	0.001	-0.014**	-0.016***		nfrdm	0.012	0.01	0.005	0.008	0.007	0.007	-0.007	-0.006	-0.005	-0.002
									nOpnsh	0.025*	0.02	0.003	-0.009	0.01	0.019	0.002	0.002	0	-0.005		nOpnsh	0.017	0.021	-0.006	-0.009	0.007	0.015	-0.002	-0.01	-0.004	0.001
									nfdi	0.034	0.016	-0.014	-0.006	0.029	0.018	0.019	0.005	-0.002	0.005		nfdi	0.015	0.01	0.016	0.001	0.022	0.022	-0.001	-0.008	0.005	-0.005
									Fdisqr	0.138	0.246	0.302	0.015	0.27	0.029	0.185	0.039	-0.089	0.043		Fdisqr	0.174	0.356	0.404	-0.101	0.576*	0.239	-0.235	-0.12	0.028	-0.03
									npi	0.001	0	-0.001	0	0.001	0	0	0	0	0.002		npi	0.002	0	-0.001	0	0.001	0	0	0	0.001	0.001
									L5.nEmp			0.133*	0.085	-0.217***	-0.152**	0.069	0.119*	0.111*	0.071		L5.nEmp			0.091	0.072	-0.168**	-0.138*	0.068	0.042	0.03	0.078
									L5.ntey			-0.026	-0.02	0.027	0.026			-0.016	-0.023*		L5.ntey			-0.031*	-0.017	0.040*	0.043**	-0.025	-0.030*
									GDP-Ineq	Yes	No	Yes	No	Yes	No	Yes	No	Yes	No		GDP-Ineq	Yes	No	Yes	No	Yes	No	Yes	No	Yes	No
									N	173	216	173	216	173	197	173	216	173	197		N	173	216	173	216	173	197	173	197	173	216
									R2_a	0.313	0.157	0.252	0.161	0.455	0.403	0.259	0.208	0.439	0.481		r2_a	0.277	0.23	0.307	0.213	0.391	0.341	0.287	0.245	0.193	0.153
									Note: The quasi-cross-sentional data have been detrended. GDP-ineq denotes whether the GDP data has been explained by income distribution meassures.												Note: The quasi-cross-sectional data have been de-fixed-effect. GDP-ineq denotes whether the GDP data has been explained by income distribution meassures.

## Sheet: AllResults
LSDV																													POLS
Variable	MIT2	MIF2	MITD2	MIFD2	B20T2	B20F2	B20TD2	B20FD2	T20T2	T20F2	T20TD2	T20FD2	GiT2	GiF2	GiTD2	GiFD2	MPT2	MPF2	MPTD2	MPFD2	MDT2	MDF2	MDTD2	MDFD2	MET2	MEF2	METD2	MEFD2	Variable	GiF	GiT	GiFD	GiTD	B20F	B20T	B20FD	B20TD	MEF	MET	MEFD	METD	MDF	MDT	MDFD	MDTD	T20F	T20T	T20FD	T20TD
e	-0.073***	-0.04	-0.051	-0.015	-0.028***	-0.043***	-0.031***	-0.037***	0.092**	0.101**	0.060*	0.093**	0.150***	0.059*	0.083**	0.03	-0.03	-0.038	-0.029	-0.035	-0.024	-0.024	-0.021	-0.079***	-0.132***	-0.063***	-0.096***	-0.045***	e	0.106**	0.082*	0.073	0.053	-0.043***	-0.049***	-0.034**	-0.041***	-0.092***	-0.075**	-0.080***	-0.067**	-0.029	-0.008	-0.039	-0.015	0.085**	0.069*	0.079**	0.063*
GDP	0.067***	0.041**	0.041*	0.030*	0.033***	0.029***	0.029***	0.027***	-0.084***	-0.049**	-0.062***	-0.049**	0.019	-0.001	-0.049**	0.024	-0.024	-0.031*	-0.026	-0.029	0.051***	0.039**	0.018	0.005	0.072***	0.061***	0.070***	0.049***	GDP	-0.016	-0.043*	-0.024	-0.034	0.020***	0.028***	0.014*	0.023***	0.045***	0.067***	0.039***	0.051***	0.049***	0.056***	0.044***	0.048***	-0.065***	-0.086***	-0.057***	-0.072***
clGDP	0.014	-0.036	-0.021	-0.04	0.011*	0.032***	0.014*	0.025***	-0.032	-0.084*	-0.061*	-0.073	-0.035	-0.080*	-0.090**	-0.011	-0.037	-0.013	-0.034	-0.019	0.027	0.051	0.081***	0.028	0.033	0.048***	0.064**	0.055***	clGDP	-0.065	-0.034	-0.067	-0.041	0.017	0.007	0.012	0.011	0.061*	0.044*	0.058*	0.050**	0.022	0.037	0.036	0.044*	-0.046	-0.035	-0.055	-0.046
OpsGDP	-0.251**	-0.269*	-0.144	-0.306**	0.054**	0.025	0.062*	0.038	-0.212	-0.156	-0.204	-0.165	-0.486***	-0.314**	-0.549***	-0.417***	-0.439***	-0.441***	-0.449***	-0.450***	0.389***	0.198*	0.176*	-0.059	0.177*	0.06	0.112	0.004	OpsGDP	-0.252	-0.319*	-0.315*	-0.365**	0.014	0.025	0.009	0.03	0.152	0.179*	0.122	0.174*	0.221*	0.162	0.214*	0.172*	-0.232*	-0.234*	-0.207*	-0.194*
piGDP	-0.001	0.015	-0.003	0.008	0.001	0.006	0	0.009	0.046	0.038	0.053*	0.012	0.067*	0.025	0.025	0.031	0.019	-0.004	0.017	0.003	-0.02	-0.046	-0.044**	-0.002	-0.050**	0.026*	-0.037*	0.062***	piGDP	0.054	0.046	0.047	0.049	0.013	0.002	0.008	-0.001	0.014	-0.012	0.016	-0.012	-0.007	-0.014	-0.005	-0.016	0.015	0.025	-0.004	0.027
nKsh	-0.004	-0.004	-0.002	-0.001	0	-0.001	0	-0.001	-0.004	0.007	-0.005	0.004	-0.001	0.005	0.001	0.002	-0.018***	-0.011**	-0.018***	-0.012**	0.003	-0.001	0	-0.004	0.008**	0.001	0.001	0.005***	nKsh	0	-0.011**	-0.002	-0.010**	-0.002	0.001	-0.002	0.001	-0.002	0.004	-0.001	0.004	0.002	0.004	0.001	0.004	0	-0.006	0	-0.004
nIsh	-0.280***	-0.334***	-0.241***	-0.308***	-0.058***	-0.111***	-0.053***	-0.095***	0.242***	0.147*	0.233***	0.140*	0.225***	0.250***	0.191***	0.170***	0.106*	0.062	0.109*	0.066	-0.085	-0.078*	-0.108**	-0.138***	-0.356***	-0.236***	-0.245***	-0.198***	nIsh	0.302***	0.245***	0.258***	0.241***	-0.056***	-0.061***	-0.037*	-0.042**	-0.149***	-0.136***	-0.125***	-0.119***	-0.105**	-0.067*	-0.095**	-0.074*	0.201***	0.159***	0.169***	0.151***
N	171	170	171	170	170	172	171	172	171	171	170	169	170	170	172	171	171	169	170	172	169	173	170	172	169	171	170	171	N	173	173	173	173	173	173	173	173	173	173	173	173	173	173	173	173	173	173	173	173
R2_a	0.957	0.92	0.905	0.945	0.99	0.987	0.985	0.989	0.979	0.978	0.979	0.979	0.988	0.99	0.992	0.991	0.963	0.962	0.961	0.962	0.974	0.982	0.986	0.984	0.984	0.997	0.982	0.997	r2_a	0.277	0.313	0.408	0.431	0.315	0.379	0.374	0.506	0.409	0.424	0.437	0.548	0.287	0.439	0.354	0.492	0.391	0.455	0.459	0.541
nOpnsh	0.007	0.012	0.005	0.012	-0.006**	-0.002	-0.003	-0.002	0.009	0.004	0.005	0.01	0.055***	0.037***	0.021*	0.014	0.014	0	0.013	0.001	-0.006	-0.001	0.001	-0.001	-0.005	-0.002	-0.018**	-0.007*	nOpnsh	0.017	0.025*	0.017	0.012	-0.007	-0.008*	-0.005	-0.007*	-0.015	-0.016*	-0.016*	-0.017*	-0.002	0	-0.006	-0.005	0.007	0.01	0.014	0.015
nFDI	-0.001	0.024	0	0.006	-0.025***	-0.011*	-0.028***	-0.014**	0.073**	0.024	0.063**	0.048*	0.100***	0.035	0.105***	0.038	0.040*	0.023	0.041*	0.026	-0.024	-0.050**	-0.065***	-0.067***	-0.035*	0.012	-0.097***	-0.011	nFDI	0.015	0.034	0.019	0.026	-0.001	-0.007	-0.008	-0.011	0.001	-0.017	-0.012	-0.031*	-0.001	-0.002	-0.016	-0.015	0.022	0.029	0.040*	0.048**
nFDI2	1.270***	0.891**	0.917***	0.525*	0.086	-0.099	-0.012	-0.07	0.322	0.718*	0.305	0.666*	-0.333	-0.029	-0.694**	-0.24	0.605**	0.469	0.594*	0.556	-0.292	-0.657**	-0.360*	-0.638**	-0.241	-0.257*	0.034	-0.246*	nFDI2	0.174	0.138	0.19	0.109	0.057	0.042	0.03	0.021	-0.001	-0.069	-0.027	-0.04	-0.235	-0.089	-0.279	-0.2	0.576*	0.27	0.527*	0.296
npi	0	-0.028*	-0.018	-0.02	-0.004	0	0	0	0	0	-0.009	0.001	0.029*	0.015	0.002**	0.002**	-0.002	-0.001	0	-0.001	-0.006	0	0.020*	-0.001	-0.028***	0.001***	0.002	0.002***	npi	0.002	0.001	0.002	0.002	0	0	0	0	0	0	0	-0.001	0	0	0	0	0.001	0.001	0	0.001
L5.nEmp	0.148***	0.138**	0.141**	0.155***	0.073***	0.090***	0.082***	0.086***	-0.168*	-0.265**	-0.034	-0.148					0.170**	0.013	0.158*	0.015	0.140*	0.174**	-0.025	-0.057	0.142**	0.217***	0.027	0.127***	L5.nEmp					0.083***	0.095***	0.061***	0.072***	0.152**	0.184***	0.120*	0.101*	0.068	0.111*	0.046	0.048	-0.168**	-0.217***	-0.088	-0.110*
nEmp									-0.188*	-0.066	-0.258**	-0.155	-0.353***	-0.139*	-0.379***	-0.138*	-0.361***	-0.137	-0.354***	-0.146	0.162*	0.071	0.268***	0.276***	0.099*	-0.015	0.209***	0.083**	nEmp	-0.196**	-0.245***	-0.175**	-0.246***					0.09	0.072	0.084	0.103*	0.127*	0.136**	0.138*	0.157**	-0.126	-0.108	-0.170**	-0.163**
nHR	-0.086*	0.009	-0.047	-0.005	0.015	0.040***	0.012	0.033**	-0.170**	-0.148**	-0.162**	-0.144**	-0.267***	-0.225***	-0.139**	-0.07	-0.133**	-0.082	-0.129**	-0.089	0.139**	0.114**	0.191***	0.162***	0.069*	0.076***	0.137***	0.059***	nHR	-0.146*	-0.114*	-0.106	-0.069	0.045**	0.040*	0.029	0.035*	0.132***	0.100**	0.116***	0.102***	0.112**	0.103**	0.123**	0.112***	-0.145**	-0.109*	-0.160***	-0.142***
L5.nsey	-0.004	-0.001	-0.002	0.002	-0.001	-0.003***	0	-0.002*	-0.008	-0.011	-0.006	-0.008	-0.011*	-0.002	-0.008*	0.001	-0.010**	-0.010**	-0.010**	-0.011**	0.007	0.002	0.005	-0.006	0.026***	0.009***	0.007	0.005**	L5.nsey	-0.007	-0.008	-0.008	-0.008	0.002	0.002	0.003	0.003	0.006	0.008*	0.005	0.004	0.006	0.002	0.005	0.001	-0.007	-0.005	-0.005	-0.001
nsey									-0.001	0.001	0.001	-0.001									0.003	0.004	0.001	0.017***	-0.020***	-0.010***	-0.006	-0.009***	nsey									0.003	0	0.003	0.002	0.003	0.004	0.004	0.005	-0.002	-0.002	-0.004	-0.006
L5.ntey	-0.052***	-0.016	-0.018	-0.014	-0.009**	-0.015***	-0.013**	-0.013***	0.038	0.042*	0.025	0.028									-0.029	-0.041**	-0.009	-0.035*	-0.027*	-0.031***	-0.024	-0.011	L5.ntey					-0.015**	-0.017**	-0.01	-0.011*	-0.030*	-0.027*	-0.021	-0.01	-0.025	-0.016	-0.017	-0.004	0.040*	0.027	0.022	0.005
ntey									0.045**	0.031*	0.037*	0.032*	0.014	0.027*	0.044***	0.022	0.036**	0.030**	0.034**	0.029*	-0.030*	-0.043***	-0.041***	-0.048***	-0.002	-0.008	-0.018	-0.023***	ntey	0.017	0.024	0.022	0.025					-0.022*	-0.018	-0.020*	-0.020*	-0.029*	-0.036**	-0.030*	-0.034**	0.021	0.030*	0.025	0.032**
L5.npry	0.001	0.003	-0.002	0.007	0.001	0.002	0.002	0.003*	-0.006	-0.001	-0.001	-0.004	0.001	-0.014*	-0.021**	-0.013	-0.016**	-0.020**	-0.018**	-0.021**	0.023***	0.026***	0.012**	0.018***	-0.030***	-0.013***	-0.013	-0.012***	L5.npry	-0.022**	-0.016*	-0.018*	-0.014*	0.002	0.001	0.003	0.001	0.006	0.004	0.007	0.006	0.018***	0.018***	0.017***	0.017***	-0.012	-0.013	-0.012	-0.013*
npry									-0.028*	-0.030*	-0.024	-0.023													0.032***	0.040***	0.026**	0.024***	npry									0.004	0.002	0.003	-0.001					-0.005	-0.002	-0.005	-0.002
L5.nlabsh					-0.031**	-0.056***	-0.014	-0.045***	0.233***	0.167**	0.165**	0.169**	0.095	0.195***	0.192***	0.112*	0.152**	0.089	0.157**	0.115*	-0.09	-0.186***	-0.046	-0.141***	-0.036	-0.132***	-0.085*	-0.110***	L5.nlabsh	0.157*	0.217**	0.11	0.136*	-0.035	-0.064**	-0.031	-0.061***	-0.049	-0.082*	-0.056	-0.095**	-0.03	-0.069	-0.054	-0.086*	0.151**	0.182***	0.134**	0.170***
nlabsh	-0.058	0.014	-0.056	0.012									0.01	0.02	0.06	0.02	0.016	-0.002	0.015	-0.006	-0.044	0.038	0.052	0.052	-0.074*	-0.029	-0.043	0.009	nlabsh	0.123	0.209**	0.121	0.147*					-0.041	-0.069	-0.048	-0.058	-0.003	0.006	0.007	-0.013
ncl	-0.003	0.001	0.003	0.001	0.001	-0.003***	0	-0.003***	0.004	0.008*	0.005	0.009**	0	0.007*	0.004	0.007*	0.002	-0.004	0.002	-0.002	-0.005*	-0.005*	-0.008***	-0.005*	-0.004*	-0.004***	-0.005**	-0.005***	ncl	0.008*	0.006	0.005	0.006	-0.003**	-0.002	-0.002*	-0.002*	-0.008***	-0.006**	-0.007**	-0.005**	-0.004	-0.007**	-0.006*	-0.007**	0.009**	0.007*	0.009***	0.007**
nGsh	0.055	-0.013	-0.005	-0.014	-0.029***	-0.025**	-0.045***	-0.027**	0.001	0.07	0.027	0.037	0.108*	0.124**	0.002	0.235***	-0.108**	-0.091*	-0.097*	-0.072	0.012	0.021	-0.049	-0.019	-0.005	0.016	0.004	0.057***	nGsh	0.075	-0.003	0.047	0.044	-0.014	-0.024	-0.02	-0.019	-0.016	-0.002	-0.008	0.02	0	0.055	0.006	0.055	0.105*	0.05	0.052	-0.005
nPG	0.637	-0.777	-0.34	-1.260**	0.127	0.139	0.230*	0.179	-1.241*	-0.688	-1.606**	-0.713	-1.482**	-1.374**	-1.449**	-2.088***	-0.413	-0.435	-0.459	-0.502	1.017*	1.537***	1.558***	1.205***	-0.308	0.780***	1.055**	0.345*	nPG	-1.451*	-0.743	-1.202*	-0.846	0.009	0.026	-0.088	-0.083	0.886**	0.497	0.597	0.431	0.900*	0.832*	0.836*	0.808*	-0.385	-0.146	-0.521	-0.468
nfrdm	-0.004	-0.002	0.002	-0.004	-0.001	-0.001	-0.001	-0.002	0.009	0.007	-0.001	0.009	0.008	-0.003	-0.002	-0.006	-0.002	-0.012*	-0.002	-0.011	-0.010*	-0.011*	0.001	-0.005	-0.008*	-0.005*	-0.005	-0.010***	nfrdm	0.012	0.016*	0.006	0.015	-0.004	-0.004	-0.005*	-0.004*	-0.009	-0.007	-0.008	-0.007	-0.007	-0.014**	-0.008	-0.012**	0.007	0.009	0.008	0.01
L5.nMIS			0.129	0.186***																									L5.nMIS
L5.nB20							0.122***	0.081**																					L5.nB20							0.252***	0.251***
L5.nT20											0.263***	0.182***																	L5.nT20																			0.161***	0.209***
L5.nMPS																			-0.058	-0.039									L5.nMPS
L5.nGini															0.402***	0.409***													L5.nGini			0.250***	0.285***
L5.nMID																							0.323***	0.203***					L5.nMID															0.146**	0.204***
L5.nMES																											0.265***	0.209***	L5.nMES											0.166***	0.256***
_cons	0.326***	0.314***	0.326***	0.312***	0.040***	0.031***	0.041***	0.030***	0.513***	0.523***	0.506***	0.514***	0.467***	0.470***	0.456***	0.432***	0.671***	0.655***	0.672***	0.655***	0.449***	0.458***	0.458***	0.463***	0.278***	0.178***	0.194***	0.260***	_cons	-0.004*	-0.003	-0.004*	-0.002	0	0.001	0	0	0.001	0.001	0.001	0.001	0.002	0	0.002	0.001	-0.002	-0.001	-0.002	-0.001
LSDV								POLS
Variable	MIT2	B20F2	T20T2	GiF2	MPT2	MDF2	MEF2	Variable	GiT	B20T	MET	MDT	T20T	MIF	MPT
e	-0.073***	-0.043***	0.092**	0.059*	-0.03	-0.024	-0.063***	e	0.082*	-0.049***	-0.075**	-0.008	0.069*	-0.086**	-0.025
GDP	0.067***	0.029***	-0.084***	-0.001	-0.024	0.039**	0.061***	GDP	-0.043*	0.028***	0.067***	0.056***	-0.086***	-0.007	-0.037*
clGDP	0.014	0.032***	-0.032	-0.080*	-0.037	0.051	0.048***	clGDP	-0.034	0.007	0.044*	0.037	-0.035	-0.007	-0.026
OpsGDP	-0.251**	0.025	-0.212	-0.314**	-0.439***	0.198*	0.06	OpsGDP	-0.319*	0.025	0.179*	0.162	-0.234*	-0.189	-0.397***
piGDP	-0.001	0.006	0.046	0.025	0.019	-0.046	0.026*	piGDP	0.046	0.002	-0.012	-0.014	0.025	-0.003	0.008
nKsh	-0.004	-0.001	-0.004	0.005	-0.018***	-0.001	0.001	nKsh	-0.011**	0.001	0.004	0.004	-0.006	-0.013***	-0.012***
nIsh	-0.280***	-0.111***	0.242***	0.250***	0.106*	-0.078*	-0.236***	nIsh	0.245***	-0.061***	-0.136***	-0.067*	0.159***	-0.199***	0.058
Time	trend	FE	trend	FE	trend	FE	FE		trend	trend	trend	trend	trend	FE	trend
N	171	172	171	170	171	173	171	N	173	173	173	173	173	173	173
r2_a	0.957	0.987	0.979	0.99	0.963	0.982	0.997	r2_a	0.313	0.379	0.424	0.439	0.455	0.307	0.259
[truncated: 10 more columns]
