# Supplementary material for: Robust determinants of income distribution across and within countries
Source: PLoS One. 2021 Jul 1;16(7):e0253291. doi: 10.1371/journal.pone.0253291 (PMC8248696; doi:10.1371/journal.pone.0253291)
Supplement: S2 File — (XLSX) [file pone.0253291.s003.xlsx]

## Sheet: BarroLeeDATA
Country	Code	year	age	NSP25	TPP25	PRP25	TSP25	SETP25	TTP25	TEP25	AHC25	PRY25	SEY25	TEY25	POP25	NSP15	TPP15	PRP15	TSP15	SETP15	TTP15	TEP15	AHC15	PRY15	SEY15	TEY15	POP15	TYPE
Australia	1	1950	25	1.31	48.37	31.88	39.82	18.76	10.51	6.88	7.87	5.43	2.1	0.35	4837	1.27	44.79	28.65	43.17	21.34	10.77	6.24	8.04	5.44	2.26	0.34	6040	Advanced Economies
Australia	1	1955	25	1.17	44.89	27.35	42.67	21.46	11.26	7.29	8.05	5.4	2.27	0.37	5327	1.12	40.63	23.92	46.57	24.45	11.69	6.74	8.27	5.43	2.47	0.37	6533	Advanced Economies
Australia	1	1960	25	1.05	40.94	22.73	45.87	24.46	12.14	7.94	8.26	5.39	2.47	0.4	5742	0.96	36.52	19.93	49.91	27.97	12.6	7.25	8.53	5.44	2.69	0.4	7183	Advanced Economies
Australia	1	1965	25	1	37.1	19.97	48.9	27.75	13	8.49	8.53	5.43	2.67	0.43	6242	0.8	31.3	16.93	53.69	32.32	14.21	7.99	8.93	5.52	2.97	0.44	8105	Advanced Economies
Australia	1	1970	25	0.9	29.3	15.37	48.3	29.45	21.5	14.05	9.35	5.53	3.11	0.71	6834	0.76	23.73	12.7	56.25	36.59	19.26	10.76	9.7	5.62	3.48	0.6	9057	Advanced Economies
Australia	1	1975	25	1	16.4	8.44	63.32	41.7	19.29	12.59	10.04	5.7	3.7	0.64	7494	1.07	12.75	6.56	65.46	45.71	20.72	11.6	10.52	5.75	4.12	0.65	9865	Advanced Economies
Australia	1	1980	25	1	7.8	4.1	70.5	49.93	20.7	13.5	10.79	5.83	4.28	0.68	8382	0.8	6.1	3.2	69.9	51.82	23.2	13.05	11.2	5.87	4.61	0.73	10937	Advanced Economies
Australia	1	1985	25	1.2	7.83	3.88	67.83	50.86	23.06	14.93	11.02	5.8	4.46	0.76	9297	1.12	7.8	4.17	67.54	52.42	23.48	13.21	11.2	5.82	4.65	0.73	11973	Advanced Economies
Australia	1	1990	25	1.3	8.42	4.23	65.7	52	24.58	16	11.2	5.8	4.59	0.81	10445	1.09	9.25	5.15	65.33	52.83	24.33	13.9	11.18	5.81	4.6	0.76	13178	Advanced Economies
Australia	1	1995	25	1.4	9.57	4.95	63.08	52.22	25.96	16.87	11.31	5.78	4.67	0.86	11351	1.37	10.81	6.31	60.35	50.62	27.47	15.87	11.2	5.78	4.55	0.87	14009	Advanced Economies
Australia	1	2000	25	1.21	10.01	5.43	64.42	54.98	24.35	15.91	11.26	5.79	4.66	0.81	12409	1.08	11.16	6.8	65.32	57.04	22.44	13.15	11.07	5.8	4.56	0.71	15028	Advanced Economies
Australia	1	2005	25	1.06	9.12	5.25	60.28	52.95	29.54	19.47	11.54	5.82	4.74	0.98	13384	0.91	10.2	6.6	62.48	55.98	26.41	15.63	11.38	5.84	4.71	0.84	16199	Advanced Economies
Australia	1	2010	25	0.78	6.48	4.04	54.73	35.37	38	25.18	11.77	5.88	4.63	1.26	14424	0.72	7.59	5.21	60.71	38.49	30.98	18.52	11.54	5.97	4.59	0.99	17323	Advanced Economies
Austria	2	1950	25	2.62	91.28	54.58	4.02	2.01	2.08	1.36	6.42	5.95	0.41	0.07	4406	2.67	91.18	56.04	4.23	2.05	1.91	1.13	5.97	5.5	0.4	0.06	5354	Advanced Economies
Austria	2	1955	25	2.35	91.15	55.39	4.35	2.26	2.15	1.39	6.18	5.67	0.44	0.07	4459	2.39	91.02	56.87	4.63	2.22	1.96	1.14	5.78	5.29	0.43	0.06	5399	Advanced Economies
Austria	2	1960	25	2.12	91.08	55.64	4.6	2.39	2.2	1.44	5.94	5.42	0.46	0.07	4453	2.21	86.71	54.64	8.94	4.25	2.08	1.21	5.86	5.1	0.69	0.07	5490	Advanced Economies
Austria	2	1965	25	3.47	72.14	46.35	22.02	11.45	2.38	1.55	6.93	5.32	1.53	0.08	4529	3.21	70.9	46.96	23.63	11.79	2.26	1.31	6.69	5.02	1.6	0.07	5571	Advanced Economies
Austria	2	1970	25	4.14	57.46	38.49	35.8	19.3	2.6	1.7	7.63	5.14	2.41	0.09	4636	3.49	57.4	39.59	36.62	18.83	2.48	1.45	7.4	4.9	2.42	0.08	5647	Advanced Economies
Austria	2	1975	25	1.62	52.95	36.1	42.48	23.65	2.95	1.92	7.98	5	2.88	0.1	4719	1.33	53.38	37.55	42.49	22.6	2.8	1.62	7.7	4.78	2.83	0.09	5818	Advanced Economies
Austria	2	1980	25	0.1	49.1	34.3	47.5	27.59	3.3	2.15	8.2	4.82	3.27	0.11	4759	0.1	49.23	35.59	47.96	26.33	2.71	1.55	7.89	4.62	3.19	0.09	6006	Advanced Economies
Austria	2	1985	25	0.1	43.88	31.32	51.82	32.15	4.28	2.77	8.41	4.57	3.7	0.14	4901	0.47	44.62	32.93	50.64	30.13	4.33	2.47	8.11	4.4	3.58	0.14	6191	Advanced Economies
Austria	2	1990	25	0.19	39.36	28.67	54.42	36.36	6.03	3.92	8.64	4.33	4.11	0.2	5208	0.95	39.48	29.59	54.48	34.97	5.09	2.97	8.36	4.21	3.99	0.16	6380	Advanced Economies
Austria	2	1995	25	0.6	34.94	26.35	56.23	38.68	8.23	5.34	8.87	4.14	4.45	0.27	5617	1.36	33.5	25.87	56.33	37.41	8.81	5.21	8.81	4.08	4.45	0.28	6636	Advanced Economies
Austria	2	2000	25	1.08	29.96	22.83	57.35	40.37	11.61	7.58	9.04	3.81	4.84	0.38	5806	1.36	29.66	23.12	57.19	38.76	11.8	7.06	8.97	3.81	4.78	0.38	6753	Advanced Economies
Austria	2	2005	25	1.52	25.26	19.37	57.8	40.06	15.42	10.17	9.48	3.82	5.15	0.51	5949	1.33	26.12	20.5	58.9	39.19	13.65	8.27	9.29	3.83	5.02	0.44	6921	Advanced Economies
Austria	2	2010	25	1.48	21.75	16.72	59.39	42.51	17.39	11.53	9.89	3.84	5.47	0.58	6119	1.29	23.39	18.4	59.96	40.81	15.36	9.37	9.6	3.85	5.26	0.49	7090	Advanced Economies
Belgium	3	1950	25	2.51	73.8	60.01	20.7	5.95	2.99	2.06	6.52	5.44	0.98	0.1	5554	2.84	68.22	55.91	25.67	7.09	3.26	2.37	6.75	5.46	1.18	0.11	6833	Advanced Economies
Belgium	3	1955	25	2.26	70.77	62.89	23.53	6.86	3.44	2.41	6.86	5.63	1.12	0.12	5742	2.43	66	58.17	27.89	7.83	3.69	2.71	7.04	5.62	1.29	0.13	6935	Advanced Economies
Belgium	3	1960	25	2	68.06	58.74	26.08	7.61	3.84	2.76	6.97	5.6	1.24	0.13	5884	2.05	62.94	54.19	30.47	8.77	4.52	3.37	7.22	5.61	1.45	0.16	7001	Advanced Economies
Belgium	3	1965	25	1.24	67.04	53.45	27.22	8.09	4.5	3.3	7	5.52	1.33	0.16	5933	1.33	61.09	49.61	32.3	9.36	5.3	4.04	7.33	5.58	1.57	0.19	7204	Advanced Economies
Belgium	3	1970	25	0.73	65.37	52.49	28.7	8.8	5.2	3.88	7.19	5.57	1.44	0.18	5935	1.22	57.13	47.62	35.06	11.31	6.59	5.11	7.66	5.64	1.79	0.23	7378	Advanced Economies
Belgium	3	1975	25	1.93	57.06	42.95	33.42	11.22	7.59	5.76	7.52	5.46	1.79	0.27	6097	2.24	49.07	39.08	39.53	13.4	9.16	7.41	8.03	5.57	2.14	0.33	7624	Advanced Economies
Belgium	3	1980	25	2.92	48.56	37.33	38.01	14.06	10.52	7.87	8.05	5.49	2.19	0.37	6297	3.14	41.42	33.31	43.63	16.5	11.81	9.04	8.5	5.57	2.51	0.42	7884	Advanced Economies
Belgium	3	1985	25	4.78	37.95	28.47	43.13	17.28	14.15	10.39	8.58	5.43	2.66	0.49	6488	4.48	32.54	25.21	47.85	19.82	15.12	11.2	8.97	5.51	2.94	0.53	8003	Advanced Economies
Belgium	3	1990	25	5.18	30.56	22.1	46.72	20.12	17.55	12.57	9.1	5.44	3.06	0.6	6768	4.68	26.63	19.81	50.5	22.73	18.2	12.98	9.43	5.51	3.29	0.62	8162	Advanced Economies
Belgium	3	1995	25	5.13	24.36	17.31	49.62	28.34	20.89	14.53	9.78	5.48	3.59	0.71	7023	4.53	21.99	15.69	52.32	30.12	21.16	14.51	10	5.54	3.74	0.71	8315	Advanced Economies
Belgium	3	2000	25	4.69	18.62	12.68	52.26	27.03	24.43	16.44	10.2	5.54	3.84	0.82	7265	4.1	16.82	11.36	56.32	29.65	22.76	14.95	10.29	5.59	3.94	0.75	8510	Advanced Economies
Belgium	3	2005	25	4.55	15.47	10.46	53.17	32.92	26.81	18.07	10.67	5.58	4.19	0.9	7428	4.65	14.08	9.64	56.77	34.15	24.5	15.82	10.59	5.59	4.2	0.81	8667	Advanced Economies
Belgium	3	2010	25	5	15.36	9.83	49.64	31.73	30	20.27	10.78	5.53	4.24	1.01	7569	4.67	14.56	9.5	53.43	33.24	27.34	17.69	10.69	5.57	4.23	0.9	8815	Advanced Economies
Canada	4	1950	25	2.4	52.6	25.18	36.1	15.87	8.8	5.01	7.39	5.03	2.09	0.28	7472	2.04	49.9	25.69	39.5	16.44	8.55	4.33	7.6	5.15	2.19	0.26	9660	Advanced Economies
Canada	4	1955	25	2.02	49.95	24.8	36.97	16.63	11.06	6.4	7.75	5.12	2.27	0.35	8420	1.72	47.13	24.83	40.27	17.12	10.88	5.62	7.93	5.23	2.37	0.33	10684	Advanced Economies
Canada	4	1960	25	1.7	47.2	24.12	37.9	17.5	13.1	7.72	8.06	5.2	2.45	0.42	9294	1.41	43.2	23.48	41.99	18.05	13.4	6.98	8.34	5.32	2.61	0.41	11901	Advanced Economies
Canada	4	1965	25	1.59	42.82	22.46	41.69	16.3	13.93	8.29	8.32	5.3	2.58	0.44	9956	1.33	38.33	21.37	45.08	16.66	15.29	7.87	8.65	5.41	2.77	0.46	13110	Advanced Economies
Canada	4	1970	25	1.4	38.4	20	44.3	16.87	15.9	9.58	8.66	5.36	2.79	0.51	11130	1.08	31.97	16.82	48.21	17.39	18.74	9.66	9.14	5.48	3.09	0.57	15179	Advanced Economies
Canada	4	1975	25	1.8	30.7	12.2	47.16	18.37	20.34	12.62	9.18	5.34	3.19	0.66	12547	1.43	24.27	10.75	51.57	18.92	22.73	12.73	9.7	5.51	3.48	0.71	17085	Advanced Economies
Canada	4	1980	25	2	23.7	9.5	49.4	19.78	24.9	15.68	9.84	5.45	3.57	0.81	14099	1.59	19.11	8.79	53.86	20.3	25.44	14.93	10.15	5.59	3.75	0.81	18942	Advanced Economies
Canada	4	1985	25	1.21	19.93	7.84	59.52	24.8	19.33	9.4	9.83	5.56	3.69	0.57	15822	1	16.69	6.79	63.89	24.72	18.42	8.14	9.94	5.64	3.76	0.53	20338	Advanced Economies
Canada	4	1990	25	0.99	15.65	6.04	61.99	27.71	21.38	11.17	10.28	5.65	3.97	0.65	17906	0.83	13.49	5.37	64.9	27.25	20.77	9.93	10.33	5.71	4.01	0.61	21968	Advanced Economies
Canada	4	1995	25	1.02	12.96	5.35	61.99	29.37	24.03	13.05	10.63	5.71	4.18	0.74	19341	0.88	11.36	4.97	63.57	29.42	24.18	11.54	10.71	5.76	4.24	0.71	23330	Advanced Economies
Canada	4	2000	25	1	10.64	3.98	61.43	30.98	26.93	15.56	10.98	5.74	4.39	0.85	20702	0.86	9.28	3.58	64.03	30.19	25.83	13.89	10.95	5.78	4.38	0.79	24830	Advanced Economies
Canada	4	2005	25	0.68	7.2	2.99	48.08	30.42	44.05	25.42	12.22	5.83	5	1.39	22247	0.78	6.04	2.7	53.11	32.11	40.07	20.47	12.03	5.85	4.96	1.21	26588	Advanced Economies
Canada	4	2010	25	0.58	5.5	2.37	46.25	31	47.67	27.72	12.56	5.87	5.18	1.51	23793	0.67	4.79	2.24	50.63	31.79	43.91	22.67	12.32	5.88	5.11	1.33	28292	Advanced Economies
Denmark	5	1950	25	1.93	62.37	37.52	32.9	12.08	2.8	1.83	5.39	3.43	1.87	0.09	2560	2.59	59.31	36.69	35.16	12.12	2.93	1.71	5.51	3.44	1.98	0.09	3147	Advanced Economies
Denmark	5	1955	25	2.4	84.13	51.32	8.62	3.24	4.85	3.14	4.19	3.25	0.78	0.16	2664	3.17	76.05	47.73	16.03	5.7	4.75	2.74	4.6	3.31	1.14	0.15	3262	Advanced Economies
Denmark	5	1960	25	2.15	78.99	48.44	13.33	5.19	5.53	3.61	4.56	3.3	1.08	0.18	2740	3.03	69.18	43.82	22.37	8.08	5.42	3.11	5.06	3.37	1.52	0.17	3424	Advanced Economies
Denmark	5	1965	25	1.91	73.46	47.34	18.24	7.34	6.39	4.17	5.01	3.4	1.4	0.21	2835	2.73	60.46	40.36	29.82	11.1	7	3.97	5.72	3.49	2.02	0.22	3628	Advanced Economies
Denmark	5	1970	25	1.43	64.23	43.17	25.2	10.51	9.14	5.97	5.79	3.52	1.96	0.3	2991	1.41	52.28	36.32	35.84	14.48	10.47	6.01	6.78	3.89	2.56	0.33	3780	Advanced Economies
Denmark	5	1975	25	1.54	55.11	37.73	32.3	14.42	11.06	7.21	6.45	3.59	2.5	0.37	3172	1.78	44.76	31.58	42.1	17.95	11.35	6.58	7.46	4.19	2.92	0.36	3917	Advanced Economies
Denmark	5	1980	25	1.81	46.86	32.86	38.37	18.07	12.95	8.45	7.31	3.96	2.93	0.43	3288	2.13	37.99	27.47	46.98	21.22	12.89	7.46	8.14	4.49	3.25	0.41	4056	Advanced Economies
Denmark	5	1985	25	2.6	41.35	29.51	39.47	19.8	16.58	10.75	8.02	4.26	3.21	0.55	3381	2.32	33.52	24.66	47.97	22.97	16.19	9.33	8.77	4.76	3.51	0.51	4171	Advanced Economies
Denmark	5	1990	25	0.11	35.1	25.52	47.8	25.77	16.98	11.05	8.96	4.73	3.66	0.56	3500	0.11	28.82	21.56	56.52	29.21	14.54	8.48	9.35	5.06	3.84	0.46	4264	Advanced Economies
Denmark	5	1995	25	0.11	26.75	20.11	52.97	30.95	20.17	13.1	9.91	5.1	4.15	0.67	3622	0.12	22.44	17.31	59.84	33.44	17.61	10.37	10.04	5.25	4.23	0.56	4319	Advanced Economies
Denmark	5	2000	25	0.92	14.29	10.88	64.21	38.88	20.59	13.44	10.73	5.31	4.74	0.68	3738	1.17	12.28	9.56	66.04	38.34	20.51	12.31	10.77	5.39	4.72	0.66	4352	Advanced Economies
Denmark	5	2005	25	1.81	10.2	7.83	62.93	39.24	25.06	16.52	11.19	5.44	4.92	0.83	3812	2.12	8.82	6.93	65.09	38.29	23.97	14.53	11.1	5.48	4.85	0.77	4409	Advanced Economies
Denmark	5	2010	25	2.89	6.9	5.31	61.63	39.51	28.6	18.97	11.53	5.53	5.05	0.95	3842	2.64	5.88	4.64	66.69	38.88	24.81	14.98	11.3	5.59	4.91	0.8	4515	Advanced Economies
Finland	6	1950	25	0.8	91.33	55.25	4.85	1.08	3.02	1.63	3.82	3.25	0.48	0.09	2170	1.54	89.94	56.19	5.54	1.13	2.97	1.38	3.86	3.26	0.5	0.09	2806	Advanced Economies
Finland	6	1955	25	0.71	90.27	55.48	5.41	1.24	3.55	1.91	3.93	3.27	0.55	0.11	2304	0.93	89.07	56.49	6.42	1.34	3.54	1.64	4.01	3.31	0.59	0.1	2937	Advanced Economies
Finland	6	1960	25	0.63	89.27	55.22	6	1.4	4.1	2.19	4.04	3.29	0.62	0.13	2407	0.57	87.64	56.02	7.59	1.65	4.25	1.91	4.18	3.35	0.71	0.12	3083	Advanced Economies
Finland	6	1965	25	0.86	79.57	51.72	14.45	3.49	5.12	2.78	4.69	3.41	1.13	0.16	2493	0.84	77.34	52.27	16.72	3.67	5.11	2.25	4.84	3.47	1.22	0.15	3327	Advanced Economies
Finland	6	1970	25	1	68.9	46.58	24	6.2	6.1	3.35	5.4	3.51	1.7	0.19	2599	1.23	66.43	46.66	25.29	5.87	7	3.17	5.73	3.77	1.75	0.2	3473	Advanced Economies
Finland	6	1975	25	1.29	62.66	43.18	26.4	16.01	9.64	5.41	6.33	3.56	2.47	0.3	2854	1.36	59.5	42.4	29.95	16.9	9.19	4.34	6.74	4.01	2.46	0.27	3674	Advanced Economies
Finland	6	1980	25	1.36	53.7	37.93	33.19	24.69	11.72	6.72	7.39	3.87	3.14	0.37	3044	1.31	52.72	38.38	35.16	24.36	10.8	6.37	7.56	4.22	2.99	0.34	3810	Advanced Economies
Finland	6	1985	25	1.14	54.39	39.07	30.65	16.42	13.78	7.67	7.33	4.1	2.8	0.43	3222	1.03	53.27	39.36	34.13	17.85	11.53	5.66	7.44	4.39	2.71	0.34	3951	Advanced Economies
Finland	6	1990	25	0.11	55.47	40.51	30.62	15.6	13.79	7.53	7.46	4.34	2.7	0.43	3372	0.11	54.22	40.59	34.11	17.11	11.56	5.67	7.55	4.57	2.64	0.34	4023	Advanced Economies
Finland	6	1995	25	0.33	43.24	32.54	36.2	19.04	20.23	10.75	8.63	4.59	3.41	0.62	3504	0.31	44.65	34.44	35	17.89	20.04	9.49	8.59	4.77	3.23	0.59	4136	Advanced Economies
Finland	6	2000	25	0.48	38.18	28.99	34.48	19.06	26.87	13.87	9.32	4.77	3.74	0.81	3577	0.44	40.18	31.3	36.06	19.39	23.31	10.88	9.09	4.92	3.48	0.68	4237	Advanced Economies
Finland	6	2005	25	0.42	33.15	25.37	36.39	19.29	30.04	14.96	9.8	4.94	3.96	0.9	3685	0.38	35.36	27.75	38.43	19.84	25.84	11.7	9.51	5.07	3.69	0.75	4341	Advanced Economies
Finland	6	2010	25	0.37	28.69	22.04	39.34	21.87	31.61	15.06	10.21	5.11	4.16	0.93	3792	0.37	31.86	25.11	40.46	21.65	27.31	11.88	9.84	5.21	3.85	0.78	4451	Advanced Economies
France	7	1950	25	0.38	88.9	37.72	9.05	2.5	1.65	1.04	4.31	3.7	0.55	0.05	25976	0.33	89.38	40.03	8.67	2.31	1.6	0.89	4.33	3.75	0.53	0.05	32331	Advanced Economies
France	7	1955	25	0.35	87.55	38.59	10.3	2.6	1.8	1.14	4.43	3.76	0.62	0.06	26838	0.31	88.07	40.53	9.74	2.49	1.88	1.07	4.45	3.8	0.6	0.06	32807	Advanced Economies
France	7	1960	25	0.34	90.06	30.82	7.5	2.8	2.1	1.38	4.1	3.5	0.53	0.07	27972	0.3	89.8	33.28	7.72	2.86	2.24	1.32	4.2	3.58	0.55	0.07	33637	Advanced Economies
France	7	1965	25	0.62	87.11	35.88	9.26	4.08	3.01	1.9	4.49	3.69	0.7	0.1	29211	1.05	84.88	36.43	10.37	4.23	3.7	2.06	4.65	3.74	0.8	0.12	36274	Advanced Economies
France	7	1970	25	0.9	82.42	37.93	12.15	5.47	4.53	2.8	4.96	3.84	0.97	0.15	29853	1.08	83.82	39.2	12.4	5.08	2.7	1.46	4.75	3.83	0.84	0.08	38171	Advanced Economies
France	7	1975	25	1.18	75.23	33.29	16.9	7.43	6.68	3.97	5.47	3.89	1.37	0.21	31622	1.02	71.52	32.28	20.05	8.04	7.41	3.89	5.76	3.97	1.56	0.23	40105	Advanced Economies
France	7	1980	25	1.1	68.1	28.79	22.3	8.3	8.5	4.57	5.96	3.96	1.74	0.26	33349	0.95	67.55	27.81	23.8	9.2	7.7	3.74	5.96	3.96	1.77	0.23	41876	Advanced Economies
France	7	1985	25	6.31	55.07	29.2	29.24	15.06	9.37	5.21	6.61	4.04	2.28	0.29	34983	5.42	51.65	26.75	33.19	16.71	9.74	4.86	6.91	4.11	2.51	0.29	43562	Advanced Economies
France	7	1990	25	9.73	41.63	25.29	36.94	20.17	11.44	6.18	7.33	4.09	2.88	0.35	36731	8	39.78	23.79	40.32	21.63	11.9	5.81	7.65	4.2	3.1	0.35	45248	Advanced Economies
France	7	1995	25	5.78	33.76	23.92	46.67	27.23	13.79	7.27	8.54	4.47	3.65	0.42	39018	5	31	21.63	49.08	28.33	14.92	7.2	8.82	4.52	3.86	0.44	46961	Advanced Economies
France	7	2000	25	3.11	26.4	20.55	53.43	32.93	17.05	8.8	9.53	4.7	4.32	0.52	40546	2.7	23.66	18.19	55.89	33.83	17.75	8.44	9.75	4.73	4.49	0.52	48229	Advanced Economies
France	7	2005	25	1.66	24.2	20.35	54.33	35.89	19.81	10.02	10.05	4.82	4.64	0.6	41792	1.47	21.06	17.5	58.86	35.91	18.61	8.71	10.12	4.84	4.73	0.55	49502	Advanced Economies
France	7	2010	25	1.55	19.23	17.78	54.78	37.47	24.43	12.12	10.64	4.89	5.03	0.73	43012	1.48	16.58	15.32	58.99	38.22	22.95	10.6	10.68	4.89	5.11	0.67	50470	Advanced Economies
Germany	8	1950	25	10.25	69.87	41.82	17.05	5.03	2.83	1.86	6.71	6.06	0.55	0.09	42715	10.29	68.26	42.06	18.83	5.5	2.62	1.53	6.8	6.13	0.59	0.08	52523	Advanced Economies
Germany	8	1955	25	0.41	77.84	47.31	18.54	6.1	3.22	2.08	7.47	6.75	0.62	0.11	44310	2.65	74.28	46.63	20.2	6.67	2.88	1.63	7.43	6.68	0.65	0.09	55420	Advanced Economies
Germany	8	1960	25	0.4	77.35	47.32	18.96	7.12	3.29	2.15	7.53	6.77	0.65	0.11	45828	2.56	73.78	46.59	20.59	7.77	3.06	1.77	7.49	6.71	0.69	0.1	57323	Advanced Economies
Germany	8	1965	25	0.73	76.01	49.04	19.83	8.44	3.43	2.23	7.68	6.86	0.7	0.11	48618	2.52	73.65	48.8	20.61	8.9	3.21	1.89	7.43	6.54	0.79	0.1	58606	Advanced Economies
Germany	8	1970	25	0.8	77.1	51.81	19	9.14	3.1	2.02	7.71	6.92	0.69	0.1	50008	4.5	74.3	51.31	18.5	8.69	2.7	1.59	7.05	6.16	0.8	0.09	60020	Advanced Economies
Germany	8	1975	25	0.6	78.3	53.43	15.6	8.25	5.5	3.6	7.58	6.62	0.78	0.18	50352	5	72.6	51.06	17.7	9.12	4.7	2.74	6.98	5.85	0.99	0.15	61743	Advanced Economies
Germany	8	1980	25	0.2	75.4	52.69	17.5	10.13	6.9	4.51	7.63	6.35	1.05	0.23	51187	5.2	68.9	49.76	20.1	11.1	5.7	3.28	7.03	5.58	1.27	0.18	63814	Advanced Economies
Germany	8	1985	25	1.3	71.5	51.01	19.5	12.1	7.7	4.99	7.55	5.98	1.32	0.25	52402	5.1	65.2	48.01	23.4	13.94	6.4	3.67	7.18	5.37	1.61	0.2	65244	Advanced Economies
Germany	8	1990	25	3.25	47.77	34.78	35.93	22.87	13.05	8.48	8.77	5.69	2.65	0.43	55794	5.08	45.04	33.62	37.1	23.04	12.78	7.56	8.6	5.29	2.9	0.41	66657	Advanced Economies
Germany	8	1995	25	4.52	33.22	25.01	45.72	31.4	16.55	10.74	9.66	5.4	3.72	0.55	59169	5.45	33.33	25.63	45.64	30.16	15.58	9.32	9.44	5.13	3.81	0.5	68395	Advanced Economies
Germany	8	2000	25	5.42	21.14	16.05	53.7	38.77	19.74	12.9	10.51	5.17	4.69	0.65	60327	5.12	25.93	20.13	51.56	35.49	17.39	10.48	10.06	4.97	4.53	0.56	69490	Advanced Economies
Germany	8	2005	25	4.8	2.92	2.23	71.79	53.62	20.49	13.52	11.97	5.08	6.2	0.68	61065	4.63	5.31	4.15	72.06	51.16	17.97	10.89	11.65	4.9	6.18	0.58	70864	Advanced Economies
Germany	8	2010	25	1.84	1.64	1.25	72.25	56.85	24.27	16.08	12.69	4.98	6.9	0.81	62067	1.8	3.73	2.92	73	54.75	21.48	13.14	12.37	4.83	6.84	0.69	71607	Advanced Economies
Greece	9	1950	25	31.9	53.3	16.7	12.8	7.77	2	1.78	3.8	2.99	0.74	0.08	3894	26.14	57.32	18.98	14.97	8.72	1.56	1.28	4.14	3.28	0.8	0.06	5397	Advanced Economies
Greece	9	1955	25	24.24	48.78	18.42	25.14	15.68	1.84	1.84	5.04	3.64	1.34	0.07	4327	19.85	49.23	20.07	29.25	17.48	1.66	1.29	5.49	3.93	1.5	0.06	5857	Advanced Economies
Greece	9	1960	25	16.5	36.2	16.15	44.8	28.74	2.5	2.49	6.86	4.41	2.36	0.1	4759	13.34	33.02	15.83	51.54	31.87	2.1	1.7	7.39	4.68	2.63	0.08	6123	Advanced Economies
Greece	9	1965	25	16.17	50.48	26.07	30.88	19.98	2.48	2.46	6.07	4.3	1.67	0.1	5059	13.94	49.26	26.85	33.96	20.96	2.85	2.31	6.41	4.49	1.82	0.1	6373	Advanced Economies
Greece	9	1970	25	15.52	54.54	31.3	26.42	17.35	3.52	3.5	6.04	4.37	1.52	0.14	5311	13.37	51.84	32.07	30.25	19.01	4.54	3.73	6.52	4.6	1.75	0.17	6605	Advanced Economies
Greece	9	1975	25	13.69	57.78	37.64	23.14	15.49	5.39	5.29	6.27	4.57	1.48	0.21	5543	11.3	54.86	38.07	27.35	17.44	6.48	5.26	6.79	4.82	1.73	0.23	6887	Advanced Economies
Greece	9	1980	25	11.5	61.2	44.3	19.7	13.6	7.6	7.17	6.55	4.8	1.46	0.3	6020	9.57	56.38	43.67	25.41	16.27	8.63	5.87	7.1	5.04	1.77	0.29	7443	Advanced Economies
Greece	9	1985	25	9.99	56.45	44.04	24.54	20.36	9.03	8.4	7.27	5.03	1.89	0.35	6317	8.31	50.24	40.85	31.24	24.8	10.22	8.74	7.89	5.22	2.29	0.38	7818	Advanced Economies
Greece	9	1990	25	8.89	50.74	40.15	29.76	26.76	10.61	9.77	7.89	5.15	2.33	0.41	6663	7.37	43.22	34.57	36.88	33.65	12.08	11.33	8.58	5.27	2.84	0.47	8206	Advanced Economies
Greece	9	1995	25	12	41.19	35.52	33.45	25.07	13.36	12.19	8.18	5.11	2.56	0.51	7244	10.02	35.49	31.19	40.72	29.37	13.77	12.76	8.73	5.27	2.93	0.53	8869	Advanced Economies
Greece	9	2000	25	12.8	34.32	30.8	37.54	26.87	15.34	14.07	8.57	5.13	2.85	0.59	7722	10.93	30.35	27.56	45.08	31.42	13.64	12.22	8.89	5.26	3.11	0.52	9306	Advanced Economies
Greece	9	2005	25	3.34	38.36	33.74	35.03	25.72	23.27	21.45	9.77	5.66	3.22	0.89	8152	2.93	34.28	30.26	41.44	28.75	21.35	19.3	9.9	5.7	3.39	0.81	9527	Advanced Economies
Greece	9	2010	25	2.79	34.06	30.23	36.31	26.82	26.84	24.85	10.26	5.72	3.5	1.03	8455	2.51	31.05	27.65	41.68	29.05	24.75	22.5	10.3	5.75	3.61	0.95	9649	Advanced Economies
Iceland	10	1950	25	1.35	90.08	54.43	6.06	2.79	2.52	1.64	5.4	4.85	0.47	0.08	75	1.17	86.28	54	9.83	4.32	2.72	1.52	5.7	4.96	0.66	0.08	99	Advanced Economies
Iceland	10	1955	25	1.19	87.44	53.76	8.2	3.82	3.17	2.05	5.64	4.92	0.62	0.1	81	1.06	84.36	53.61	11.37	5.05	3.21	1.8	5.88	5.01	0.77	0.1	105	Advanced Economies
Iceland	10	1960	25	1.08	85.42	52.81	9.8	4.6	3.7	2.41	5.82	4.96	0.74	0.12	89	0.96	80.77	51.67	14.58	6.51	3.69	2.08	6.14	5.07	0.96	0.12	115	Advanced Economies
Iceland	10	1965	25	0.96	82.13	53.32	12.6	5.99	4.31	2.81	6.14	5.08	0.92	0.14	94	0.8	75.81	51.2	19.19	8.58	4.19	2.31	6.56	5.21	1.21	0.13	126	Advanced Economies
Iceland	10	1970	25	0.86	77.95	52.71	16.19	7.97	5	3.27	6.51	5.19	1.15	0.17	99	0.81	70.05	49.41	24.17	11.2	4.97	2.72	7.01	5.33	1.52	0.15	136	Advanced Economies
Iceland	10	1975	25	0.72	72.6	50.01	20.72	10.99	5.96	3.89	6.95	5.28	1.48	0.2	110	1.1	64.59	46.41	27.84	13.93	6.48	3.53	7.43	5.39	1.85	0.2	152	Advanced Economies
Iceland	10	1980	25	0.74	66.46	47	25.07	13.75	7.74	5.04	7.47	5.37	1.84	0.26	121	1.21	59.38	43.73	30.98	16.06	8.43	4.62	7.88	5.46	2.16	0.26	165	Advanced Economies
Iceland	10	1985	25	1.07	60.57	43.69	28.23	15.98	10.12	6.55	7.96	5.43	2.19	0.33	134	1.26	54.08	40.47	34.35	18.52	10.32	5.7	8.33	5.52	2.49	0.32	178	Advanced Economies
Iceland	10	1990	25	1.21	55.07	40.46	31.61	19.31	12.12	7.88	8.46	5.49	2.57	0.4	150	1.34	49.47	37.55	36.93	21.63	12.26	6.94	8.78	5.56	2.83	0.38	192	Advanced Economies
Iceland	10	1995	25	1.26	49.84	37.76	34.76	21.76	14.13	9.18	8.93	5.56	2.9	0.47	161	1.32	45.08	35.24	38.64	23.23	14.96	8.54	9.23	5.63	3.14	0.47	203	Advanced Economies
Iceland	10	2000	25	1.36	44.61	34.16	36.68	23.83	17.35	11.33	9.45	5.6	3.27	0.57	173	1.3	41.47	32.73	38.71	24.23	18.52	10.71	9.67	5.66	3.43	0.58	215	Advanced Economies
Iceland	10	2005	25	1.35	39.22	30.35	37.92	25.76	21.5	14.16	10.04	5.65	3.67	0.71	187	1.57	33.94	27.06	40.41	26.48	24.07	14.08	10.42	5.7	3.96	0.76	231	Advanced Economies
Iceland	10	2010	25	1.53	34.97	27.17	35.84	24.61	27.65	18.32	10.59	5.67	4	0.92	198	1.56	30.05	24.05	38.06	25.21	30.33	17.89	11.05	5.82	4.27	0.96	243	Advanced Economies
Ireland	11	1950	25	5.99	71.61	42.86	18.99	8.34	3.41	2.16	6.09	4.78	1.2	0.11	1666	5.84	69.82	43.21	21.16	8.82	3.18	1.97	6.23	4.85	1.27	0.1	2111	Advanced Economies
Ireland	11	1955	25	5.45	69.92	42.46	20.96	9.38	3.67	2.34	6.29	4.85	1.32	0.12	1630	5.28	67.28	42.23	23.92	10.15	3.52	2.19	6.48	4.93	1.44	0.11	2045	Advanced Economies
Ireland	11	1960	25	4.96	67.24	41.07	23.74	10.81	4.06	2.61	6.54	4.92	1.49	0.13	1559	4.76	64.77	40.93	26.68	11.44	3.79	2.36	6.72	5	1.6	0.12	1953	Advanced Economies
Ireland	11	1965	25	4.43	64.37	41.36	26.7	12.38	4.5	2.91	6.87	5.04	1.68	0.15	1535	4.18	61.12	40.79	30.7	13.29	4	2.5	7.09	5.14	1.82	0.13	1979	Advanced Economies
Ireland	11	1970	25	4.01	63.99	42.9	27.4	12.91	4.6	3	7.01	5.13	1.73	0.15	1565	3.89	56.45	39.32	34.8	15.35	4.86	3.23	7.67	5.47	2.03	0.16	2034	Advanced Economies
Ireland	11	1975	25	3.41	56.69	38.76	33.83	16.21	6.06	3.98	7.63	5.26	2.18	0.2	1651	3.73	48.31	34.37	41.36	18.47	6.6	4.42	8.42	5.8	2.41	0.22	2187	Advanced Economies
Ireland	11	1980	25	2.94	49.69	34.96	39.56	19.28	7.81	5.18	8.4	5.63	2.52	0.26	1770	2.42	41	30.01	47.66	21.69	8.92	6.02	9.26	6.17	2.79	0.3	2360	Advanced Economies
Ireland	11	1985	25	2.5	42.8	30.75	42.91	21.59	11.79	7.86	9.25	5.98	2.87	0.39	1871	2.12	34.42	25.71	51.16	24.1	12.29	8.33	9.97	6.45	3.11	0.41	2489	Advanced Economies
Ireland	11	1990	25	2.33	39.37	28.77	43.7	22.18	14.6	9.8	9.73	6.22	3.02	0.49	1953	2.22	31.68	24.03	50.5	24.28	15.6	10.61	10.12	6.36	3.23	0.52	2554	Advanced Economies
Ireland	11	1995	25	4.19	29.94	22.63	46.81	24.36	19.06	12.87	10.4	6.4	3.36	0.64	2104	4.8	24.27	19.02	50.34	25.28	20.59	14.07	10.39	6.23	3.47	0.69	2733	Advanced Economies
Ireland	11	2000	25	5.15	22.84	17.51	46.84	25.34	25.17	17.09	10.84	6.35	3.64	0.85	2317	5.15	19.83	15.73	51.16	27.26	23.85	16.37	10.66	6.21	3.65	0.8	2979	Advanced Economies
Ireland	11	2005	25	0.8	19.12	14.86	48.31	27.64	31.77	21.68	11.73	6.66	4	1.07	2693	0.73	17.17	13.72	52.36	29.98	29.75	20.47	11.54	6.54	3.99	1	3311	Advanced Economies
Ireland	11	2010	25	0.84	18.09	14.11	36.81	22.33	44.25	30.27	12.2	6.6	4.11	1.49	2970	0.73	17.35	13.86	41.83	24.69	40.09	26.8	12.03	6.65	4.04	1.34	3526	Advanced Economies
Italy	12	1950	25	16.1	73.1	41.2	9.3	3.8	1.5	0.98	4.04	3.4	0.59	0.05	26679	14.21	73.9	44.52	10.68	4.08	1.19	0.67	4.21	3.55	0.62	0.04	34706	Advanced Economies
Italy	12	1955	25	14.33	72.23	43.3	11.71	4.45	1.73	1.12	4.33	3.56	0.71	0.06	28327	12.3	72.51	45.6	13.58	4.78	1.61	0.9	4.54	3.71	0.78	0.05	36453	Advanced Economies
Italy	12	1960	25	12.5	71.4	44.39	13.9	5.2	2.1	1.37	4.61	3.69	0.84	0.07	29966	10.62	70.79	46.7	16.87	5.9	1.73	0.99	4.86	3.87	0.94	0.05	37765	Advanced Economies
Italy	12	1965	25	9.46	72.71	47.34	15.64	5.51	2.19	1.43	4.88	3.89	0.92	0.07	31592	7.84	69.9	47.65	20.13	6.7	2.13	1.22	5.23	4.05	1.11	0.07	39450	Advanced Economies
Italy	12	1970	25	7.3	72.6	48.9	17.5	6.17	2.6	1.7	5.17	4.04	1.04	0.09	32643	5.94	67.03	47.81	24.86	8.34	2.16	1.25	5.63	4.22	1.34	0.07	40597	Advanced Economies
Italy	12	1975	25	7.5	65.66	48.2	23.84	8.55	3.05	1.99	5.68	4.19	1.39	0.1	34128	6.36	59.41	45.84	31.07	10.52	3.2	1.86	6.16	4.34	1.71	0.1	42004	Advanced Economies
Italy	12	1980	25	7.73	58.97	45.88	29.2	11.2	4.1	2.68	6.19	4.29	1.76	0.14	35253	6.41	50.61	41.57	39.66	13.85	3.32	1.92	6.71	4.45	2.15	0.1	43865	Advanced Economies
Italy	12	1985	25	10.24	48.21	40.51	36.75	14.85	4.83	3.13	6.69	4.3	2.23	0.16	36242	8.44	41.82	36.5	45.22	17.34	4.54	2.59	7.18	4.45	2.59	0.14	45512	Advanced Economies
Italy	12	1990	25	9.88	40.61	36.09	43.59	18.3	5.97	3.89	7.29	4.4	2.7	0.2	38898	8.28	35.65	32.41	50.09	20.15	6.07	3.53	7.7	4.51	3	0.19	47722	Advanced Economies
Italy	12	1995	25	8.98	33.64	30.69	49.7	21.44	7.78	5.05	7.93	4.48	3.19	0.26	40718	7.62	29.35	27.2	55.47	23.63	7.65	4.5	8.27	4.57	3.46	0.24	48732	Advanced Economies
Italy	12	2000	25	7.9	27.6	25.63	55.1	26.1	9.4	6.13	8.58	4.56	3.71	0.31	42782	7	24.4	22.89	60.4	28.5	8.3	4.99	8.78	4.62	3.9	0.27	49468	Advanced Economies
Italy	12	2005	25	7.76	23.48	22.04	58.7	30.44	10.06	6.63	9	4.58	4.09	0.33	44026	6.85	20.82	19.7	63.19	31.9	9.14	5.6	9.15	4.63	4.22	0.29	49948	Advanced Economies
Italy	12	2010	25	6.3	19.87	18.22	61.69	33.37	12.13	8.04	9.54	4.64	4.49	0.4	44510	5.61	17.68	16.38	65.64	34.54	11.06	6.84	9.63	4.69	4.58	0.36	50210	Advanced Economies
Japan	13	1950	25	5.66	71.65	43.53	18.17	11	4.53	1.8	5.91	4.64	1.14	0.13	37585	4.66	59.87	37.95	31	19.09	4.47	1.64	6.73	4.93	1.68	0.12	53981	Advanced Economies
Japan	13	1955	25	4.13	65.22	40.34	25.17	15.99	5.48	2.35	6.51	4.9	1.46	0.16	42508	3.47	55.31	35.59	35.96	22.78	5.26	2.07	7.19	5.12	1.93	0.15	59662	Advanced Economies
Japan	13	1960	25	2.9	59.9	37.4	30.9	20.26	6.3	3.02	6.97	5.09	1.69	0.19	47918	2.4	47.2	30.59	44.8	26.9	5.6	2.72	7.76	5.31	2.28	0.17	65669	Advanced Economies
Japan	13	1965	25	1.56	60.81	39.95	31.93	14.49	5.71	2.88	6.94	5.28	1.49	0.17	53289	1.46	52.58	35.89	40.61	19.61	5.35	2.34	7.48	5.41	1.91	0.15	73234	Advanced Economies
Japan	13	1970	25	0.9	60.6	41.44	33	13.96	5.5	2.99	7.08	5.37	1.53	0.17	59429	0.71	50.42	35.68	41.27	20.18	7.59	3.55	7.83	5.51	2.1	0.22	79260	Advanced Economies
Japan	13	1975	25	0.46	51.67	35.91	37.06	17.29	10.81	6.18	7.9	5.5	2.06	0.34	67253	0.41	44.78	32.02	43.36	22.18	11.45	5.66	8.38	5.59	2.45	0.34	84415	Advanced Economies
Japan	13	1980	25	0.25	45.44	32.27	39.9	27.7	14.41	8.99	8.71	5.59	2.66	0.47	73123	0.31	38.7	28.22	45.13	31	15.86	5.04	9.1	5.67	3.02	0.42	89295	Advanced Economies
Japan	13	1985	25	0.26	39.41	28.34	42.4	29.59	17.93	11.65	9.25	5.65	3.01	0.59	77682	0.29	33.5	24.77	47.65	32.92	18.56	10.76	9.63	5.72	3.33	0.59	94840	Advanced Economies
Japan	13	1990	25	0.26	34.17	24.9	44.48	27.01	21.1	13.77	9.61	5.71	3.21	0.7	82020	0.24	32.13	24.13	46.09	29.73	21.53	12.48	9.82	5.75	3.39	0.68	100808	Advanced Economies
Japan	13	1995	25	0.19	27.03	20.27	49.43	31.05	23.35	15.18	10.18	5.79	3.63	0.77	86996	0.19	23.13	17.84	52.25	34.57	24.43	14.28	10.51	5.83	3.9	0.77	105454	Advanced Economies
Japan	13	2000	25	0.15	21.64	16.39	51.85	34.98	26.36	17.19	10.73	5.83	4.02	0.87	92337	0.17	18.94	14.7	53.81	37.41	27.08	16.15	10.94	5.86	4.22	0.86	108437	Advanced Economies
Japan	13	2005	25	0.13	17.66	13.48	53.06	37.88	29.15	19.18	11.17	5.87	4.34	0.97	96046	0.16	15.81	12.33	54.69	39.62	29.35	17.88	11.3	5.89	4.47	0.94	110156	Advanced Economies
Japan	13	2010	25	0.12	12.71	9.71	57.04	40.24	30.13	19.94	11.52	5.9	4.61	1	98160	0.13	11.71	9.13	57.57	40.98	30.59	18.91	11.6	5.91	4.69	0.99	110797	Advanced Economies
Luxembourg	14	1950	25	59.6	29.23	17.56	9.76	4.22	1.42	0.93	2.68	2.07	0.56	0.05	188	50.13	34.81	21.56	13.31	5.52	1.76	1.02	3.39	2.6	0.74	0.06	236	Advanced Economies
Luxembourg	14	1955	25	50.15	34.28	20.92	13.49	5.91	2.09	1.35	3.45	2.59	0.79	0.07	201	42.22	38.92	24.39	16.49	7.07	2.39	1.39	4.05	3.03	0.94	0.08	244	Advanced Economies
Luxembourg	14	1960	25	41.9	38.16	23.47	17.14	7.7	2.78	1.81	4.15	3.04	1.02	0.09	205	37.44	40.98	25.86	18.19	7.96	3.38	1.99	4.51	3.3	1.1	0.11	246	Advanced Economies
Luxembourg	14	1965	25	34.04	40.69	26.95	21.28	10.32	4	2.59	5.01	3.55	1.33	0.13	215	30.07	43.23	29.51	22.29	10.64	4.41	2.56	5.33	3.78	1.4	0.14	259	Advanced Economies
Luxembourg	14	1970	25	25.77	43.53	29.8	25.46	12.57	5.25	3.41	5.85	4.04	1.63	0.17	217	21.53	45.95	32.56	26.79	12.92	5.73	3.34	6.21	4.31	1.72	0.18	264	Advanced Economies
Luxembourg	14	1975	25	1.17	56.96	38.46	34.11	17.17	7.76	5.04	7.88	5.37	2.25	0.26	230	1.35	56.06	39.12	34.79	16.77	7.8	4.66	7.92	5.41	2.26	0.25	283	Advanced Economies
Luxembourg	14	1980	25	1.47	52.68	36.35	36.75	19.07	9.1	5.92	8.22	5.42	2.5	0.3	238	2.22	51.22	36.53	37.74	19.1	8.82	5.34	8.22	5.43	2.51	0.28	295	Advanced Economies
Luxembourg	14	1985	25	1.94	47.88	33.65	39.92	21.71	10.26	6.65	8.58	5.46	2.78	0.34	247	3.28	46.03	33.3	40.88	21.37	9.81	5.96	8.5	5.42	2.77	0.32	303	Advanced Economies
Luxembourg	14	1990	25	2.79	44.95	30.66	41.21	24.63	11.04	7.46	8.92	5.46	3.07	0.38	261	2.22	41.62	30.05	44.31	24.18	11.85	7.03	8.91	5.44	3.09	0.37	312	Advanced Economies
Luxembourg	14	1995	25	3.77	37.38	27.51	45	26.74	13.85	8.99	9.32	5.48	3.39	0.46	277	4.74	36.46	27.62	45.16	25.66	13.64	8.3	9.22	5.45	3.34	0.44	330	Advanced Economies
Luxembourg	14	2000	25	4.75	31.83	23.78	47	28.51	16.42	10.58	9.68	5.46	3.68	0.54	303	5.55	30.42	23.21	49.08	28.34	14.95	9.35	9.55	5.44	3.63	0.48	354	Advanced Economies
Luxembourg	14	2005	25	5.18	26.44	19.76	46.54	28.93	21.84	14.42	10.3	5.49	4.08	0.73	326	5.17	25.45	19.48	48.32	28.47	21.04	13.29	10.26	5.51	4.06	0.69	377	Advanced Economies
Luxembourg	14	2010	25	4.87	20.41	15.2	42.8	27.15	31.92	21.21	11.22	5.55	4.6	1.06	348	4.64	20.42	15.71	46.75	27.58	28.19	18.54	10.99	5.58	4.48	0.93	404	Advanced Economies
Netherlands	15	1950	25	2.81	87.79	79.99	8.21	2.45	1.19	0.78	6.03	5.6	0.39	0.04	5539	2.33	88.22	81.53	8.35	2.37	1.1	0.62	6.08	5.66	0.39	0.03	7150	Advanced Economies
Netherlands	15	1955	25	2.52	86.55	80.83	9.67	2.81	1.26	0.82	6.17	5.68	0.45	0.04	5930	2.07	86.76	79.24	10.02	2.64	1.15	0.65	6.14	5.65	0.45	0.04	7537	Advanced Economies
Netherlands	15	1960	25	2.19	85.41	78.85	11.1	3	1.3	0.85	6.22	5.67	0.5	0.04	6318	1.78	85.51	77.43	11.65	2.95	1.06	0.6	6.19	5.65	0.5	0.03	8038	Advanced Economies
Netherlands	15	1965	25	2.71	66.49	61.08	26.66	6.12	4.15	2.71	7.04	5.68	1.23	0.14	6723	2.31	59.77	54.91	33.75	6.87	4.17	2.33	7.31	5.72	1.47	0.13	8818	Advanced Economies
Netherlands	15	1970	25	2.86	44.14	40.17	45.8	9.1	7.2	4.7	8.03	5.71	2.08	0.24	7185	2.32	38.15	34.71	53.56	10.15	5.91	3.31	8.2	5.75	2.27	0.18	9481	Advanced Economies
Netherlands	15	1975	25	2.52	38.28	33.76	50.87	20.93	8.34	5.44	8.64	5.71	2.65	0.28	7902	2.16	32.15	28.68	57.22	22.32	8.47	4.79	8.93	5.77	2.89	0.27	10205	Advanced Economies
Netherlands	15	1980	25	2.23	31.51	27.62	55.46	27.88	10.8	7.04	9.25	5.75	3.15	0.36	8533	2.02	27.08	24.04	59.95	29.11	10.95	6.19	9.46	5.79	3.33	0.34	10989	Advanced Economies
Netherlands	15	1985	25	1.96	23.31	20.16	60.56	32.9	14.18	9.18	9.91	5.79	3.65	0.47	9168	2.28	21.16	18.45	62.71	32.96	13.85	7.84	9.92	5.78	3.7	0.43	11672	Advanced Economies
Netherlands	15	1990	25	1.75	19.22	16.83	62.05	35.75	16.98	11.05	10.34	5.82	3.95	0.56	9884	1.8	19.03	16.73	62.43	35.15	16.74	9.69	10.28	5.82	3.93	0.53	12227	Advanced Economies
Netherlands	15	1995	25	1.61	16.21	14.03	62.3	35.81	19.87	12.9	10.63	5.84	4.14	0.66	10579	1.4	16.78	14.66	62.51	35.49	19.31	11.38	10.56	5.85	4.1	0.61	12615	Advanced Economies
Netherlands	15	2000	25	1.38	14.15	12.16	62.14	39.31	22.32	14.58	10.98	5.86	4.38	0.74	11109	1.2	14.69	12.73	64.38	39.68	19.73	11.81	10.81	5.87	4.31	0.63	12960	Advanced Economies
Netherlands	15	2005	25	3.73	10.58	8.92	60.38	37.29	25.1	16.56	10.98	5.71	4.44	0.83	11427	3.57	10.8	9.34	62.76	37.33	22.57	13.63	10.8	5.72	4.36	0.72	13332	Advanced Economies
Netherlands	15	2010	25	0	10.48	8.78	60.71	37.96	28.82	19.12	11.6	5.95	4.69	0.96	11711	0	10.58	9.07	63.63	38.39	25.79	15.63	11.39	5.95	4.61	0.83	13722	Advanced Economies
New Zealand	16	1950	25	1.41	52.95	31.88	41.87	27.05	3.77	1.56	8.95	6.16	2.68	0.11	1079	1.78	48.71	30.22	44.8	26.64	4.71	1.89	9.19	6.23	2.83	0.13	1352	Advanced Economies
New Zealand	16	1955	25	1.22	47.9	29.31	46.67	28.26	4.21	1.81	9.3	6.26	2.92	0.12	1182	1.65	44.39	27.98	48.88	27.51	5.08	2.11	9.48	6.31	3.03	0.14	1469	Advanced Economies
New Zealand	16	1960	25	1.07	43.76	26.98	50.6	28.87	4.57	2	9.57	6.34	3.1	0.13	1257	1.66	37.92	24.15	54.93	29.69	5.49	2.31	9.9	6.4	3.35	0.16	1592	Advanced Economies
New Zealand	16	1965	25	0.92	39.75	25.8	54.44	29.57	4.92	2.26	9.88	6.45	3.28	0.14	1341	1.92	31.07	20.94	60.76	31.26	6.28	2.71	9.97	6.13	3.66	0.18	1771	Advanced Economies
New Zealand	16	1970	25	0.91	32.18	21.76	55.03	28.97	11.89	5.55	10.69	6.57	3.77	0.35	1432	1.73	24.12	16.97	58.79	30.97	15.36	6.72	10.93	6.42	4.07	0.44	1924	Advanced Economies
New Zealand	16	1975	25	0.79	22.01	15.18	57.1	30.39	20.1	9.56	11.33	6.27	4.47	0.59	1604	0.69	17.78	12.75	60.59	32.16	20.95	9.29	11.71	6.7	4.4	0.6	2158	Advanced Economies
New Zealand	16	1980	25	1.21	27.74	19.6	44.56	25.41	26.5	12.91	11.31	6.37	4.15	0.79	1711	0.98	25.09	18.42	47.31	27.52	26.62	12.47	11.59	6.74	4.06	0.78	2281	Advanced Economies
New Zealand	16	1985	25	0.52	32.36	23.31	34.03	21.87	33.29	16.23	11.52	6.56	3.97	0.99	1876	0.43	29.4	21.95	38.18	24.32	32.14	14.66	11.71	6.87	3.91	0.94	2456	Advanced Economies
New Zealand	16	1990	25	0.1	36.71	26.93	24.12	15.4	39.07	19.22	11.54	6.7	3.68	1.17	2044	0.1	32.97	25	30.78	19.63	36.15	16.71	11.62	6.74	3.82	1.06	2614	Advanced Economies
New Zealand	16	1995	25	0.1	35.56	26.94	26.43	16.76	37.9	18.74	11.59	6.85	3.6	1.13	2275	0.11	32.13	25.05	30.65	19.71	37.12	17.39	11.68	6.69	3.9	1.09	2816	Advanced Economies
New Zealand	16	2000	25	0.11	34.69	26.55	26.56	16.44	38.64	19.17	11.6	6.77	3.68	1.16	2434	0.11	30.69	24.14	31.31	20.21	37.89	17.86	11.76	6.65	4	1.12	2946	Advanced Economies
New Zealand	16	2005	25	0.11	32.92	25.39	26.9	14.31	40.07	19.92	11.65	6.7	3.75	1.2	2579	0.17	29.16	23.17	31.19	16.83	39.48	18.57	11.77	6.58	4.03	1.16	3167	Advanced Economies
New Zealand	16	2010	25	0.14	35.16	27.2	27.89	13.79	36.81	18.33	11.3	6.59	3.6	1.1	2722	0.9	35.19	28.05	31.09	15.53	32.82	15.5	10.98	6.41	3.6	0.97	3337	Advanced Economies
Norway	17	1950	25	1.65	79.81	79.81	17.08	4.3	1.47	0.77	7.54	6.88	0.61	0.04	2034	3.21	79.01	79.01	16.34	4.07	1.44	0.66	7.4	6.78	0.58	0.04	2467	Advanced Economies
Norway	17	1955	25	1.84	81.6	81.6	14.9	4.05	1.68	0.87	7.48	6.87	0.56	0.05	2133	2.71	80.61	80.61	15.14	3.98	1.57	0.71	7.41	6.81	0.56	0.05	2549	Advanced Economies
Norway	17	1960	25	1.98	81.91	81.91	14.27	4.08	1.86	0.96	7.47	6.86	0.55	0.06	2185	2.01	81.29	81.29	15.2	4.7	1.5	0.68	7.48	6.86	0.57	0.04	2655	Advanced Economies
Norway	17	1965	25	1.25	77.14	77.14	17.37	5.97	4.24	2.12	7.84	6.91	0.8	0.13	2228	1.88	74.79	74.79	18.63	6.41	4.69	1.98	7.86	6.87	0.86	0.13	2801	Advanced Economies
Norway	17	1970	25	0.6	71.3	71.3	20.7	8.31	7.4	3.56	8.27	6.96	1.1	0.22	2311	0.76	68.97	68.97	23.79	9.59	6.5	2.91	8.32	6.95	1.18	0.19	2928	Advanced Economies
Norway	17	1975	25	1.8	65.9	65.9	23.2	10.59	9.1	4.24	8.44	6.87	1.3	0.27	2442	2.11	62.27	62.27	27.25	12.13	8.36	3.31	8.54	6.85	1.46	0.23	3053	Advanced Economies
Norway	17	1980	25	1.8	60	60	26.2	13.09	11.9	5.28	8.83	6.87	1.61	0.34	2557	1.98	55.66	55.63	31.62	15.2	10.69	4.38	8.96	6.86	1.8	0.3	3181	Advanced Economies
Norway	17	1985	25	0.9	45.6	45.48	38.78	20.09	14.72	6.67	9.67	6.93	2.31	0.43	2673	0.75	43.18	43.02	41.85	20.71	14.22	5.55	9.69	6.84	2.45	0.4	3324	Advanced Economies
Norway	17	1990	25	0.07	33.88	33.77	47.7	25.48	18.34	9.15	10.47	6.99	2.93	0.55	2784	0.07	33.03	32.93	50.33	25.77	16.56	7.85	10.28	6.8	2.99	0.49	3437	Advanced Economies
Norway	17	1995	25	0.22	27.62	27.43	51.67	29.7	20.49	9.99	10.8	6.86	3.33	0.61	2920	0.23	26.07	25.9	53.2	29.54	20.5	8.81	10.72	6.71	3.43	0.59	3509	Advanced Economies
Norway	17	2000	25	0.31	22.03	21.86	53.21	32.41	24.45	12.23	11.21	6.75	3.72	0.73	3063	0.27	21.11	20.97	56.38	32.59	22.24	10	11.02	6.64	3.74	0.64	3603	Advanced Economies
Norway	17	2005	25	2.7	0.19	0.18	69.75	44.11	27.36	13.98	12.07	6.51	4.73	0.83	3153	2.64	0.35	0.35	72.66	42.98	24.34	11.14	11.78	6.41	4.66	0.71	3715	Advanced Economies
Norway	17	2010	25	5.85	0.28	0.28	64.52	41.65	29.36	15.26	11.8	6.22	4.68	0.89	3242	5.74	0.25	0.24	67.7	40.3	26.31	12.16	11.59	6.22	4.6	0.77	3859	Advanced Economies
Portugal	18	1950	25	51.85	44.56	16.13	2.65	1.55	0.94	0.55	1.62	1.36	0.23	0.03	4361	45.96	49.33	20.25	3.85	2.11	0.86	0.39	1.9	1.58	0.29	0.02	5927	Advanced Economies
Portugal	18	1955	25	47.89	47.95	18.74	3.15	1.84	1.01	0.57	1.8	1.5	0.27	0.03	4600	42.22	52.57	22.57	4.28	2.36	0.93	0.41	2.06	1.71	0.33	0.03	6142	Advanced Economies
Portugal	18	1960	25	45.1	50.4	21.6	3.5	2.05	1.1	0.6	1.95	1.62	0.29	0.03	4829	38.07	55.87	25.55	4.9	2.68	1.12	0.49	2.28	1.87	0.38	0.03	6276	Advanced Economies
Portugal	18	1965	25	44.68	48.75	25.74	5.19	3.03	1.38	0.72	2.21	1.75	0.42	0.04	4915	39.87	52.6	29.94	6.14	3.35	1.39	0.58	2.46	1.95	0.47	0.04	6387	Advanced Economies
Portugal	18	1970	25	44.2	47.3	30.3	6.8	4.02	1.6	0.83	2.49	1.9	0.54	0.05	4742	37.8	53.3	37.13	7.44	4.14	1.41	0.65	2.93	2.34	0.55	0.04	6184	Advanced Economies
Portugal	18	1975	25	34.93	54.22	35.14	8.53	4.97	2.32	1.15	2.98	2.22	0.69	0.07	5022	29.88	55.18	39.73	12.29	6.75	2.65	1.06	3.8	2.79	0.93	0.07	6554	Advanced Economies
Portugal	18	1980	25	27.5	58.5	40.28	10.6	6.29	3.5	1.62	3.72	2.71	0.9	0.1	5506	21.9	58.7	44.78	15.9	8.94	3.5	1.36	4.65	3.33	1.22	0.1	7231	Advanced Economies
Portugal	18	1985	25	20.96	60.7	44.19	12.84	7.74	5.49	2.55	4.51	3.17	1.18	0.16	5966	16.84	57.81	45.55	19.61	11.33	5.74	2.19	5.42	3.71	1.55	0.16	7657	Advanced Economies
Portugal	18	1990	25	16.12	61.46	47.12	14.75	8.95	7.66	3.41	5.25	3.58	1.45	0.22	6324	13.02	57.74	47.02	21.32	12.52	7.92	2.88	6	4.03	1.75	0.22	7948	Advanced Economies
Portugal	18	1995	25	13.4	58.73	47.16	19.1	11.75	8.77	3.68	5.92	3.93	1.74	0.25	6647	11.29	53.23	44.78	24.67	14.74	10.82	3.77	6.69	4.29	2.11	0.29	8253	Advanced Economies
Portugal	18	2000	25	10.73	54.61	45.73	23.43	15.07	11.23	4.42	6.7	4.28	2.11	0.31	7078	9.2	48.19	41.71	29.81	19.45	12.8	4.28	7.43	4.56	2.53	0.34	8567	Advanced Economies
Portugal	18	2005	25	14.78	49.92	43.28	24.15	11.44	11.15	3.5	6.64	4.44	1.9	0.29	7537	12.77	46.16	40.41	31	14	10.07	3.04	7.02	4.66	2.1	0.26	8826	Advanced Economies
Portugal	18	2010	25	11.76	46.32	41.03	29.2	12.96	12.72	3.67	7.2	4.71	2.16	0.33	7869	10.33	42.59	37.95	35.27	15.46	11.81	3.26	7.52	4.88	2.35	0.3	9043	Advanced Economies
Spain	19	1950	25	54.74	42.37	33.8	1.62	0.74	1.27	0.83	3.47	3.28	0.15	0.04	15281	52.73	41.15	33.81	4.79	2.13	1.33	0.74	3.83	3.49	0.3	0.04	20422	Advanced Economies
Spain	19	1955	25	55.95	40.43	32.74	2.09	0.96	1.52	0.98	3.45	3.22	0.19	0.05	16438	53.4	40.09	33.19	4.98	2.24	1.53	0.86	3.83	3.45	0.33	0.05	21259	Advanced Economies
Spain	19	1960	25	53.13	42.71	35.12	2.46	1.14	1.7	1.11	3.72	3.45	0.22	0.06	17454	50.04	42	34.89	6.14	2.67	1.82	1.04	4.18	3.71	0.41	0.06	22100	Advanced Economies
Spain	19	1965	25	49.52	45.26	37.5	3.17	1.45	2.04	1.34	4.08	3.73	0.28	0.07	18277	45.51	44.43	37.13	7.97	3.42	2.09	1.19	4.48	3.89	0.52	0.07	23293	Advanced Economies
Spain	19	1970	25	46.67	47.51	39.61	3.55	1.59	2.27	1.48	4.34	3.95	0.32	0.07	19163	34.05	50.09	41.99	11.87	5.14	3.99	2.28	5.59	4.62	0.84	0.13	24341	Advanced Economies
Spain	19	1975	25	39.91	45.93	35.42	9.11	4.03	5.05	3.3	5.13	4.18	0.78	0.17	20169	34.36	41.96	33.15	17.88	7.64	5.8	3.3	5.91	4.45	1.27	0.18	25769	Advanced Economies
Spain	19	1980	25	35.1	44.5	32.7	13.3	5.7	7.1	4.64	5.74	4.38	1.13	0.23	21505	28.58	37.47	27.21	25.83	11.25	8.09	4.59	6.81	4.71	1.84	0.25	27566	Advanced Economies
Spain	19	1985	25	33.57	38.52	27.7	20.06	6.63	7.84	5.08	6.13	4.4	1.47	0.26	23073	27.25	34.13	24.89	30.51	10.05	8.1	4.57	6.89	4.66	1.98	0.25	29593	Advanced Economies
Spain	19	1990	25	31.27	34.87	24.91	25.48	7.92	8.38	5.45	6.52	4.48	1.77	0.28	25036	25.85	30.96	22.53	35.78	11.34	7.43	4.23	7.02	4.62	2.17	0.23	31686	Advanced Economies
Spain	19	1995	25	23.73	29.92	21.54	34	10.71	12.35	8.01	7.69	4.84	2.45	0.41	26786	19.79	26.96	19.66	39.28	12.82	13.97	8.01	8.11	4.88	2.79	0.44	33434	Advanced Economies
Spain	19	2000	25	17.4	24.79	18.04	38.86	13.55	18.94	12.35	8.89	5.09	3.17	0.63	28819	15.22	24	17.62	42.61	15.91	18.17	10.69	8.93	5.04	3.31	0.58	34782	Advanced Economies
Spain	19	2005	25	2.52	33.63	22.73	40.22	17.82	23.63	15.54	10.16	5.66	3.72	0.78	31730	2.25	30.65	20.98	44.77	19.81	22.33	13.53	10.12	5.57	3.84	0.72	36886	Advanced Economies
Spain	19	2010	25	2.49	30.12	20.82	41.72	18.58	25.67	17.01	10.3	5.53	3.92	0.85	33096	2.25	28.35	20	45.21	20.27	24.19	14.96	10.27	5.52	3.97	0.78	37418	Advanced Economies
Sweden	20	1950	25	2.34	76.47	45.93	17.34	14.23	3.81	2.5	6.44	4.94	1.37	0.13	4498	2.39	72.26	44.48	21.32	16.44	3.99	2.37	6.75	5.02	1.6	0.13	5370	Advanced Economies
Sweden	20	1955	25	0.73	76.06	46.32	18.61	15.14	4.57	2.96	6.71	5.06	1.5	0.15	4659	0.98	71.42	44.59	23	17.56	4.57	2.68	7.02	5.13	1.74	0.15	5538	Advanced Economies
Sweden	20	1960	25	0.64	70.5	43.12	22.86	18.39	5.96	3.9	7.2	5.14	1.86	0.2	4775	0.96	64.62	40.73	28.58	21.23	5.81	3.38	7.56	5.22	2.15	0.18	5834	Advanced Economies
Sweden	20	1965	25	0.68	66.58	42.79	26.05	20.82	6.66	4.35	7.57	5.24	2.11	0.22	4894	1	60.15	39.94	32.36	23.86	6.46	3.72	7.96	5.33	2.42	0.2	6114	Advanced Economies
Sweden	20	1970	25	0.8	62.22	41.7	29.54	23.44	7.43	4.85	7.96	5.34	2.37	0.25	5151	1.05	53.27	36.81	39.22	29.06	6.45	3.75	8.45	5.44	2.81	0.2	6366	Advanced Economies
Sweden	20	1975	25	1.24	52.16	35.59	34.3	32.2	12.3	8.02	9.02	5.43	3.19	0.41	5398	1.58	44.09	30.92	43.44	34.12	10.86	6.39	9.24	5.51	3.39	0.34	6499	Advanced Economies
Sweden	20	1980	25	1.16	43.28	30.24	41.14	34.45	14.43	9.41	9.62	5.54	3.6	0.48	5557	1.39	36.41	26.15	48.79	37.72	13.41	7.88	9.86	5.61	3.82	0.43	6682	Advanced Economies
Sweden	20	1985	25	1.36	36.9	26.19	45.37	36.96	16.36	10.61	10.05	5.6	3.91	0.54	5722	1.59	31.52	23.02	51.26	39.03	15.63	9.13	10.2	5.65	4.05	0.5	6886	Advanced Economies
Sweden	20	1990	25	1.46	30.33	21.93	49.36	39.91	18.86	12.28	10.54	5.66	4.25	0.62	5853	2.01	25.81	19.19	54.13	41.22	18.05	10.61	10.58	5.68	4.33	0.57	7025	Advanced Economies
Sweden	20	1995	25	1.75	24.67	18.45	52	41.97	21.59	14.02	10.95	5.71	4.53	0.71	6071	1.69	16.31	12.51	62.4	44.9	19.6	11.6	11.18	5.78	4.77	0.62	7163	Advanced Economies
Sweden	20	2000	25	1.75	18.53	14.04	56.64	47.08	23.16	15.11	11.42	5.76	4.89	0.77	6219	2	16.13	12.51	59.38	46.98	22.57	13.51	11.38	5.78	4.88	0.72	7242	Advanced Economies
Sweden	20	2005	25	1.66	10.72	8.2	61.03	51.05	27.02	17.79	12.09	5.85	5.34	0.9	6344	1.99	9.19	7.21	65.28	50.36	23.87	14.32	11.81	5.84	5.2	0.76	7461	Advanced Economies
Sweden	20	2010	25	1.73	12.71	9.75	57.42	48.13	28.15	18.64	11.89	5.81	5.15	0.94	6460	2.15	10.94	8.63	62.02	48.29	24.89	14.93	11.64	5.8	5.04	0.8	7685	Advanced Economies
Switzerland	21	1950	25	0.18	70.76	42.5	20.61	13.38	8.45	5.54	8.66	6.86	1.53	0.28	2915	0.18	68.75	42.47	22.07	14.07	9	5.25	8.84	6.93	1.62	0.29	3589	Advanced Economies
Switzerland	21	1955	25	0.18	69.6	42.48	21.27	14.21	8.95	5.79	8.8	6.9	1.6	0.29	3100	0.18	67.76	42.49	22.67	14.98	9.39	5.45	8.96	6.97	1.69	0.3	3772	Advanced Economies
Switzerland	21	1960	25	0.2	68.6	42.22	21.8	14.98	9.4	6.14	8.91	6.93	1.67	0.31	3272	0.19	67.31	42.73	22.59	15.21	9.91	5.7	9.04	7	1.73	0.31	4096	Advanced Economies
Switzerland	21	1965	25	2.99	58.33	37.77	29.54	20.63	9.13	5.96	9.29	6.94	2.05	0.3	3480	2.69	55.95	37.46	31.81	21.96	9.56	5.44	9.36	6.85	2.21	0.3	4445	Advanced Economies
Switzerland	21	1970	25	4.97	48.78	32.93	36.8	26.81	9.45	6.17	9.76	6.97	2.48	0.31	3763	4.95	45.06	31.38	40.41	28.99	9.57	5.52	9.72	6.7	2.72	0.3	4716	Advanced Economies
Switzerland	21	1975	25	3.8	40.39	27.74	45.6	34.33	10.2	6.66	10.34	6.96	3.04	0.34	3987	4.35	35.72	25.26	49.98	36.85	9.95	5.77	10.34	6.7	3.32	0.31	4915	Advanced Economies
Switzerland	21	1980	25	2.9	31.8	22.33	54.3	42.5	11	7.18	10.98	6.95	3.66	0.36	4102	2.98	27.62	20	58.9	46.6	10.5	6.07	11.06	6.74	3.99	0.33	5072	Advanced Economies
Switzerland	21	1985	25	8.29	28.5	20.39	50.5	37.23	12.71	8.24	10.37	6.41	3.54	0.42	4381	8.4	26.44	19.48	52.63	37.93	12.53	7.23	10.31	6.23	3.68	0.4	5393	Advanced Economies
Switzerland	21	1990	25	11.08	25.45	18.58	48.37	35.8	15.11	9.83	10.19	6.05	3.64	0.5	4723	11.46	25.36	19	48.27	35.08	14.91	8.77	10.01	5.88	3.65	0.47	5679	Advanced Economies
Switzerland	21	1995	25	12.47	23.64	17.83	46.46	34.57	17.42	11.32	10.14	5.83	3.74	0.57	4939	13.47	24.42	18.84	45.6	33.32	16.51	9.83	9.83	5.66	3.65	0.53	5771	Advanced Economies
Switzerland	21	2000	25	11.47	23.59	17.97	45.82	34.91	19.11	12.49	10.29	5.77	3.89	0.63	5086	13	25.63	19.96	44.65	33.26	16.71	10.02	9.78	5.58	3.66	0.53	5911	Advanced Economies
Switzerland	21	2005	25	10.29	18.77	14.39	48.76	37.9	22.19	14.64	10.84	5.78	4.32	0.74	5197	10.78	20.27	15.92	47.76	36.22	21.19	12.8	10.55	5.68	4.19	0.68	6057	Advanced Economies
Switzerland	21	2010	25	1.44	2.77	2.13	62.59	49.26	33.2	22.01	13.42	6.38	5.94	1.1	5309	1.61	3.16	2.49	65.75	48.33	29.47	17.88	13.02	6.29	5.78	0.95	6204	Advanced Economies
Turkey	22	1950	25	83.1	11.9	6.14	4	2.03	1.1	0.72	0.99	0.71	0.25	0.04	8507	78.81	16.17	7.91	4.2	1.91	0.82	0.43	1.11	0.85	0.23	0.03	12884	Advanced Economies
Turkey	22	1955	25	76.42	18.38	9.65	4.25	2.2	0.95	0.62	1.24	0.96	0.25	0.03	9908	73.24	20.96	10.48	4.88	2.29	0.92	0.48	1.38	1.08	0.27	0.03	14559	Advanced Economies
Turkey	22	1960	25	70.75	23.62	12.61	4.59	2.41	1.03	0.67	1.49	1.19	0.27	0.03	11586	66.06	26.88	14.91	6.05	2.9	1.01	0.54	1.76	1.4	0.33	0.03	16272	Advanced Economies
Turkey	22	1965	25	62.81	30.58	17.58	5.44	2.89	1.11	0.72	1.88	1.53	0.32	0.04	12906	59.77	31.99	18.51	7.13	3.37	1.06	0.57	2.08	1.67	0.38	0.03	18276	Advanced Economies
Turkey	22	1970	25	61.84	30.74	19.19	6.09	3.23	1.33	0.87	2.02	1.62	0.36	0.04	14433	54.84	34.76	21.32	8.99	4.19	1.41	0.74	2.45	1.92	0.48	0.04	21165	Advanced Economies
Turkey	22	1975	25	59	31.9	21.47	7.3	3.83	1.8	1.18	2.29	1.79	0.44	0.06	16166	47.67	39.34	25.86	11.56	5.52	1.4	0.73	2.92	2.28	0.6	0.04	24152	Advanced Economies
Turkey	22	1980	25	52.4	35.3	25.48	8.7	4.66	3.6	2.35	2.87	2.13	0.62	0.12	18480	40.76	42.07	29.32	14.14	6.87	3.03	1.58	3.55	2.64	0.81	0.09	27597	Advanced Economies
Turkey	22	1985	25	40.03	44.44	33.98	4.64	2.6	10.89	7.04	3.97	2.74	0.87	0.36	21631	31.24	48.61	36.1	8.18	4.12	11.97	6.24	4.58	3.13	1.09	0.36	32081	Advanced Economies
Turkey	22	1990	25	33.26	47.33	38.44	8.52	4.8	10.88	7.07	4.53	3.11	1.05	0.36	25165	27.44	47.27	37.01	14.3	7.26	10.99	5.78	5.01	3.37	1.31	0.34	36835	Advanced Economies
Turkey	22	1995	25	30.6	47.2	40.6	12.26	6.98	9.94	6.45	4.81	3.3	1.17	0.33	29092	23.8	47.4	42	18.79	9.93	10.01	5.31	5.44	3.67	1.46	0.31	41989	Advanced Economies
Turkey	22	2000	25	20.14	52.7	45.83	17.42	10.22	9.61	6.27	5.54	3.82	1.41	0.32	33704	15.25	48.87	40.87	26.7	14.82	9.08	4.91	6.1	4.03	1.79	0.28	47311	Advanced Economies
Turkey	22	2005	25	14.35	53.93	47.61	23.18	14.66	8.54	5.62	6.06	4.12	1.65	0.28	38334	11.88	47.22	40.57	33.34	18.18	7.56	4.21	6.47	4.24	2	0.24	51830	Advanced Economies
Turkey	22	2010	25	11.3	52.27	46.22	25.72	16.99	10.71	7.09	6.56	4.28	1.92	0.36	43034	9.18	42.99	36.62	38.55	20.52	9.28	5.28	7.05	4.49	2.27	0.29	56541	Advanced Economies
USA	23	1950	25	2.6	45.7	20.8	38.2	21.59	13.6	7.41	8.13	5.1	2.61	0.42	91749	2.24	41.72	19.65	42.91	24.6	13.12	6.31	8.4	5.2	2.81	0.39	115216	Advanced Economies
USA	23	1955	25	2.51	41.6	19.42	41.01	24.16	14.89	8.26	8.5	5.18	2.85	0.46	98278	2.17	37.86	18.1	45.51	26.86	14.46	7.12	8.75	5.28	3.04	0.43	120600	Advanced Economies
USA	23	1960	25	2.3	37.4	17.5	43.8	27.03	16.5	9.42	8.9	5.26	3.11	0.52	103461	1.96	33.51	16.33	48.79	30.33	15.73	8.46	9.17	5.37	3.32	0.48	128761	Advanced Economies
USA	23	1965	25	1.89	26.5	13.55	52.72	34.47	18.72	10.91	9.82	5.49	3.74	0.59	107682	1.62	22.96	12.19	57.19	37.17	18.09	8.98	10.03	5.57	3.92	0.54	138996	Advanced Economies
USA	23	1970	25	1.6	17.89	9.72	59.21	40.69	21.3	12.39	10.61	5.66	4.27	0.67	114024	1.43	15.16	8.58	62.52	42.84	20.89	11.39	10.78	5.72	4.41	0.65	150553	Advanced Economies
USA	23	1975	25	1.27	10.94	6.28	60.55	43.98	27.1	16.16	11.4	5.78	4.76	0.87	123638	1.24	8.89	5.34	63.09	45.16	26.68	13.3	11.46	5.81	4.85	0.8	164741	Advanced Economies
USA	23	1980	25	1	6.3	3.7	62.9	47.1	30	18.12	11.94	5.87	5.1	0.96	136033	0.84	5.04	3.17	64.31	49.03	29.91	16.74	12.03	5.9	5.19	0.93	179012	Advanced Economies
USA	23	1985	25	1.11	8.28	5.1	51.76	39.65	38.84	22.4	12.14	5.84	5.07	1.22	149824	1.05	7.16	4.6	54.43	40.88	37.36	18.51	12.08	5.86	5.1	1.12	190451	Advanced Economies
USA	23	1990	25	1.23	9.07	5.68	44.35	34.63	45.36	25.07	12.32	5.82	5.09	1.41	162655	1.15	8.57	5.57	47.18	35.98	43.1	20.71	12.2	5.84	5.08	1.28	199952	Advanced Economies
USA	23	1995	25	0.62	3.5	2.26	49.35	35.61	46.54	24.71	12.69	5.93	5.34	1.42	173286	0.55	3.09	2.07	52.16	38.26	44.2	20.4	12.59	5.94	5.36	1.29	210111	Advanced Economies
USA	23	2000	25	0.48	3.2	2.1	44.31	32.09	52.01	26.73	12.93	5.94	5.41	1.57	183747	0.43	2.84	1.95	48.26	30.16	48.47	22.97	12.64	5.95	5.26	1.43	222901	Advanced Economies
USA	23	2005	25	0.5	3.03	2.04	43.42	36.08	53.05	27.85	13.13	5.94	5.57	1.62	193809	0.43	2.68	1.86	47.41	35.99	49.48	22.39	12.86	5.95	5.47	1.44	236267	Advanced Economies
USA	23	2010	25	0.39	2.54	1.71	39.79	35.88	57.28	30.94	13.42	5.95	5.71	1.76	204924	0.35	2.75	2.03	42.96	36.19	53.94	26.76	13.18	5.96	5.61	1.61	249660	Advanced Economies
United Kingdom	24	1950	25	2.33	76.57	45.91	19.5	1.7	1.6	1.05	6.11	4.94	1.12	0.05	31916	2.22	72.91	44.9	23.35	1.99	1.52	0.89	6.39	5.03	1.31	0.05	38691	Advanced Economies
United Kingdom	24	1955	25	2.38	74.11	45.1	21.83	2.05	1.62	1.05	6.28	4.98	1.25	0.05	32367	2.15	69.77	43.58	26.47	2.41	1.57	0.92	6.61	5.08	1.48	0.05	38870	Advanced Economies
United Kingdom	24	1960	25	2.29	71.41	43.72	24.5	2.3	1.8	1.18	6.49	5.03	1.4	0.06	32720	2.07	66.12	41.63	30.35	2.58	1.47	0.86	6.86	5.14	1.67	0.05	39578	Advanced Economies
United Kingdom	24	1965	25	2.14	67.42	43.42	26.15	4.01	4.28	2.8	6.98	5.15	1.69	0.14	33287	2.05	60.53	40.21	32.89	4.69	4.51	2.61	7.46	5.27	2.05	0.14	41112	Advanced Economies
United Kingdom	24	1970	25	1.96	62.4	41.82	28.15	4.83	7.48	4.89	7.54	5.27	2.03	0.25	33474	2.16	55.73	38.54	34.48	5.6	7.63	4.42	7.91	5.35	2.32	0.24	41534	Advanced Economies
United Kingdom	24	1975	25	1.92	58.08	39.61	30.34	5.37	9.66	6.31	7.95	5.33	2.3	0.32	34554	2.29	50.96	35.85	37.22	6.28	9.53	5.53	8.25	5.41	2.54	0.3	42490	Advanced Economies
United Kingdom	24	1980	25	2.09	54.67	38.2	33.32	6.16	9.92	6.47	8.13	5.38	2.43	0.33	35330	3.31	45.68	32.98	41.45	7.08	9.55	5.5	8.41	5.42	2.69	0.3	43928	Advanced Economies
United Kingdom	24	1985	25	3.28	48.56	34.58	36.9	6.47	11.27	7.3	8.39	5.38	2.63	0.37	36043	3.24	41.16	30.3	44.7	7.2	10.9	6.22	8.68	5.48	2.86	0.34	45230	Advanced Economies
United Kingdom	24	1990	25	3.05	43.09	31.28	38.72	6.63	15.14	9.85	8.88	5.46	2.92	0.5	37978	3.2	37.47	27.97	43.95	7.07	15.38	9	9.1	5.52	3.09	0.49	45950	Advanced Economies
United Kingdom	24	1995	25	3.03	38.26	28.73	40.39	6.77	18.32	11.89	9.29	5.53	3.15	0.6	39355	3.27	34.07	26.24	43.87	7.29	18.79	11.1	9.44	5.57	3.28	0.6	46576	Advanced Economies
United Kingdom	24	2000	25	3.2	31.56	23.99	41.9	6.9	23.33	15.23	9.86	5.58	3.5	0.77	40348	2.94	28.8	22.44	46.69	9.52	21.56	12.83	9.92	5.63	3.6	0.69	47484	Advanced Economies
United Kingdom	24	2005	25	1.48	25.17	19.3	49.44	29.56	23.91	15.76	11.03	5.73	4.5	0.79	41142	1.26	23.07	18.17	52.58	31.24	23.09	13.77	11.1	5.78	4.59	0.74	48969	Advanced Economies
United Kingdom	24	2010	25	0.16	15.9	12.24	55.6	44.34	28.34	18.78	12.32	5.88	5.5	0.94	42166	0.15	14.9	11.79	59.45	47.31	25.5	15.31	12.24	5.9	5.53	0.82	50276	Advanced Economies
Brunei Darussalam	25	1950	25	72.33	19.05	6.71	7.89	3.04	0.74	0.49	1.72	1.29	0.41	0.02	22	68.5	20.84	8.04	9.93	3.61	0.74	0.42	2.02	1.51	0.49	0.02	31	East Asia and the Pacific
Brunei Darussalam	25	1955	25	68.27	21.73	7.89	9.13	3.55	0.87	0.58	1.99	1.49	0.48	0.03	28	64.31	24	9.34	10.85	4.03	0.85	0.48	2.27	1.7	0.55	0.03	38	East Asia and the Pacific
Brunei Darussalam	25	1960	25	64	24.6	9.4	10.4	4.16	1	0.66	2.29	1.7	0.55	0.03	34	58.56	27.37	11.38	13.17	5.03	0.93	0.52	2.7	2.01	0.66	0.03	46	East Asia and the Pacific
Brunei Darussalam	25	1965	25	60.23	26.01	10.18	12.04	4.85	1.72	1.12	2.64	1.91	0.68	0.06	41	52.15	28.4	12.78	17.59	6.78	1.86	1.04	3.39	2.4	0.93	0.06	55	East Asia and the Pacific
Brunei Darussalam	25	1970	25	52.4	28.1	11.84	16.5	6.79	3.1	2.01	3.46	2.37	0.98	0.1	52	41.49	27.27	14.06	28.91	11.14	2.32	1.24	4.66	3.11	1.48	0.07	74	East Asia and the Pacific
Brunei Darussalam	25	1975	25	45.35	29.11	13.38	20.65	8.8	4.88	3.11	4.28	2.81	1.31	0.16	64	33.85	28.01	16.45	32.63	13.05	5.52	2.86	5.68	3.62	1.89	0.17	96	East Asia and the Pacific
Brunei Darussalam	25	1980	25	32.1	28.3	15.51	30.1	13.84	9.4	5.88	6.1	3.68	2.11	0.31	77	28.08	25.74	17.52	39	16.9	7.21	3.65	6.64	4.07	2.35	0.22	120	East Asia and the Pacific
Brunei Darussalam	25	1985	25	28.48	26.77	16.73	36.6	17.62	8.15	5.36	6.63	3.99	2.37	0.27	97	25.78	22.23	16.4	45.15	20.51	6.84	3.74	7.14	4.28	2.65	0.21	140	East Asia and the Pacific
Brunei Darussalam	25	1990	25	24.41	20.9	15.24	47.39	24.11	7.3	4.82	7.51	4.37	2.9	0.24	120	23.06	19.39	15.63	50.93	24.74	6.63	3.71	7.69	4.5	2.98	0.21	168	East Asia and the Pacific
Brunei Darussalam	25	1995	25	22.22	16.57	13.35	54.24	28.62	6.97	4.63	8.06	4.57	3.26	0.23	143	21.52	18.75	16.13	52.8	26.52	6.93	3.91	7.98	4.63	3.13	0.22	198	East Asia and the Pacific
Brunei Darussalam	25	2000	25	21.39	15.42	13.14	55.8	30.16	7.38	4.94	8.29	4.65	3.4	0.25	168	21.28	16.96	15.12	53.47	27.65	8.29	4.76	8.22	4.67	3.29	0.26	229	East Asia and the Pacific
Brunei Darussalam	25	2005	25	20.62	16.12	14.34	54.24	30.25	9.02	6.03	8.48	4.71	3.47	0.3	196	21.5	14.49	13.3	54.2	28.98	9.8	5.65	8.45	4.67	3.47	0.31	263	East Asia and the Pacific
Brunei Darussalam	25	2010	25	20.61	13.52	12.4	55.2	31.94	10.67	7.14	8.77	4.73	3.68	0.36	227	21.11	12.36	11.6	55.28	30.69	11.24	6.51	8.74	4.71	3.67	0.36	301	East Asia and the Pacific
Cambodia	26	1950	25	94.18	5.34	0.93	0.47	0.1	0.03	0.02	0.24	0.22	0.02	0	1669	89.88	9.35	1.9	0.74	0.15	0.03	0.02	0.42	0.38	0.04	0	2512	East Asia and the Pacific
Cambodia	26	1955	25	89.43	9.64	1.96	0.9	0.18	0.04	0.02	0.45	0.4	0.04	0	1858	85.26	13.47	3.18	1.24	0.22	0.04	0.02	0.64	0.58	0.06	0	2796	East Asia and the Pacific
Cambodia	26	1960	25	84.73	13.85	3.29	1.38	0.26	0.05	0.03	0.67	0.6	0.07	0	2079	76.05	20.16	5.99	3.74	0.28	0.06	0.03	1.18	1.01	0.16	0	3125	East Asia and the Pacific
Cambodia	26	1965	25	79.61	18.21	4.88	2.11	0.3	0.07	0.04	0.92	0.82	0.1	0	2339	70.71	24.42	7.5	4.78	0.34	0.09	0.05	1.46	1.25	0.21	0	3510	East Asia and the Pacific
Cambodia	26	1970	25	73.6	23.06	6.5	3.23	0.37	0.11	0.07	1.24	1.09	0.15	0	2626	64.31	29.46	9.22	6.08	0.76	0.15	0.07	1.82	1.53	0.28	0	3939	East Asia and the Pacific
Cambodia	26	1975	25	66.15	28.98	8.37	4.68	0.79	0.18	0.11	1.64	1.41	0.22	0.01	2713	57.31	34.99	11.02	7.49	1.1	0.21	0.11	2.2	1.84	0.35	0.01	4097	East Asia and the Pacific
Cambodia	26	1980	25	57.83	35.58	11.12	6.32	1.28	0.27	0.16	2.11	1.8	0.31	0.01	2530	50.21	40.8	12.06	8.74	1.33	0.25	0.13	2.54	2.12	0.41	0.01	3952	East Asia and the Pacific
Cambodia	26	1985	25	49.08	43.17	12.87	7.44	1.54	0.31	0.2	2.52	2.15	0.37	0.01	2964	44.72	45.54	13.17	9.48	1.49	0.27	0.15	2.8	2.35	0.44	0.01	4570	East Asia and the Pacific
Cambodia	26	1990	25	45.41	46.22	13.08	8.04	1.69	0.33	0.22	2.69	2.28	0.39	0.01	3605	40.76	48.46	15.98	10.44	2.05	0.34	0.19	3.09	2.58	0.5	0.01	5408	East Asia and the Pacific
Cambodia	26	1995	25	41.45	49.04	14.58	9.1	2.07	0.41	0.28	2.95	2.48	0.45	0.01	4356	36.94	52.12	17.16	10.51	2.38	0.42	0.24	3.27	2.73	0.52	0.01	6091	East Asia and the Pacific
Cambodia	26	2000	25	37.32	52.07	16.46	10.12	2.52	0.5	0.33	3.22	2.69	0.52	0.02	5063	32.77	56.21	20.36	10.59	2.33	0.43	0.23	3.5	2.96	0.52	0.01	7553	East Asia and the Pacific
Cambodia	26	2005	25	33.57	54.44	18.09	11.07	2.92	0.92	0.62	3.52	2.9	0.59	0.03	5448	27.4	57.29	22.01	13.83	3.43	1.48	0.79	4.1	3.3	0.76	0.05	8852	East Asia and the Pacific
Cambodia	26	2010	25	28.33	56.16	20.13	13.46	4.22	2.04	1.36	4.1	3.22	0.81	0.07	6693	22.22	57.88	24.85	17.48	4.51	2.42	1.32	4.72	3.68	0.97	0.07	10114	East Asia and the Pacific
China	27	1950	25	86.84	10.28	1.73	2.67	0.58	0.21	0.14	0.65	0.53	0.11	0.01	267376	70.64	20.82	4.77	8.17	1.81	0.37	0.21	1.61	1.28	0.32	0.01	368715	East Asia and the Pacific
China	27	1955	25	78.19	17.11	3.35	4.3	0.96	0.4	0.27	1.09	0.9	0.18	0.01	278134	64.09	25.97	6.44	9.43	2.13	0.52	0.29	1.96	1.57	0.38	0.02	383044	East Asia and the Pacific
China	27	1960	25	69.41	24.18	5.57	5.83	1.38	0.58	0.38	1.55	1.28	0.25	0.02	296041	56.9	30.02	9.94	12.37	2.89	0.71	0.4	2.51	1.98	0.5	0.02	401694	East Asia and the Pacific
China	27	1965	25	59.06	30.93	9.1	9.19	2.19	0.81	0.53	2.22	1.8	0.39	0.03	315190	48.45	34.93	13.42	15.76	3.69	0.87	0.48	3.11	2.45	0.64	0.03	436196	East Asia and the Pacific
China	27	1970	25	50.79	36.27	12.37	11.94	2.87	1	0.65	2.77	2.24	0.5	0.03	342431	39.53	39.18	17.68	20.42	4.89	0.87	0.46	3.82	2.98	0.81	0.03	500636	East Asia and the Pacific
China	27	1975	25	41.81	40.42	16.05	16.76	4.11	1.01	0.65	3.48	2.76	0.69	0.03	383913	32.96	39.71	19.3	26.44	6.46	0.89	0.47	4.48	3.41	1.04	0.03	561430	East Asia and the Pacific
China	27	1980	25	33.07	44.23	18.73	21.7	5.6	1	0.63	4.16	3.25	0.88	0.03	449196	24.75	40.67	21.29	33.66	9.35	0.91	0.48	5.31	3.93	1.34	0.03	644245	East Asia and the Pacific
China	27	1985	25	30.71	39.58	19.39	28.34	8.14	1.38	0.92	4.78	3.55	1.18	0.05	508243	22.63	38.36	21.29	37.62	14.28	1.4	0.76	5.72	4.13	1.55	0.04	745898	East Asia and the Pacific
China	27	1990	25	29.3	34.3	18.04	34.4	12.1	2	1.34	5.34	3.75	1.52	0.07	584120	22.23	34.55	19.89	41.3	19.88	1.93	1.08	6.04	4.23	1.76	0.06	835430	East Asia and the Pacific
China	27	1995	25	20.5	35.42	19.7	41.19	17.83	2.89	1.94	6.22	4.3	1.82	0.1	676038	15.96	32.9	19.38	47.85	25.21	3.29	1.92	6.79	4.55	2.14	0.1	896920	East Asia and the Pacific
China	27	2000	25	13.46	34.28	19.79	47.99	21.89	4.27	2.88	7	4.76	2.1	0.14	759352	10.97	30.38	18.33	54.06	27.53	4.59	2.75	7.38	4.81	2.42	0.15	958307	East Asia and the Pacific
China	27	2005	25	9.56	31.71	18.78	54.8	22.7	3.92	2.66	7.34	4.94	2.27	0.13	816727	7.68	27.13	16.75	60.44	26.86	4.75	2.84	7.69	4.96	2.58	0.15	1034076	East Asia and the Pacific
China	27	2010	25	6.59	28.09	16.98	61.75	18.74	3.58	2.43	7.53	5.07	2.33	0.12	872099	5.35	23.71	14.81	66.47	22.85	4.48	2.71	7.95	5.15	2.65	0.14	1090693	East Asia and the Pacific
China, Hong Kong Special Administrative Region	28	1950	25	42.66	41.37	13.1	11.89	6.65	4.08	3.52	3.76	2.59	1.01	0.15	929	38.65	39.97	13.98	17.8	9.42	3.58	2.82	4.36	2.9	1.33	0.13	1377	East Asia and the Pacific
China, Hong Kong Special Administrative Region	28	1955	25	39.58	43.44	14.64	12.77	6.99	4.21	2.82	3.97	2.76	1.07	0.14	1202	34.77	42.87	16.39	18.21	9.69	4.15	2.34	4.64	3.12	1.39	0.13	1610	East Asia and the Pacific
China, Hong Kong Special Administrative Region	28	1960	25	35.3	44.92	16.53	15.15	8.22	4.62	3.07	4.43	3.03	1.25	0.15	1461	31.7	44.83	17.81	18.98	10.07	4.49	2.62	4.89	3.29	1.46	0.14	1817	East Asia and the Pacific
China, Hong Kong Special Administrative Region	28	1965	25	32.6	45.9	18.4	16.7	8.9	4.9	3.23	4.74	3.23	1.36	0.16	1617	25.31	45.31	20.94	24.75	13	4.6	2.48	5.71	3.75	1.82	0.14	2197	East Asia and the Pacific
China, Hong Kong Special Administrative Region	28	1970	25	33.1	41.15	21.47	22.66	13.72	3.08	2.01	5.15	3.42	1.62	0.1	1706	24.08	41.05	24.01	32.31	18.8	2.61	1.36	6.3	4.05	2.17	0.08	2483	East Asia and the Pacific
China, Hong Kong Special Administrative Region	28	1975	25	28.5	42.3	22.88	25.4	15.5	3.8	2.39	5.68	3.71	1.85	0.12	2096	20.11	40.02	24.92	36.6	21.17	3.22	1.63	6.91	4.34	2.48	0.1	3061	East Asia and the Pacific
China, Hong Kong Special Administrative Region	28	1980	25	22.5	39.8	23.1	30.5	17.3	7.1	4.09	6.73	4.14	2.37	0.22	2612	16.22	34.32	22.5	42.79	24.35	6.67	3.33	7.97	4.67	3.09	0.2	3751	East Asia and the Pacific
China, Hong Kong Special Administrative Region	28	1985	25	18.4	35.6	22.57	38.3	21.51	7.7	4.94	7.64	4.51	2.88	0.25	3127	14.08	29.08	20.93	49.69	28.68	7.17	4.11	8.7	4.91	3.56	0.23	4179	East Asia and the Pacific
China, Hong Kong Special Administrative Region	28	1990	25	15.7	30.3	21.13	43.3	25.5	10.6	7.33	8.55	4.78	3.42	0.36	3582	12.59	24.91	18.88	51.21	30.31	11.29	7.32	9.39	5.06	3.96	0.37	4478	East Asia and the Pacific
China, Hong Kong Special Administrative Region	28	1995	25	18.5	24.5	18.32	44.7	25.74	12.3	9.19	8.75	4.7	3.61	0.43	4086	15.35	21.45	17.04	50.26	29.98	12.94	9.26	9.41	4.95	4.02	0.44	5005	East Asia and the Pacific
China, Hong Kong Special Administrative Region	28	2000	25	21.7	20.24	15.98	43.46	25.29	14.6	11.75	8.8	4.57	3.7	0.53	4601	18.3	18.49	15.25	49.77	30.06	13.43	10.28	9.31	4.8	4.03	0.47	5540	East Asia and the Pacific
China, Hong Kong Special Administrative Region	28	2005	25	8.4	21.43	17.66	48.57	29.05	21.6	18.58	10.71	5.38	4.52	0.8	5108	7.14	18.3	15.57	51.58	32.6	22.98	19.38	11.18	5.49	4.84	0.85	6023	East Asia and the Pacific
China, Hong Kong Special Administrative Region	28	2010	25	6.28	19.75	16.88	56.75	39.84	17.21	14.77	11.02	5.54	4.84	0.64	5578	5.38	16.96	14.82	59.62	43.74	18.05	15.22	11.38	5.61	5.1	0.67	6429	East Asia and the Pacific
China, Macao Special Administrative Region	29	1950	25	36.44	52.33	31.97	10.04	3.1	1.17	0.78	3.06	2.67	0.35	0.04	96	31.83	56.01	35.05	11.14	3.17	1	0.56	3.28	2.88	0.37	0.03	135	East Asia and the Pacific
China, Macao Special Administrative Region	29	1955	25	33.37	55.01	33.32	10.44	3.29	1.17	0.78	3.19	2.79	0.37	0.04	88	30.31	57.24	35.36	11.39	3.37	1.05	0.62	3.35	2.94	0.38	0.03	114	East Asia and the Pacific
China, Macao Special Administrative Region	29	1960	25	32.05	56.09	34.14	10.7	3.34	1.17	0.78	3.26	2.85	0.37	0.04	80	28.68	57.44	35.65	12.77	3.73	1.11	0.65	3.48	3.02	0.42	0.04	102	East Asia and the Pacific
China, Macao Special Administrative Region	29	1965	25	29.09	57.25	34.91	12.38	3.86	1.29	0.85	3.46	2.99	0.43	0.04	85	25.21	58.64	36.79	15.04	4.19	1.1	0.6	3.71	3.19	0.48	0.03	119	East Asia and the Pacific
China, Macao Special Administrative Region	29	1970	25	26.9	58	35.84	13.7	4.29	1.4	0.92	3.62	3.1	0.47	0.05	95	20.64	59.45	37.96	18.48	4.97	1.43	0.71	4.06	3.43	0.59	0.04	157	East Asia and the Pacific
China, Macao Special Administrative Region	29	1975	25	21.27	56.79	35.91	19.39	6	2.54	1.62	4.19	3.41	0.69	0.08	107	16.79	56.79	36.6	23.76	6.52	2.66	1.32	4.54	3.66	0.8	0.08	178	East Asia and the Pacific
China, Macao Special Administrative Region	29	1980	25	17.39	54.14	34.23	24.7	7.64	3.76	2.37	4.67	3.63	0.91	0.12	131	14.99	53.72	34.42	27.6	7.86	3.69	1.93	4.85	3.77	0.97	0.11	192	East Asia and the Pacific
China, Macao Special Administrative Region	29	1985	25	15.05	50.58	31.98	29.41	9.1	4.95	3.26	5.06	3.78	1.11	0.16	168	11.84	49.59	33.06	33.79	9.58	4.78	2.71	5.35	3.99	1.2	0.15	228	East Asia and the Pacific
China, Macao Special Administrative Region	29	1990	25	13.1	45.7	29.7	35.3	10.6	5.9	3.92	5.46	3.95	1.32	0.2	219	10.63	45	30.41	38.79	11.01	5.58	3.3	5.67	4.1	1.39	0.18	276	East Asia and the Pacific
China, Macao Special Administrative Region	29	1995	25	10.37	43.58	28.54	38.96	13.87	7.09	4.78	5.89	4.11	1.55	0.24	251	8.69	41.36	28.32	41.8	14.25	8.15	4.98	6.17	4.24	1.67	0.26	304	East Asia and the Pacific
China, Macao Special Administrative Region	29	2000	25	7.6	40.2	26.6	42.2	18.2	10.1	6.88	6.52	4.28	1.9	0.34	282	6.2	37.7	26.1	46.9	19.4	9.2	5.61	6.68	4.4	1.98	0.3	345	East Asia and the Pacific
China, Macao Special Administrative Region	29	2005	25	6.15	33.27	22.54	47.98	23.11	12.57	8.57	7.13	4.42	2.28	0.42	306	4.83	29.53	20.85	54.14	25.99	11.42	6.9	7.5	4.63	2.5	0.37	384	East Asia and the Pacific
China, Macao Special Administrative Region	29	2010	25	3.75	24.71	17.83	53.4	28.73	18.13	12.33	8.09	4.64	2.84	0.61	338	3.46	21.36	16.16	58.11	32.11	17.07	10.43	8.54	4.87	3.12	0.55	416	East Asia and the Pacific
Fiji	30	1950	25	42.99	53.19	8.24	1.89	1.05	1.9	1.24	2.96	2.76	0.13	0.06	98	32.82	61.04	11.1	4.39	1.65	1.73	1	3.62	3.38	0.19	0.05	153	East Asia and the Pacific
Fiji	30	1955	25	37.23	58.36	9.28	2.24	1.21	2.16	1.43	3.28	3.06	0.16	0.07	111	28.54	63.55	13.3	5.95	2.71	1.94	1.02	4.02	3.71	0.25	0.06	176	East Asia and the Pacific
Fiji	30	1960	25	29.19	64.68	12.07	3.58	1.87	2.54	1.67	3.85	3.56	0.21	0.08	130	22.75	67.44	15.26	7.57	3.37	2.23	1.16	4.47	4.09	0.31	0.07	205	East Asia and the Pacific
Fiji	30	1965	25	22.36	69.98	14.72	4.79	2.33	2.88	1.87	4.35	4	0.26	0.09	155	17.32	68.97	20.77	11.17	4.56	2.54	1.31	5.18	4.69	0.42	0.08	246	East Asia and the Pacific
Fiji	30	1970	25	22.61	66.4	17.31	7.92	3.58	3.07	1.97	4.68	4.23	0.35	0.1	184	17.47	63.07	20.99	16.78	6.47	2.68	1.36	5.57	4.92	0.57	0.08	292	East Asia and the Pacific
Fiji	30	1975	25	19.7	66.3	20.5	10.6	3.9	3.3	2.09	5.11	4.58	0.42	0.11	217	14.22	59.18	22	23.78	9.74	2.85	1.42	6.25	5.38	0.78	0.09	347	East Asia and the Pacific
Fiji	30	1980	25	14.87	64.11	23.4	17.3	7.41	3.72	2.34	5.95	5.18	0.64	0.12	247	10.67	54.67	23.62	31.15	13.32	3.5	1.77	7.04	5.9	1.03	0.11	384	East Asia and the Pacific
Fiji	30	1985	25	10.9	59.8	23.9	24.9	11.22	4.5	2.97	6.75	5.7	0.9	0.15	287	7.7	50.7	21.6	37.7	17.72	4	2.15	7.62	6.23	1.27	0.12	435	East Asia and the Pacific
Fiji	30	1990	25	8.57	38.99	19.67	46.31	22.58	6.12	4.07	8.37	6.54	1.62	0.2	313	6.55	31.12	17.04	55.72	28.48	6.61	3.65	9.07	6.91	1.95	0.21	450	East Asia and the Pacific
Fiji	30	1995	25	7.26	17.12	9.53	66.68	34.48	8.89	5.96	9.79	7.11	2.38	0.3	344	5.48	13.25	7.65	72.52	40.13	8.69	4.82	10.11	7.03	2.82	0.27	495	East Asia and the Pacific
Fiji	30	2000	25	5.54	27.06	15.67	57.37	31.3	10.02	6.77	9.61	7.1	2.17	0.34	375	4.11	23.74	14	61.88	35.53	10.27	5.75	9.76	6.72	2.72	0.32	540	East Asia and the Pacific
Fiji	30	2005	25	4.1	38.1	21.6	46	25.9	11.8	7.94	9.17	6.7	2.08	0.39	415	3.1	32.4	19.2	53.3	29.9	11.2	6.37	9.38	6.48	2.55	0.35	579	East Asia and the Pacific
Fiji	30	2010	25	3.02	32.65	19.64	51.19	29.77	13.13	8.82	9.58	6.65	2.49	0.44	457	2.44	26.45	16.61	58.87	36.33	12.23	7.03	9.96	6.48	3.09	0.39	617	East Asia and the Pacific
Indonesia	31	1950	25	82.85	16.12	5.27	0.98	0.26	0.05	0.02	0.74	0.7	0.04	0	32442	76.12	21.68	7.26	2.14	0.51	0.07	0.03	1.09	1	0.08	0	48383	East Asia and the Pacific
Indonesia	31	1955	25	79.37	19.16	6.33	1.39	0.37	0.08	0.04	0.91	0.85	0.06	0	35276	72.56	24.84	8.38	2.51	0.59	0.09	0.04	1.25	1.15	0.1	0	52856	East Asia and the Pacific
Indonesia	31	1960	25	75.5	22.6	7.6	1.9	0.5	0.1	0.05	1.11	1.03	0.08	0	39014	67.38	29.01	11.33	3.5	0.9	0.1	0.04	1.57	1.43	0.14	0	57570	East Asia and the Pacific
Indonesia	31	1965	25	66.69	29.66	12	3.42	0.93	0.23	0.13	1.62	1.47	0.14	0.01	43458	56.93	37.58	16.37	5.17	1.26	0.33	0.14	2.17	1.95	0.21	0.01	62448	East Asia and the Pacific
Indonesia	31	1970	25	55.3	39.1	17	5.1	1.49	0.5	0.27	2.26	2.02	0.23	0.02	48183	45.36	46.47	21.06	7.76	2.07	0.39	0.17	2.84	2.51	0.32	0.01	69422	East Asia and the Pacific
Indonesia	31	1975	25	48.59	43.43	14.95	7.39	2.66	0.59	0.32	2.58	2.23	0.34	0.02	53103	38.75	50.85	19.96	9.82	3.23	0.58	0.24	3.19	2.75	0.43	0.02	78808	East Asia and the Pacific
Indonesia	31	1980	25	41.1	48.4	16.8	9.6	4.9	0.8	0.35	3.09	2.58	0.48	0.02	59820	31.91	55.1	20.62	12.44	5.15	0.6	0.25	3.63	3.05	0.56	0.02	89388	East Asia and the Pacific
Indonesia	31	1985	25	46.1	39.63	16.26	13	6.35	1.27	0.84	3.23	2.53	0.66	0.04	68799	39.51	41.38	19.1	17.62	7.71	1.49	0.81	3.86	2.96	0.85	0.05	102445	East Asia and the Pacific
Indonesia	31	1990	25	54.5	26.4	12.32	16.78	8.46	2.3	1.53	3.28	2.31	0.9	0.08	78871	43.57	30.44	16.58	24.18	10.9	1.79	0.98	4.18	2.97	1.16	0.06	116420	East Asia and the Pacific
Indonesia	31	1995	25	39.79	37.77	19.83	20.1	10.36	2.34	1.57	4.21	3.07	1.05	0.08	91037	32.46	44.28	26.07	21.2	9.79	2.06	1.15	4.62	3.51	1.05	0.06	131181	East Asia and the Pacific
Indonesia	31	2000	25	27.92	51.12	29.06	18.27	9.69	2.7	1.82	4.75	3.66	1	0.09	103854	22.61	54.84	35.17	20.41	9.72	2.14	1.21	5.15	4.05	1.03	0.07	146081	East Asia and the Pacific
Indonesia	31	2005	25	18.62	51.53	31.69	25.51	13.99	4.35	2.92	5.88	4.29	1.45	0.15	117391	14.53	50.68	33.96	30.14	15.04	4.65	2.67	6.41	4.63	1.63	0.15	159726	East Asia and the Pacific
Indonesia	31	2010	25	9.47	48.24	30.56	34.79	20.34	7.5	5.04	7.26	4.9	2.1	0.25	131196	7.5	44.17	29.31	41.94	22.09	6.4	3.73	7.61	5.1	2.3	0.2	172622	East Asia and the Pacific
Lao People's Democratic Republic	32	1950	25	83.3	15.93	5.03	0.56	0.22	0.17	0.11	0.71	0.67	0.03	0.01	676	71.7	26.7	9.31	1.39	0.39	0.2	0.11	1.25	1.18	0.07	0.01	1021	East Asia and the Pacific
Lao People's Democratic Republic	32	1955	25	80.88	18.07	5.87	0.79	0.26	0.24	0.16	0.83	0.78	0.05	0.01	754	71	25.61	9.19	3.06	0.76	0.31	0.17	1.39	1.25	0.13	0.01	1132	East Asia and the Pacific
Lao People's Democratic Republic	32	1960	25	78.48	20.05	6.78	1.08	0.31	0.38	0.25	0.97	0.89	0.06	0.01	841	68.15	27.71	10.35	3.64	0.81	0.49	0.26	1.57	1.39	0.16	0.02	1262	East Asia and the Pacific
Lao People's Democratic Republic	32	1965	25	75.07	22.73	8.14	1.59	0.41	0.61	0.4	1.17	1.06	0.1	0.02	941	65.39	29.59	11.69	4.29	0.88	0.73	0.39	1.76	1.54	0.2	0.02	1404	East Asia and the Pacific
Lao People's Democratic Republic	32	1970	25	71.61	25.32	9.64	2.16	0.51	0.91	0.58	1.4	1.23	0.13	0.03	1046	61.15	32.45	13.65	5.3	1.02	1.1	0.58	2.06	1.77	0.26	0.03	1563	East Asia and the Pacific
Lao People's Democratic Republic	32	1975	25	66.75	28.87	11.74	3	0.66	1.39	0.88	1.72	1.48	0.19	0.05	1163	56.32	35.4	15.95	6.66	1.25	1.62	0.83	2.42	2.04	0.33	0.05	1752	East Asia and the Pacific
Lao People's Democratic Republic	32	1980	25	60.85	32.88	14.34	4.21	0.91	2.06	1.3	2.14	1.79	0.28	0.07	1235	51.2	38.11	18.4	8.46	1.59	2.24	1.15	2.84	2.34	0.44	0.07	1861	East Asia and the Pacific
Lao People's Democratic Republic	32	1985	25	56.16	35.41	16.25	5.73	1.27	2.69	1.78	2.52	2.06	0.37	0.09	1373	47.49	38.71	19.74	11	2.14	2.8	1.51	3.23	2.58	0.56	0.09	2055	East Asia and the Pacific
Lao People's Democratic Republic	32	1990	25	49.95	37.83	19.04	8.65	1.95	3.57	2.31	3.09	2.44	0.53	0.12	1540	43.16	39	21.7	14.55	2.66	3.29	1.9	3.59	2.77	0.71	0.1	2321	East Asia and the Pacific
Lao People's Democratic Republic	32	1995	25	45.17	38.46	19.76	12.2	2.74	4.17	2.79	3.57	2.73	0.7	0.14	1742	39.45	38.78	22.13	18.46	3.69	3.31	1.8	3.92	2.96	0.86	0.1	2636	East Asia and the Pacific
Lao People's Democratic Republic	32	2000	25	40.97	38.37	20.6	16.55	3.78	4.12	2.77	3.9	2.91	0.86	0.14	1998	36.28	37.47	22.32	22.58	4.51	3.67	2	4.25	3.1	1.03	0.11	3022	East Asia and the Pacific
Lao People's Democratic Republic	32	2005	25	37.52	37.42	21.05	20.74	4.71	4.33	2.9	4.23	3.06	1.02	0.14	2301	33.53	35.12	21.96	26.71	5.22	4.64	2.51	4.62	3.24	1.24	0.14	3506	East Asia and the Pacific
Lao People's Democratic Republic	32	2010	25	34.59	35.61	20.8	24.72	5.71	5.07	3.39	4.57	3.19	1.22	0.17	2659	31.19	32.09	20.78	30.62	6.04	6.09	3.3	5.02	3.36	1.47	0.19	4028	East Asia and the Pacific
Malaysia	33	1950	25	66.8	26.18	6.91	5.77	1.97	1.25	0.5	1.79	1.41	0.34	0.04	2516	60.04	32.72	9.39	5.9	1.97	1.33	0.44	2.08	1.7	0.35	0.04	3613	East Asia and the Pacific
Malaysia	33	1955	25	62.44	29.62	8.25	6.54	2.2	1.4	0.59	2.03	1.61	0.38	0.04	2741	55.78	35.36	10.53	7.42	2.45	1.44	0.49	2.37	1.91	0.42	0.04	4018	East Asia and the Pacific
Malaysia	33	1960	25	58.5	32.7	9.89	7.2	2.4	1.5	0.64	2.26	1.8	0.42	0.04	3029	50.04	38.42	13.85	10.04	3.23	1.48	0.51	2.83	2.26	0.53	0.04	4453	East Asia and the Pacific
Malaysia	33	1965	25	52.95	36.87	12.83	8.77	3.06	1.41	0.61	2.63	2.1	0.48	0.04	3464	43.49	41.22	16.13	13.66	4.65	1.64	0.56	3.39	2.64	0.71	0.04	5114	East Asia and the Pacific
Malaysia	33	1970	25	47.64	40.21	15.18	10.68	4.06	1.47	0.67	3.02	2.39	0.59	0.04	3919	35.84	43.19	20.57	19.25	7.16	1.72	0.61	4.2	3.17	0.98	0.05	6013	East Asia and the Pacific
Malaysia	33	1975	25	40.46	42.82	19.01	15.28	6.5	1.43	0.62	3.72	2.86	0.82	0.04	4602	31.9	41.6	21.65	24.57	10.29	1.93	0.66	4.82	3.49	1.28	0.05	7097	East Asia and the Pacific
Malaysia	33	1980	25	34.38	44.41	22.96	19.69	9.66	1.44	0.57	4.41	3.29	1.08	0.04	5426	26.92	37.86	20.65	31.69	15.41	3.47	0.87	5.76	3.87	1.81	0.09	8352	East Asia and the Pacific
Malaysia	33	1985	25	28.31	41.07	22.81	26.42	12.98	4.2	1.76	5.48	3.75	1.61	0.12	6387	21.77	34.5	20.37	37.85	18.77	5.87	1.98	6.72	4.27	2.3	0.16	9613	East Asia and the Pacific
Malaysia	33	1990	25	22.77	36.84	21.87	33.05	15.86	7.33	2.76	6.53	4.18	2.14	0.2	7916	15.3	38.53	15.58	38.53	17.05	7.64	2.32	6.97	4.39	2.37	0.2	11330	East Asia and the Pacific
Malaysia	33	1995	25	17.49	31.98	19.93	42.06	22.15	8.47	3.26	7.56	4.59	2.74	0.23	9289	13.42	26.6	16.59	51.06	27.64	8.92	2.89	8.39	4.89	3.26	0.24	13075	East Asia and the Pacific
Malaysia	33	2000	25	15.23	28.29	17.96	48.15	28.08	8.33	3.13	8.16	4.78	3.15	0.23	10910	11.69	22.38	13.97	55.96	35.01	9.96	3.18	9.09	5.05	3.78	0.26	15236	East Asia and the Pacific
Malaysia	33	2005	25	11.58	25.64	16.37	50.81	30.6	11.98	4.41	8.94	5.03	3.59	0.33	12541	9.26	20.1	12.48	56.63	36.01	14.01	4.45	9.71	5.22	4.12	0.37	17135	East Asia and the Pacific
Malaysia	33	2010	25	8.78	23	14.62	51.85	34.53	16.37	5.91	9.75	5.22	4.08	0.45	14355	6.88	18.27	11.19	56.25	39.81	18.6	5.81	10.44	5.37	4.58	0.49	19391	East Asia and the Pacific
Mongolia	34	1950	25	87.42	7.81	2.44	3.51	1.47	1.26	1.08	0.67	0.4	0.23	0.05	299	71.06	15.56	5.37	11.79	4.96	1.58	1.31	1.61	0.95	0.6	0.06	441	East Asia and the Pacific
Mongolia	34	1955	25	80.37	12.04	3.87	5.59	2.46	2	1.75	1.06	0.62	0.36	0.08	328	65.38	18.5	6.58	14.04	6.09	2.08	1.75	1.95	1.15	0.73	0.08	488	East Asia and the Pacific
Mongolia	34	1960	25	74.38	15.6	5.24	7.38	3.39	2.64	2.35	1.4	0.82	0.48	0.1	366	55.8	23.68	8.81	17.52	7.95	2.99	2.54	2.52	1.47	0.94	0.11	549	East Asia and the Pacific
Mongolia	34	1965	25	63.34	22.2	7.91	10.66	5.1	3.81	3.45	2.03	1.18	0.7	0.15	411	47.54	25.49	10.07	22.49	10.49	4.47	3.83	3.21	1.79	1.26	0.17	620	East Asia and the Pacific
Mongolia	34	1970	25	54.5	24.21	9.2	15.66	7.75	5.63	5.16	2.78	1.52	1.04	0.22	466	46.5	22.49	9.47	25.41	12.46	5.6	4.83	3.56	1.88	1.47	0.21	705	East Asia and the Pacific
Mongolia	34	1975	25	25.33	35.8	14.57	28.73	15.23	10.14	9.56	4.88	2.56	1.93	0.39	535	18.06	32.28	14.57	40.59	20.83	9.07	7.97	5.65	2.92	2.39	0.34	812	East Asia and the Pacific
Mongolia	34	1980	25	16.77	34.07	14.86	37.41	20.35	11.76	11.1	5.84	2.95	2.44	0.46	622	12.07	30.11	14.58	47.96	25.13	9.81	8.63	6.35	3.2	2.78	0.37	946	East Asia and the Pacific
Mongolia	34	1985	25	8.84	31.79	14.77	46.54	25.86	12.77	12.06	6.74	3.3	2.94	0.5	725	6.75	27.48	14.17	55.5	29.51	10.23	9.02	7.02	3.3	3.33	0.39	1103	East Asia and the Pacific
Mongolia	34	1990	25	2.53	25.66	12.65	58.62	33.02	13.19	12.47	7.69	3.64	3.54	0.51	835	2	22.23	12.19	66.59	36.75	9.17	8.08	7.76	3.39	4.03	0.35	1294	East Asia and the Pacific
Mongolia	34	1995	25	4.58	20.67	10.74	62.76	36.58	11.99	11.35	7.81	3.42	3.92	0.47	960	4.25	18.92	10.87	67.2	37.62	9.63	9.2	7.84	3.22	4.24	0.38	1460	East Asia and the Pacific
Mongolia	34	2000	25	5.54	14.25	7.72	67.98	41.14	12.23	11.58	8.19	3.29	4.42	0.48	1090	5.46	16.37	9.76	68.97	38.9	9.2	8.16	7.88	3.11	4.43	0.35	1620	East Asia and the Pacific
Mongolia	34	2005	25	4.54	12.63	7.15	67.38	42.99	15.45	14.63	8.62	3.22	4.8	0.6	1253	4.89	13.31	8.3	65.44	39.13	16.36	15.61	8.57	3.08	4.85	0.64	1841	East Asia and the Pacific
Mongolia	34	2010	25	4.46	10.75	6.29	61.06	43.9	23.74	22.5	9.28	3.14	5.22	0.92	1441	4.29	10.28	6.56	64.84	45.61	20.6	19.66	9.2	3.19	5.21	0.81	2029	East Asia and the Pacific
Myanmar	35	1950	25	78.72	12.54	3.9	8.38	2.44	0.36	0.24	1.1	0.68	0.41	0.01	7884	77.03	13.97	4.25	8.65	2.36	0.35	0.19	1.15	0.72	0.41	0.01	11093	East Asia and the Pacific
Myanmar	35	1955	25	76.4	13.7	4.18	9.5	2.76	0.4	0.27	1.23	0.75	0.46	0.01	8505	75.43	15.28	4.72	8.96	2.45	0.38	0.21	1.21	0.77	0.43	0.01	11753	East Asia and the Pacific
Myanmar	35	1960	25	77.63	13.62	3.86	8.41	2.49	0.34	0.22	1.12	0.7	0.41	0.01	9135	74.99	15.64	4.83	8.98	2.49	0.38	0.21	1.23	0.78	0.43	0.01	12796	East Asia and the Pacific
Myanmar	35	1965	25	78.35	13.31	3.87	8.02	2.39	0.32	0.21	1.08	0.68	0.39	0.01	9822	71.31	18.38	5.79	9.93	2.83	0.38	0.21	1.38	0.9	0.48	0.01	14172	East Asia and the Pacific
Myanmar	35	1970	25	77.8	13.44	4.13	8.47	2.62	0.29	0.19	1.12	0.7	0.41	0.01	10775	71.19	17.33	5.34	11.14	3.27	0.34	0.18	1.45	0.91	0.53	0.01	15873	East Asia and the Pacific
Myanmar	35	1975	25	78.3	12.4	3.78	9.1	2.1	0.2	0.13	1.12	0.7	0.42	0.01	12044	68.86	17.86	5.48	13.12	3.12	0.17	0.09	1.6	1	0.6	0.01	17828	East Asia and the Pacific
Myanmar	35	1980	25	67.12	20.03	6.05	12.02	4.26	0.83	0.53	1.68	1.04	0.62	0.03	13591	56.94	26.14	8.26	15.48	5.61	1.43	0.74	2.23	1.36	0.82	0.04	20021	East Asia and the Pacific
Myanmar	35	1985	25	55.8	27.7	8.47	14.5	5.72	2	1.33	2.26	1.38	0.81	0.07	15354	47.27	32.49	10.36	18.27	7.65	1.96	1.07	2.73	1.67	1	0.06	22613	East Asia and the Pacific
Myanmar	35	1990	25	43.02	45.11	14	7.65	3.73	4.22	2.75	2.43	1.66	0.63	0.14	17314	34.71	52.49	18.12	9.24	4.88	3.57	2.14	2.83	2.03	0.68	0.11	25550	East Asia and the Pacific
Myanmar	35	1995	25	37.26	49.43	15.99	8.9	5.11	4.4	2.93	2.71	1.84	0.72	0.15	19681	29.28	56.67	21.11	10.09	5.98	3.95	2.35	3.22	2.33	0.76	0.13	28773	East Asia and the Pacific
Myanmar	35	2000	25	31.71	53.77	18.54	9.87	6.22	4.64	3.13	3.1	2.15	0.8	0.16	22572	24.67	58.92	23.65	10.87	6.83	5.55	2.94	3.69	2.62	0.9	0.17	32216	East Asia and the Pacific
Myanmar	35	2005	25	26.42	57.34	21.32	10.62	7.14	5.62	3.72	3.55	2.46	0.9	0.19	25691	21.2	58.62	25.15	12.42	8.14	7.76	3.88	4.23	2.87	1.13	0.23	35625	East Asia and the Pacific
Myanmar	35	2010	25	21.72	59.08	23.67	11.71	8.32	7.48	4.88	4.09	2.76	1.08	0.25	28769	16.95	58.74	27.31	13.97	9.51	10.35	5.15	4.85	3.17	1.37	0.31	39134	East Asia and the Pacific
Papua New Guinea	36	1950	25	94.49	5.08	0.2	0.38	0.15	0.04	0.02	0.21	0.18	0.02	0	746	90.65	6.56	0.25	2.72	0.99	0.07	0.03	0.51	0.37	0.13	0	1093	East Asia and the Pacific
Papua New Guinea	36	1955	25	92.81	6.5	0.22	0.64	0.25	0.04	0.02	0.28	0.24	0.03	0	760	88.7	8.23	0.29	3	1.1	0.07	0.03	0.59	0.44	0.15	0	1129	East Asia and the Pacific
Papua New Guinea	36	1960	25	91.5	7.59	0.26	0.86	0.35	0.04	0.03	0.34	0.29	0.04	0	797	85.27	10.96	0.43	3.66	1.38	0.11	0.05	0.75	0.57	0.18	0	1193	East Asia and the Pacific
Papua New Guinea	36	1965	25	88.38	9.96	0.36	1.56	0.63	0.1	0.05	0.49	0.41	0.08	0	807	81.35	13.72	0.57	4.78	1.8	0.15	0.07	0.97	0.72	0.24	0	1244	East Asia and the Pacific
Papua New Guinea	36	1970	25	83.9	11.75	0.49	2.1	0.87	2.25	1.27	0.94	0.63	0.24	0.07	935	75.47	17.35	0.94	7.02	2.7	0.18	0.08	1.33	0.98	0.35	0.01	1440	East Asia and the Pacific
Papua New Guinea	36	1975	25	82.61	12.96	2.67	4.25	1.82	0.2	0.11	0.96	0.74	0.22	0.01	1035	72.26	18.67	4.9	8.71	3.48	0.37	0.17	1.7	1.25	0.44	0.01	1614	East Asia and the Pacific
Papua New Guinea	36	1980	25	80.67	12.89	4.88	6.14	2.81	0.29	0.14	1.25	0.92	0.32	0.01	1177	67.73	21.56	9.18	10.17	4.34	0.55	0.26	2.11	1.57	0.53	0.02	1825	East Asia and the Pacific
Papua New Guinea	36	1985	25	73.18	17.41	6.88	8.87	4.26	0.55	0.31	1.78	1.29	0.47	0.02	1342	61.67	26.11	15.48	11.6	5.18	0.63	0.3	2.61	1.98	0.61	0.02	2074	East Asia and the Pacific
Papua New Guinea	36	1990	25	66.08	22.36	11.64	10.89	5.51	0.68	0.38	2.32	1.71	0.59	0.02	1541	55.67	31.23	21.67	12.34	5.81	0.77	0.36	3.05	2.37	0.66	0.02	2414	East Asia and the Pacific
Papua New Guinea	36	1995	25	58.99	26.93	17.29	13.21	6.95	0.87	0.47	2.92	2.17	0.72	0.03	1786	50.34	38.39	29.16	10	4.93	1.26	0.6	3.31	2.7	0.57	0.04	2727	East Asia and the Pacific
Papua New Guinea	36	2000	25	52.42	35.15	25.63	10.96	5.92	1.46	0.78	3.26	2.57	0.64	0.04	2070	44.85	45.05	32.11	8.73	4.41	1.35	0.63	3.48	2.92	0.52	0.04	3096	East Asia and the Pacific
Papua New Guinea	36	2005	25	46.81	41.97	32.71	9.56	5.33	1.66	0.87	3.55	2.91	0.59	0.05	2360	39.94	49.02	41.76	9.73	5.09	1.31	0.6	3.99	3.39	0.57	0.04	3515	East Asia and the Pacific
Papua New Guinea	36	2010	25	40.83	48.05	40.33	9.54	5.52	1.58	0.83	3.95	3.32	0.59	0.05	2710	37.93	49.28	43.99	11.61	6.28	1.17	0.54	4.26	3.57	0.66	0.03	4054	East Asia and the Pacific
Philippines	37	1950	25	55.5	34	7.57	7.8	4.79	2.7	1.96	1.88	1.25	0.54	0.09	7697	46.75	40.7	10.02	10.01	5.61	2.51	1.45	2.21	1.52	0.62	0.08	11280	East Asia and the Pacific
Philippines	37	1955	25	36.3	49.6	11.83	8.6	5.26	5.5	3.96	2.73	1.79	0.75	0.19	8466	27.19	54.52	14.08	12.86	7.17	5.41	2.99	3.2	2.1	0.93	0.17	12762	East Asia and the Pacific
Philippines	37	1960	25	33.5	49.7	12.59	10.6	6.45	6.2	4.46	3.01	1.92	0.88	0.21	9628	25.97	53.42	16.4	14.33	7.9	6.28	3.44	3.46	2.22	1.04	0.19	14648	East Asia and the Pacific
Philippines	37	1965	25	26.65	53.29	15.37	12.55	7.58	7.51	5.42	3.49	2.18	1.05	0.26	11079	21	54.75	18.11	15.7	8.6	8.55	4.69	3.93	2.43	1.24	0.26	16973	East Asia and the Pacific
Philippines	37	1970	25	19.8	56.3	18.1	14.2	8.5	9.6	6.97	4.03	2.44	1.26	0.33	12791	15.26	55.62	19.93	18.46	9.8	10.68	7.75	4.71	2.95	1.39	0.37	19983	East Asia and the Pacific
Philippines	37	1975	25	14.1	57.6	21.7	16.4	9.62	11.9	7.53	4.6	2.72	1.49	0.39	14792	10.2	53.93	23.04	23.19	11.93	12.66	6.14	5.49	3.52	1.59	0.38	23445	East Asia and the Pacific
Philippines	37	1980	25	11.7	54.1	22.8	18.9	10.77	15.2	9.83	5.39	3.22	1.67	0.5	17443	8.64	48.87	22.82	26.25	13.08	16.29	8.24	6.21	3.92	1.8	0.49	27353	East Asia and the Pacific
Philippines	37	1985	25	8.4	49.55	22.57	24.1	13.33	17.94	9.9	6.21	3.74	1.91	0.56	20285	7.16	46.05	22.73	29.99	14.57	16.8	7.13	6.58	4.24	1.87	0.48	31438	East Asia and the Pacific
Philippines	37	1990	25	6.7	46.9	22.61	27.2	14.75	18.7	8.69	6.59	4.09	1.96	0.55	23629	5.2	41.4	21.52	34.2	16.56	18.8	6.73	7.1	4.55	2.04	0.51	36099	East Asia and the Pacific
Philippines	37	1995	25	6.15	42.66	21.72	29.27	16.01	21.92	8.48	7.12	4.41	2.1	0.61	27480	5.27	36.73	20.07	35.46	17.62	22.55	6.71	7.56	4.78	2.2	0.59	41428	East Asia and the Pacific
Philippines	37	2000	25	6.11	38.5	20.65	29.69	17.15	25.69	8.02	7.54	4.64	2.23	0.67	31913	5.4	33.3	19.1	35.51	17.85	25.8	6.55	7.87	4.93	2.29	0.65	47338	East Asia and the Pacific
Philippines	37	2005	25	4.88	35.4	19.97	34.59	19.79	25.12	7.68	7.85	4.9	2.3	0.66	37032	4.04	29.58	17.79	41.63	21.56	24.76	5.94	8.18	5.16	2.41	0.61	53869	East Asia and the Pacific
Philippines	37	2010	25	3.37	31.77	18.81	40.65	22.89	24.22	7.17	8.18	5.15	2.4	0.63	42640	2.72	27.03	17.02	47.04	23.84	23.21	5.48	8.43	5.35	2.5	0.57	60835	East Asia and the Pacific
Republic of Korea	38	1950	25	33.93	59.33	49.33	5.55	3.03	1.19	0.95	3.98	3.66	0.27	0.04	7495	27.86	62.3	53.47	8.33	4.28	1.51	0.72	4.5	4.06	0.39	0.04	11003	East Asia and the Pacific
Republic of Korea	38	1955	25	29.7	62.1	53.08	6.8	3.73	1.5	1.09	4.36	3.96	0.34	0.05	8584	22.83	62.69	55.06	12.66	6.39	1.81	0.8	5.02	4.4	0.57	0.05	12993	East Asia and the Pacific
Republic of Korea	38	1960	25	56.9	29.6	26.2	10.9	5.8	2.6	1.91	3.12	2.48	0.55	0.09	9818	42.6	36.94	32.52	17.78	8.66	2.6	1.39	4.2	3.31	0.82	0.08	14518	East Asia and the Pacific
Republic of Korea	38	1965	25	43.6	35.2	33.5	17.5	7.55	3.6	2.7	4.26	3.33	0.81	0.13	11282	31.66	39.58	37.71	24.75	10.98	3.97	2.16	5.32	4.04	1.16	0.12	16194	East Asia and the Pacific
Republic of Korea	38	1970	25	34.3	38.1	36.5	21.8	9.9	5.7	4.33	5.2	3.89	1.12	0.2	12809	24.31	39.13	37.55	30.77	13.4	5.78	3.16	6.19	4.49	1.51	0.18	18495	East Asia and the Pacific
Republic of Korea	38	1975	25	25.2	39.2	37.36	28.7	13.04	6.9	5.29	6.16	4.43	1.48	0.24	14462	17.24	36.39	34.98	39.85	18.71	6.58	3.47	7.12	4.93	1.99	0.2	21962	East Asia and the Pacific
Republic of Korea	38	1980	25	19.7	34.5	33.01	36.9	18.7	8.9	6.58	7.09	4.77	2.01	0.31	16401	13.07	28.03	27.06	49.79	26.11	9.12	4.76	8.13	5.19	2.66	0.28	25163	East Asia and the Pacific
Republic of Korea	38	1985	25	15.41	27.62	26.54	45.26	24.4	11.71	8.51	8.06	5.04	2.61	0.4	19973	10.87	20.92	20.2	54.7	32.19	13.51	7.18	9	5.33	3.26	0.41	28577	East Asia and the Pacific
Republic of Korea	38	1990	25	11.02	21.69	20.87	51.35	30.82	15.95	11.52	9.11	5.31	3.25	0.55	23040	8.05	16.06	15.29	58.65	38.97	17.24	9.4	9.85	5.49	3.82	0.53	31793	East Asia and the Pacific
Republic of Korea	38	1995	25	8.7	18.2	17.3	51.9	36.2	21.1	15.59	9.94	5.45	3.76	0.73	26171	6.7	13.9	13.2	57.2	42.9	22.2	12.9	10.49	5.58	4.21	0.7	34487	East Asia and the Pacific
Republic of Korea	38	2000	25	7.45	14.79	14	50.9	36.65	26.82	20.77	10.59	5.53	4.11	0.95	29373	5.93	11.76	11.15	52.03	39.59	30.24	19.08	11.06	5.62	4.45	0.99	37028	East Asia and the Pacific
Republic of Korea	38	2005	25	6.27	12.68	11.81	49.24	37.66	31.81	25.95	11.25	5.6	4.49	1.16	31973	5.93	11.96	9.8	49.58	42.87	32.54	22.09	11.46	5.66	4.73	1.07	38925	East Asia and the Pacific
Republic of Korea	38	2010	25	4.1	11.5	10.54	44.6	34.44	39.8	34.79	11.89	5.73	4.68	1.49	34250	3.44	9.64	8.84	45.28	35.46	41.64	30.04	12.05	5.77	4.85	1.43	40868	East Asia and the Pacific
Singapore	39	1950	25	67.88	19.66	6.24	11.51	3.23	0.96	0.75	2.14	1.52	0.58	0.03	426	61.16	22.14	7.67	15.73	4.54	0.97	0.7	2.71	1.9	0.78	0.03	609	East Asia and the Pacific
Singapore	39	1955	25	62.77	22.71	7.37	13.33	3.86	1.2	0.94	2.5	1.77	0.68	0.04	528	56.1	24.7	8.8	18.06	5.61	1.13	0.82	3.1	2.16	0.9	0.04	766	East Asia and the Pacific
Singapore	39	1960	25	58.46	25.24	8.52	14.88	4.58	1.41	1.11	2.81	1.99	0.77	0.05	644	49.39	26.96	9.97	22.11	7.15	1.54	1.13	3.7	2.53	1.12	0.05	928	East Asia and the Pacific
Singapore	39	1965	25	52.45	27.58	9.81	18.21	5.85	1.77	1.4	3.33	2.32	0.95	0.06	729	43.04	27.93	10.96	27.04	8.94	1.99	1.51	4.36	2.91	1.38	0.07	1059	East Asia and the Pacific
Singapore	39	1970	25	47.6	29.6	11.12	20.9	6.91	2	1.57	3.76	2.6	1.09	0.07	820	34.29	29.6	12.45	34.15	11.55	1.93	1.33	5.2	3.43	1.71	0.07	1271	East Asia and the Pacific
Singapore	39	1975	25	45.82	31.47	12.7	20.14	6.87	2.56	2.05	3.88	2.69	1.1	0.09	980	32.4	35.82	16.15	29.12	9.52	2.66	2.03	5.07	3.47	1.51	0.09	1522	East Asia and the Pacific
Singapore	39	1980	25	43.7	38.3	16.71	14.6	5	3.4	2.75	3.74	2.73	0.89	0.12	1179	29.82	38.41	18.49	28.48	9.76	3.28	2.44	5.26	3.61	1.53	0.11	1762	East Asia and the Pacific
Singapore	39	1985	25	26.06	47.21	21.94	23.47	7.3	3.27	2.66	5.08	3.68	1.28	0.12	1499	19.5	45.15	22.73	31.87	10.07	3.47	2.73	5.97	4.16	1.68	0.12	2052	East Asia and the Pacific
Singapore	39	1990	25	13.95	56.34	27.78	26.68	5.91	3.04	2.51	5.79	4.31	1.37	0.11	1805	10.24	49.75	26.31	36.68	9.52	3.33	2.6	6.66	4.68	1.86	0.12	2368	East Asia and the Pacific
Singapore	39	1995	25	16.97	33.63	17.21	40.85	18.5	8.55	7.2	7.32	4.49	2.52	0.31	2203	14.21	30.25	16.39	44.74	21.13	10.8	8.85	7.98	4.73	2.86	0.39	2700	East Asia and the Pacific
Singapore	39	2000	25	21.21	12.98	6.81	48.8	37.68	17.02	14.51	8.9	4.54	3.73	0.63	2641	19.56	12.14	6.73	51.66	40.74	16.64	13.79	9.15	4.66	3.88	0.61	3141	East Asia and the Pacific
Singapore	39	2005	25	10.06	37.09	20.01	35.23	26.23	17.62	14.79	8.52	4.88	2.99	0.65	2930	8.55	35.57	20.34	38.66	29.9	17.23	13.7	8.83	5.03	3.18	0.62	3482	East Asia and the Pacific
Singapore	39	2010	25	16.39	7.41	4.08	39.23	28.55	36.97	30.55	10.63	4.92	4.36	1.35	3216	15.27	6.95	4.09	40.17	30	37.61	29.71	10.81	5	4.46	1.35	3872	East Asia and the Pacific
Taiwan	40	1950	25	53.82	28.56	23.35	13.97	6.95	3.65	2.35	2.71	1.74	0.85	0.12	2987	46.51	33.54	27.26	16.83	7.85	3.12	1.46	3.03	2.01	0.93	0.09	4525	East Asia and the Pacific
Taiwan	40	1955	25	47.48	32.6	26.65	15.98	7.76	3.94	2.41	3.06	1.98	0.95	0.13	3445	40.51	37.91	30.81	18.42	8.56	3.17	1.43	3.33	2.24	1	0.09	5137	East Asia and the Pacific
Taiwan	40	1960	25	39.09	39.5	32.45	17.24	8.24	4.16	2.48	3.44	2.3	1.01	0.13	4189	33.65	42.48	34.09	20.25	9.75	3.62	1.66	3.71	2.49	1.12	0.11	5888	East Asia and the Pacific
Taiwan	40	1965	25	35.97	42.27	34.63	17.45	8.44	4.33	2.42	3.58	2.41	1.04	0.14	4993	28.25	45.06	37.15	22.31	11.1	4.46	1.86	4.11	2.71	1.27	0.13	6961	East Asia and the Pacific
Taiwan	40	1970	25	33.51	43.46	35.92	18.32	9.18	4.72	2.62	3.76	2.51	1.11	0.15	5901	23.56	44.81	37.72	25.18	12.97	6.45	2.52	4.92	3.2	1.53	0.18	8853	East Asia and the Pacific
Taiwan	40	1975	25	29.6	44.7	37.53	20	10.8	5.7	3.14	4.12	2.67	1.27	0.18	6775	19.6	40.4	34.63	33.5	19.5	6.5	2.49	5.81	3.65	1.98	0.18	10446	East Asia and the Pacific
Taiwan	40	1980	25	23	44.3	38	23.3	13.3	9.3	4.68	5.2	3.26	1.66	0.28	8174	15.7	35.5	30.8	38.8	22.3	9.9	3.59	6.74	4.04	2.43	0.27	12092	East Asia and the Pacific
Taiwan	40	1985	25	17.27	40.54	33.49	31.01	17.08	11.18	5.45	6.21	3.76	2.11	0.33	9686	12.37	31.96	25.82	44.02	24.75	11.66	4.31	7.4	4.32	2.76	0.32	13598	East Asia and the Pacific
Taiwan	40	1990	25	12.57	35.75	28.76	38.43	21.57	13.26	5.94	7.17	4.19	2.6	0.38	11178	9.48	28.87	21.15	46.33	26.74	15.32	5.46	8.07	4.54	3.11	0.42	14876	East Asia and the Pacific
Taiwan	40	1995	25	8.95	30.59	23.13	43.53	24.84	16.93	6.96	8.07	4.52	3.07	0.48	12492	6.88	24.51	15.57	49.49	28.95	19.12	6.35	8.77	4.76	3.5	0.51	16280	East Asia and the Pacific
Taiwan	40	2000	25	6.15	25.35	19.75	47.24	27.53	21.26	8.02	8.95	4.85	3.52	0.59	13697	4.86	20.5	15.64	51.12	31.44	23.52	7.33	9.58	5.08	3.89	0.62	17574	East Asia and the Pacific
Taiwan	40	2005	25	3.87	20.39	17.73	45.75	29.52	29.98	8.24	10.06	5.24	4.06	0.76	15056	3.15	16.64	14.44	48.08	32.98	32.12	7.65	10.54	5.38	4.36	0.8	18511	East Asia and the Pacific
Taiwan	40	2010	25	2.83	16.07	14.03	46.12	31.04	34.97	8.61	10.71	5.43	4.41	0.87	15886	2.38	13.42	11.71	46.17	32.53	38.03	8.24	11.09	5.52	4.64	0.93	19035	East Asia and the Pacific
Thailand	41	1950	25	65.78	29.95	19.04	3.87	1.05	0.4	0.26	1.34	1.15	0.17	0.01	7407	49.7	43.71	31.32	6.02	1.52	0.57	0.28	2.04	1.76	0.26	0.02	11357	East Asia and the Pacific
Thailand	41	1955	25	56.27	38.78	25.89	4.44	1.21	0.51	0.33	1.71	1.49	0.2	0.02	8543	43.12	49.8	36.69	6.51	1.66	0.57	0.28	2.31	2.01	0.28	0.02	13048	East Asia and the Pacific
Thailand	41	1960	25	48.1	46.4	33.9	4.9	1.34	0.6	0.36	2.07	1.83	0.22	0.02	9912	37.24	55.12	40.59	7.04	1.86	0.66	0.3	2.55	2.22	0.31	0.02	14797	East Asia and the Pacific
Thailand	41	1965	25	40.87	53.55	16.84	4.72	1.31	0.87	0.6	1.89	1.63	0.23	0.03	11521	31.21	61.21	20.99	6.77	1.8	0.81	0.46	2.28	1.95	0.31	0.03	17001	East Asia and the Pacific
Thailand	41	1970	25	34.1	60.4	8.38	4.4	1.28	1.1	0.86	1.87	1.6	0.24	0.04	13161	24.94	67.17	10.91	6.89	2.04	1.03	0.66	2.51	2.15	0.32	0.03	19976	East Asia and the Pacific
Thailand	41	1975	25	26.28	66.14	4.24	5.82	1.76	1.76	1.53	2.11	1.71	0.33	0.07	15224	20.08	68.19	5.43	9.75	2.97	1.98	1.41	3.01	2.46	0.48	0.07	23633	East Asia and the Pacific
Thailand	41	1980	25	20.5	69.7	2.4	6.8	2.3	2.9	2.86	2.67	2.12	0.44	0.12	18065	14.24	70.36	3.95	12.27	4.22	3.11	2.78	3.64	2.87	0.65	0.12	28059	East Asia and the Pacific
Thailand	41	1985	25	16.66	70.85	3.81	8.85	3.26	3.63	3.42	3.26	2.56	0.56	0.14	21439	12.5	70.06	7.19	13.05	5.19	4.39	3.65	4.15	3.24	0.75	0.16	32591	East Asia and the Pacific
Thailand	41	1990	25	14.38	70.82	6.73	9.94	4.12	4.86	4.35	3.83	2.98	0.67	0.18	25451	11.63	68.7	16.73	13.79	6.04	5.88	4.86	4.85	3.75	0.89	0.21	37220	East Asia and the Pacific
Thailand	41	1995	25	13.57	69.63	12.9	11.72	5.25	5.08	4.33	4.33	3.39	0.75	0.19	30362	11.8	61.66	23.24	21.57	9.76	4.97	3.92	5.5	4.15	1.17	0.18	41799	East Asia and the Pacific
Thailand	41	2000	25	14.35	65.92	17.7	14.43	6.92	5.3	4.4	4.81	3.72	0.89	0.19	34701	12.84	57.55	19.58	23.94	11.51	5.67	4.62	5.65	4.11	1.33	0.21	45700	East Asia and the Pacific
Thailand	41	2005	25	6.15	61.49	18.99	19.49	9.7	12.87	10.35	6.44	4.43	1.54	0.46	38044	5.26	53.24	19.32	29.82	12.8	11.68	9.02	7.03	4.73	1.89	0.41	48939	East Asia and the Pacific
Thailand	41	2010	25	3.66	57.49	26.24	26.33	15.3	12.53	9.97	7.3	4.97	1.88	0.45	41307	3.44	49.44	27.81	34.11	18.99	13	10.47	7.99	5.25	2.26	0.47	51912	East Asia and the Pacific
Tonga	42	1950	25	17.18	44.96	30.18	35.91	2.87	1.95	1.3	6.2	4.53	1.61	0.06	14	24.26	35.73	23.83	38.28	3.09	1.73	0.92	5.94	4.19	1.7	0.05	23	East Asia and the Pacific
Tonga	42	1955	25	15.37	44.86	29.08	37.73	3.11	2.04	1.35	6.37	4.6	1.69	0.07	17	22.37	35.68	22.96	40.29	3.34	1.67	0.88	6.11	4.28	1.78	0.05	28	East Asia and the Pacific
Tonga	42	1960	25	14.26	44.75	28	38.89	3.64	2.1	1.37	6.47	4.64	1.75	0.07	22	19.82	36	23.01	42.46	3.75	1.73	1.03	6.35	4.42	1.88	0.06	35	East Asia and the Pacific
Tonga	42	1965	25	13.28	44.52	28.08	40.04	4	2.16	1.4	6.59	4.71	1.81	0.07	25	17.24	34.96	22.88	46.06	4.5	1.74	0.89	6.69	4.6	2.04	0.05	41	East Asia and the Pacific
Tonga	42	1970	25	11.64	44.9	29.28	41.24	4.37	2.22	1.42	6.78	4.83	1.87	0.07	32	13.19	36.04	24.71	48.97	4.99	1.8	0.91	7.09	4.87	2.17	0.05	52	East Asia and the Pacific
Tonga	42	1975	25	11.56	44.61	29.66	41.59	4.43	2.24	1.42	6.82	4.86	1.89	0.07	30	9.71	32.38	22.46	55.81	6.56	2.11	1.05	7.67	5.12	2.49	0.06	49	East Asia and the Pacific
Tonga	42	1980	25	10.55	39.38	26.56	47.47	5.83	2.6	1.66	7.24	4.98	2.17	0.09	33	7.77	30.5	21.65	59.36	7.56	2.36	1.19	8.01	5.27	2.67	0.07	52	East Asia and the Pacific
Tonga	42	1985	25	9.74	35.19	24.13	52.17	7.19	2.89	1.93	7.58	5.08	2.4	0.1	34	7.56	29.4	21.13	60.72	8.45	2.32	1.2	7.98	5.3	2.61	0.07	55	East Asia and the Pacific
Tonga	42	1990	25	6	31.5	22.31	57.49	8.66	5.01	3.35	8.3	5.36	2.77	0.17	35	3.94	22.04	16.08	69.33	10.49	4.69	2.47	8.77	5.59	3.04	0.14	57	East Asia and the Pacific
Tonga	42	1995	25	1.31	25.56	18.33	65.35	10.56	7.78	5.22	9.14	5.7	3.18	0.26	38	1.09	18.75	13.75	74.09	11.72	6.07	3.28	9.33	5.78	3.35	0.19	58	East Asia and the Pacific
Tonga	42	2000	25	1.44	26.91	19.52	62.57	10.55	9.08	6.13	9.08	5.69	3.09	0.3	42	1.13	21.55	16.09	68.98	11.84	8.34	4.55	9.37	5.77	3.34	0.26	63	East Asia and the Pacific
Tonga	42	2005	25	1.4	29	21.58	57.5	11.2	12.1	8.15	9.23	5.69	3.13	0.41	45	1.1	25.5	19.22	63	12	10.3	5.69	9.33	5.74	3.27	0.32	67	East Asia and the Pacific
Tonga	42	2010	25	0.81	11.19	8.04	81.77	47.9	6.23	4.18	10.71	5.86	4.64	0.21	47	0.73	9.31	6.7	84.75	49.88	5.22	2.91	10.82	5.88	4.78	0.16	67	East Asia and the Pacific
Viet Nam	43	1950	25	56.7	35.76	11.07	7.22	2.3	0.32	0.22	1.86	1.55	0.31	0.01	13501	51.11	34.09	11.54	14.52	4.39	0.29	0.16	2.47	1.88	0.58	0.01	18676	East Asia and the Pacific
Viet Nam	43	1955	25	55.37	36.66	11.64	7.62	2.43	0.34	0.23	1.94	1.61	0.32	0.01	14352	50.36	35.31	12.21	14.02	4.27	0.31	0.18	2.48	1.9	0.57	0.01	19553	East Asia and the Pacific
Viet Nam	43	1960	25	54.25	37.42	12.37	7.97	2.54	0.36	0.23	2.01	1.66	0.34	0.01	15439	44.3	38.31	13.71	16.88	5.15	0.51	0.29	2.88	2.17	0.69	0.02	20400	East Asia and the Pacific
Viet Nam	43	1965	25	44.91	42.52	14.84	11.95	3.81	0.61	0.4	2.59	2.06	0.51	0.02	16267	36.87	42.12	15.96	20.32	6.19	0.7	0.39	3.36	2.5	0.84	0.02	21543	East Asia and the Pacific
Viet Nam	43	1970	25	39.37	44.76	16.52	15.04	4.79	0.82	0.54	3	2.33	0.64	0.03	17043	31.16	40.85	16.67	27.19	8.15	0.81	0.44	3.97	2.84	1.11	0.03	23979	East Asia and the Pacific
Viet Nam	43	1975	25	34.09	43.89	17.32	21	6.69	1.01	0.65	3.56	2.63	0.89	0.03	18071	25.62	39.86	17.66	33.56	10.01	0.96	0.5	4.56	3.16	1.36	0.03	27293	East Asia and the Pacific
Viet Nam	43	1980	25	28.4	42.8	18.23	27.7	8.82	1.2	0.76	4.18	2.97	1.17	0.04	19937	20.5	37.69	18.06	40.9	12.18	0.91	0.46	5.16	3.48	1.65	0.03	30884	East Asia and the Pacific
Viet Nam	43	1985	25	21.82	52.53	24.09	23.87	7.6	1.78	1.18	4.31	3.2	1.05	0.06	22984	16.2	56.7	29.06	25.46	7.51	1.64	0.88	4.64	3.5	1.09	0.05	35397	East Asia and the Pacific
Viet Nam	43	1990	25	16.62	70.05	34.25	10.69	3.37	2.65	1.76	3.94	3.27	0.58	0.09	26950	13.2	73.67	39.94	11.24	3.31	1.89	1.02	4.1	3.5	0.55	0.06	40439	East Asia and the Pacific
Viet Nam	43	1995	25	12.65	65.27	33.58	19.25	6.03	2.83	1.89	4.6	3.58	0.93	0.09	31431	11.38	64.57	36.62	21.21	6.14	2.84	1.56	4.85	3.73	1.03	0.09	46079	East Asia and the Pacific
Viet Nam	43	2000	25	9.47	56.34	30.16	30.46	9.4	3.73	2.51	5.42	3.87	1.42	0.12	36429	10.79	52.74	31.02	32.53	9.35	3.95	2.21	5.64	3.92	1.6	0.12	52348	East Asia and the Pacific
Viet Nam	43	2005	25	7.5	43.44	24.31	43.86	13.37	5.19	3.49	6.44	4.15	2.12	0.17	41908	12.69	38.06	23.35	43.93	13.8	5.33	2.99	6.42	4	2.26	0.17	59354	East Asia and the Pacific
Viet Nam	43	2010	25	8.16	27.2	15.73	57.8	18.6	6.84	4.59	7.45	4.31	2.91	0.23	47878	15.2	22.65	14.29	56.41	19.43	5.74	3.27	7.15	4.03	2.94	0.18	66119	East Asia and the Pacific
Albania	44	1950	25	44.49	47.1	30.05	8.11	1.77	0.3	0.2	2.31	1.88	0.42	0.01	512	40.39	50.6	32.44	8.37	2.15	0.63	0.35	2.6	2.1	0.47	0.02	740	Europe and Central Asia
Albania	44	1955	25	40.88	48.43	30.08	9.91	2.67	0.79	0.52	2.59	2	0.57	0.03	574	37.81	51.58	32.51	9.6	2.8	1.02	0.56	2.77	2.18	0.56	0.03	839	Europe and Central Asia
Albania	44	1960	25	55.91	31.15	18.55	11.69	3.39	1.25	0.82	2.32	1.58	0.7	0.04	650	47.74	33.07	23.17	17.51	5.11	1.68	0.92	2.98	1.95	0.98	0.05	948	Europe and Central Asia
Albania	44	1965	25	48.75	33.34	21.61	15.9	4.94	2.01	1.31	2.91	1.89	0.96	0.07	747	43.83	32.57	23.87	21.06	6.45	2.53	1.38	3.41	2.13	1.2	0.08	1066	Europe and Central Asia
Albania	44	1970	25	43.8	34.59	22.99	19.02	6.23	2.59	1.67	3.31	2.08	1.14	0.09	854	37.92	31.2	23.5	27.74	9.18	3.14	1.67	4.28	2.69	1.5	0.1	1232	Europe and Central Asia
Albania	44	1975	25	38.8	32.07	22.62	25.52	8.97	3.62	2.3	3.98	2.33	1.53	0.12	964	30.72	28.62	22.54	36.9	12.81	3.75	1.93	5.35	3.36	1.88	0.11	1443	Europe and Central Asia
Albania	44	1980	25	33.33	29.36	21.73	32.59	12.2	4.72	2.99	4.95	2.92	1.88	0.15	1142	24.54	24.52	18.77	46.83	17.04	4.11	2.12	6.39	4.07	2.19	0.12	1716	Europe and Central Asia
Albania	44	1985	25	19.75	24.94	18.81	49.8	19.26	5.51	3.66	6.75	3.96	2.6	0.18	1330	14.66	20.58	15.9	59.91	22.44	4.85	2.66	7.78	5.01	2.63	0.15	1938	Europe and Central Asia
Albania	44	1990	25	13.53	21.81	16.57	58.57	23.79	6.08	4.05	7.83	4.82	2.81	0.2	1571	10.91	16.99	12.61	66.74	25.59	5.36	3	8.5	5.56	2.77	0.17	2213	Europe and Central Asia
Albania	44	1995	25	17.13	17.59	13.14	59.18	24.6	6.1	4.11	7.82	4.92	2.7	0.2	1608	14.57	16.51	11.98	63.47	24.86	5.45	3.17	8.22	5.46	2.59	0.17	2138	Europe and Central Asia
Albania	44	2000	25	1.52	22.75	15.66	68.31	29.62	7.43	5.05	9.32	6.04	3.04	0.25	1622	1.27	19.7	13.92	73.04	26.63	6	3.51	9.48	6.48	2.81	0.19	2143	Europe and Central Asia
Albania	44	2005	25	2.51	14.82	13.16	78.17	34.67	4.5	3.06	9.69	6.41	3.12	0.15	1704	2.35	12.59	11.18	81.03	32.92	4.04	2.35	9.85	6.77	2.95	0.13	2286	Europe and Central Asia
Albania	44	2010	25	3.86	10.91	10.62	83.77	42.03	1.46	0.99	9.85	6.67	3.14	0.05	1832	3.28	9.36	9.03	85.78	42.9	1.59	0.93	9.93	6.48	3.4	0.05	2431	Europe and Central Asia
Armenia	45	1950	25	7.85	32.49	25.03	49.09	32.84	10.57	7.18	7.36	3.54	3.47	0.36	593	8.37	32.3	25.25	50.03	32.25	9.3	5.12	7.22	3.52	3.41	0.29	902	Europe and Central Asia
Armenia	45	1955	25	6.58	32.7	25.38	49.88	33.02	10.84	7.21	7.48	3.59	3.53	0.36	711	7.51	31.79	24.97	51.29	32.58	9.41	5.09	7.33	3.56	3.48	0.29	1061	Europe and Central Asia
Armenia	45	1960	25	5.62	32.37	25.18	50.89	33.93	11.12	7.28	7.61	3.63	3.61	0.37	832	5.47	27.94	22.65	55.27	37.34	11.33	6.38	7.91	3.68	3.88	0.35	1150	Europe and Central Asia
Armenia	45	1965	25	3.77	28.78	23	55	37.86	12.45	8.11	8.1	3.73	3.96	0.41	1000	4.43	26.33	21.64	57.77	39.24	11.47	6.52	8.13	3.73	4.04	0.36	1286	Europe and Central Asia
Armenia	45	1970	25	3.29	26.53	21.48	56.97	40.09	13.21	8.57	8.34	3.77	4.14	0.44	1101	4.04	22.8	19.17	60.79	43	12.37	6.71	8.46	3.77	4.31	0.38	1531	Europe and Central Asia
Armenia	45	1975	25	2.74	22.66	18.65	59.65	43.47	14.96	9.6	8.75	3.81	4.44	0.49	1245	3.38	18.95	16.2	63.8	46.5	13.86	7.22	8.85	3.81	4.62	0.42	1856	Europe and Central Asia
Armenia	45	1980	25	2.2	18.69	15.72	62.18	47.94	16.92	10.75	9.19	3.85	4.79	0.55	1440	2.62	15.46	13.43	66.93	51.54	14.99	7.78	9.44	4.5	4.48	0.46	2156	Europe and Central Asia
Armenia	45	1985	25	1.44	15.69	13.59	64.76	52.46	18.11	12.02	9.58	3.9	5.08	0.6	1684	1.71	13.36	11.78	68.43	54.86	16.49	9.32	9.99	4.98	4.49	0.52	2331	Europe and Central Asia
Armenia	45	1990	25	1.11	12.28	10.77	67.74	56.38	18.88	12.6	10.08	4.62	4.83	0.63	1907	1.26	10.94	9.7	70.62	57.82	17.18	10.04	10.4	5.35	4.5	0.54	2468	Europe and Central Asia
Armenia	45	1995	25	0.95	10.51	9.27	69.09	58.31	19.45	13.16	10.44	5.02	4.76	0.65	1797	0.91	9.34	8.33	72.16	59.33	17.58	10.47	10.43	5.29	4.58	0.56	2275	Europe and Central Asia
Armenia	45	2000	25	0.73	8.19	6.82	70.72	61.23	20.36	13.92	10.81	5.37	4.75	0.69	1745	0.6	7.35	6.24	75.02	61.77	17.03	10.08	10.44	5.02	4.87	0.54	2283	Europe and Central Asia
Armenia	45	2005	25	0.57	6.68	5.99	73	62.93	19.75	13.44	10.8	5.39	4.75	0.66	1786	0.5	6.44	5.87	73.33	60.35	19.72	11.51	10.5	4.79	5.09	0.62	2388	Europe and Central Asia
Armenia	45	2010	25	0.41	5.12	4.65	73.07	63.32	21.4	14.48	10.87	5.13	5.02	0.72	1879	0.6	5.07	4.67	68.89	57.12	25.44	15.03	10.73	4.62	5.29	0.81	2452	Europe and Central Asia
Bulgaria	46	1950	25	21.22	69.65	17.42	6.35	1.34	2.77	2.15	3.12	2.37	0.64	0.1	3937	17.58	65.99	20.54	13.68	2.94	2.76	1.75	3.82	2.61	1.12	0.09	5309	Europe and Central Asia
Bulgaria	46	1955	25	17.6	71.5	21.6	7.7	1.85	3.2	2.41	3.42	2.51	0.79	0.11	4266	14.62	61.96	25.87	20.58	5.04	2.83	2.01	4.6	2.89	1.62	0.1	5507	Europe and Central Asia
Bulgaria	46	1960	25	14.49	67.18	24.45	14.58	3.95	3.93	3.03	4.23	2.74	1.36	0.14	4646	11.66	63.12	27.96	20.82	5.73	4.54	2.99	4.99	2.98	1.86	0.15	5817	Europe and Central Asia
Bulgaria	46	1965	25	12.01	70.67	28.39	12.35	3.73	4.96	3.54	4.3	2.79	1.34	0.17	4933	9.57	72.25	35.15	14	4.26	4.18	3	4.45	2.97	1.34	0.14	6221	Europe and Central Asia
Bulgaria	46	1970	25	9.38	63.53	35.09	20.3	6.83	6.79	5.13	5.5	3.13	2.13	0.24	5183	7.45	61.01	38.47	23.72	8.34	7.82	4.94	6.13	3.65	2.22	0.26	6552	Europe and Central Asia
Bulgaria	46	1975	25	7.19	60.2	39.07	23.91	9.23	8.74	6.5	6.16	3.29	2.57	0.3	5480	5.82	55.37	38.85	28.94	11.47	9.91	6.25	7.07	4.11	2.64	0.32	6801	Europe and Central Asia
Bulgaria	46	1980	25	5.47	54.31	38.33	28.9	12.62	11.33	8.29	7.21	3.86	2.96	0.39	5648	4.93	49.28	36.46	34.26	15.21	11.53	7.25	7.84	4.53	2.94	0.38	6901	Europe and Central Asia
Bulgaria	46	1985	25	4.06	47.68	35.45	34.42	16.79	13.82	9.95	8.17	4.37	3.32	0.48	5842	4.22	43.07	33.09	39.19	19.11	13.5	8.43	8.55	4.91	3.2	0.44	7054	Europe and Central Asia
Bulgaria	46	1990	25	4.7	44.4	31.9	35.7	19.02	15	10.65	8.44	4.68	3.25	0.51	5710	4.03	44.13	35	38.63	20.19	13.07	8.11	8.42	4.91	3.08	0.42	6936	Europe and Central Asia
Bulgaria	46	1995	25	3.1	41.13	32.25	39.96	22.73	15.82	11.09	9.05	5.18	3.32	0.54	5619	2.92	42.14	33.97	39.69	21.89	15.25	9.25	8.86	5.28	3.09	0.49	6804	Europe and Central Asia
Bulgaria	46	2000	25	1.23	38.22	26.8	42.17	25.83	18.38	12.74	9.35	5.19	3.54	0.62	5595	1.35	39.65	30.65	43.02	25.39	15.99	9.79	9.28	5.64	3.12	0.52	6741	Europe and Central Asia
Bulgaria	46	2005	25	1.91	21.44	17.47	56.78	36.96	19.88	13.66	10.45	5.73	4.05	0.67	5603	2.02	21.46	18.06	57.3	35.79	19.21	11.76	10.45	6.05	3.78	0.62	6664	Europe and Central Asia
Bulgaria	46	2010	25	2.26	5.33	4.47	68.88	46.85	23.53	16.1	11.45	6.14	4.52	0.79	5563	2.37	5.42	4.68	71.1	46.8	21.11	13.07	11.24	6.13	4.43	0.68	6478	Europe and Central Asia
Croatia	47	1950	25	34.56	52.48	46.43	10.7	3.93	2.25	1.53	5.45	4.99	0.38	0.08	2103	31.6	55.77	49.43	10.45	3.76	2.17	1.26	5.66	5.22	0.37	0.07	2822	Europe and Central Asia
Croatia	47	1955	25	30.48	54.79	48.71	12.23	4.62	2.5	1.67	5.84	5.32	0.44	0.08	2212	28.37	56.64	50.39	12.57	4.65	2.42	1.41	6	5.48	0.44	0.08	2907	Europe and Central Asia
Croatia	47	1960	25	28.13	54.59	48.82	14.5	5.59	2.78	1.84	6.12	5.52	0.51	0.09	2329	25.35	56.04	50.8	15.66	6.14	2.95	1.73	6.41	5.76	0.55	0.09	2942	Europe and Central Asia
Croatia	47	1965	25	24.9	54.09	46.48	17.68	7.36	3.33	2.19	6.45	5.7	0.63	0.11	2421	22.86	56.39	49.66	17.51	7.16	3.24	1.88	6.63	5.9	0.62	0.1	3063	Europe and Central Asia
Croatia	47	1970	25	22.62	53.49	45.79	20.16	9.05	3.73	2.44	6.74	5.88	0.73	0.12	2502	19.88	54.38	48.01	21.9	9.66	3.83	2.19	7.06	6.15	0.78	0.12	3221	Europe and Central Asia
Croatia	47	1975	25	17.5	52.52	45.73	25.45	12.08	4.53	2.91	7.41	6.33	0.93	0.15	2640	15.5	53.36	47.63	26.62	12.41	4.52	2.57	7.63	6.53	0.96	0.14	3348	Europe and Central Asia
Croatia	47	1980	25	14.74	49.95	43.49	30.1	15.38	5.21	3.33	7.85	6.56	1.12	0.17	2785	13.04	50.36	44.64	31.5	15.92	5.1	2.92	8.04	6.73	1.15	0.16	3453	Europe and Central Asia
Croatia	47	1985	25	12.18	46.57	40.97	35.38	19.2	5.87	3.94	8.32	6.8	1.33	0.2	2907	10.75	47.64	42.54	35.97	19.1	5.64	3.42	8.44	6.94	1.33	0.18	3532	Europe and Central Asia
Croatia	47	1990	25	10.35	43.77	38.27	39.57	23.1	6.36	4.3	8.68	6.96	1.51	0.21	2983	8.91	45.07	39.91	40.64	23.15	5.37	3.3	8.57	6.78	1.62	0.17	3592	Europe and Central Asia
Croatia	47	1995	25	7.43	36.55	31.4	48.42	29.01	7.6	5.18	9.31	7.2	1.85	0.26	3165	6.48	36.97	32.27	49.23	28.63	7.32	4.53	9.08	6.69	2.16	0.24	3799	Europe and Central Asia
Croatia	47	2000	25	5.16	28.36	24.8	56.64	36.16	9.84	6.75	9.88	7.09	2.46	0.33	3117	4.73	28	24.74	57.17	35.63	10.1	6.29	9.71	6.57	2.82	0.33	3738	Europe and Central Asia
Croatia	47	2005	25	3.32	19.05	16.85	64.17	43.75	13.46	9.19	10.58	6.91	3.21	0.45	3245	3.19	17.76	15.7	65.07	43.48	13.98	8.73	10.58	6.73	3.4	0.45	3843	Europe and Central Asia
Croatia	47	2010	25	1.93	8.85	7.76	70.93	52.41	18.29	12.46	11.42	6.7	4.11	0.62	3327	1.8	8.33	7.31	72.29	49.85	17.58	11.04	11.3	6.6	4.13	0.57	3876	Europe and Central Asia
Czech Republic	48	1950	25	0.95	80.78	48.59	16.75	8.11	1.53	0.96	8.07	7.47	0.56	0.05	5436	0.82	81.89	50.72	15.62	7.24	1.67	0.92	8.1	7.52	0.52	0.05	6778	Europe and Central Asia
Czech Republic	48	1955	25	0.83	79.22	48.51	18.04	8.8	1.92	1.19	8.22	7.54	0.61	0.06	5650	0.74	80.06	50.29	17.23	7.91	1.97	1.1	8.24	7.59	0.58	0.06	6837	Europe and Central Asia
Czech Republic	48	1960	25	0.8	83.1	51.19	13.7	6.8	2.4	1.48	8.08	7.49	0.51	0.08	5802	0.64	78.17	49.52	19.23	8.69	1.94	1.05	8.35	7.65	0.64	0.06	7065	Europe and Central Asia
Czech Republic	48	1965	25	0.63	68.57	44.35	27.89	13.2	2.9	1.78	8.88	7.85	0.94	0.09	5832	0.89	67.16	44.95	28.91	13.03	3.03	1.61	8.97	7.92	0.96	0.09	7420	Europe and Central Asia
Czech Republic	48	1970	25	0.6	57.2	38.42	38.2	19.32	4.1	2.49	9.56	8.11	1.31	0.13	6014	0.5	57.6	40.08	38.64	19.23	3.29	1.73	9.56	8.17	1.29	0.1	7723	Europe and Central Asia
Czech Republic	48	1975	25	0.51	52.98	36.33	41.89	23.61	4.62	2.77	9.85	8.2	1.49	0.15	6243	0.46	51.85	36.65	43.01	23.66	4.68	2.48	9.94	8.27	1.52	0.14	7769	Europe and Central Asia
Czech Republic	48	1980	25	0.4	47.6	33.48	45.9	28.04	6	3.55	10.23	8.32	1.72	0.19	6484	0.43	47.67	34.46	46.7	27.69	5.11	2.71	10.21	8.36	1.69	0.16	7871	Europe and Central Asia
Czech Republic	48	1985	25	1.78	43.64	31.33	45.3	30.08	9.28	5.41	10.46	8.29	1.88	0.29	6506	1.73	44.48	32.8	44.53	28.5	9.26	4.84	10.43	8.32	1.83	0.28	7879	Europe and Central Asia
Czech Republic	48	1990	25	2.2	39	28.44	45.1	33.73	13.7	7.86	10.88	8.33	2.12	0.43	6574	1.9	39	29.32	47.4	33.27	11.7	5.94	10.83	8.39	2.08	0.35	8097	Europe and Central Asia
Czech Republic	48	1995	25	1.07	15.97	12.01	70.7	52.75	12.26	6.91	12.07	8.73	2.96	0.38	6697	0.93	15.68	12.19	72.36	50.88	11.03	5.47	11.99	8.76	2.91	0.33	8409	Europe and Central Asia
Czech Republic	48	2000	25	0.48	0.3	0.23	87.45	68.36	11.77	6.49	12.91	8.95	3.59	0.37	7017	0.45	0.28	0.22	88.99	65.92	10.29	5.11	12.69	8.88	3.51	0.31	8580	Europe and Central Asia
Czech Republic	48	2005	25	0.11	0.12	0.09	87.3	73	12.47	6.75	13.08	8.99	3.7	0.38	7379	0.27	0.88	0.7	87.97	69.75	10.88	5.38	12.73	8.81	3.59	0.33	8723	Europe and Central Asia
Czech Republic	48	2010	25	0.14	0.05	0.04	83.29	71.91	16.52	8.61	13.16	8.9	3.76	0.5	7553	0.15	0.68	0.68	84.34	68.77	14.83	7.59	12.8	8.56	3.79	0.45	8797	Europe and Central Asia
Estonia	49	1950	25	14.44	66.02	64.79	16.13	7.56	3.28	2.23	6.11	5.09	0.91	0.11	625	14	66.64	65.27	15.56	6.83	3.72	2.19	6.13	5.11	0.89	0.12	819	Europe and Central Asia
Estonia	49	1955	25	12.72	65.54	64.86	17.52	7.82	4.16	2.8	6.36	5.21	1.01	0.14	682	12.37	66.49	65.56	16.74	6.87	4.35	2.55	6.33	5.23	0.97	0.14	885	Europe and Central Asia
Estonia	49	1960	25	11.02	64.71	63.51	19.12	8.33	5.09	3.38	6.6	5.3	1.13	0.17	751	10.34	63.83	62.65	20.1	8.47	5.69	3.37	6.72	5.34	1.2	0.18	938	Europe and Central Asia
Estonia	49	1965	25	9.55	61.58	60.39	22.29	9.88	6.54	4.32	6.96	5.39	1.36	0.22	811	8.87	61.53	60.38	22.83	9.73	6.73	3.99	7.03	5.43	1.38	0.21	995	Europe and Central Asia
Estonia	49	1970	25	8.43	58.93	56.94	24.84	11.43	7.8	5.09	7.25	5.43	1.56	0.26	860	7.46	58.29	56.42	26.21	12.15	8.04	4.7	7.38	5.5	1.63	0.25	1062	Europe and Central Asia
Estonia	49	1975	25	4.43	56.44	54.46	29.69	14.45	9.44	6.08	7.88	5.67	1.89	0.31	900	3.84	55.38	53.54	31.36	15.1	9.42	5.41	7.97	5.71	1.96	0.3	1120	Europe and Central Asia
Estonia	49	1980	25	3.59	51.2	49.16	34.23	18.43	10.97	7.03	8.32	5.72	2.24	0.36	933	3.24	48.35	46.1	37.67	20.45	10.74	6.17	8.46	5.74	2.39	0.34	1153	Europe and Central Asia
Estonia	49	1985	25	2.9	44.9	43.08	39.86	24.08	12.34	8.3	8.84	5.77	2.66	0.41	971	2.56	43.86	41.81	41.84	24.78	11.74	7.09	8.86	5.78	2.7	0.38	1189	Europe and Central Asia
Estonia	49	1990	25	2.2	39	37.07	45.1	28.84	13.7	9.26	9.31	5.81	3.04	0.46	1015	1.88	39.19	36.83	47.23	29.38	11.7	7.13	9.19	5.82	3	0.38	1230	Europe and Central Asia
Estonia	49	1995	25	1.04	24.04	22.62	55.56	37.08	19.35	13.2	10.49	5.89	3.94	0.65	953	0.92	24.23	22.74	56.34	36.09	18.5	11.41	10.38	5.9	3.88	0.6	1151	Europe and Central Asia
Estonia	49	2000	25	0.23	10.41	9.92	61.21	43.31	28.15	19.29	11.74	5.97	4.82	0.95	922	0.23	11.5	11.02	63.95	42.43	24.32	15	11.41	5.97	4.65	0.79	1120	Europe and Central Asia
Estonia	49	2005	25	0.19	6.3	5.88	64.08	47.13	29.48	20.1	12.08	5.98	5.1	0.99	916	0.2	7.67	7.23	65.03	44.48	27.14	16.58	11.77	5.98	4.91	0.87	1126	Europe and Central Asia
Estonia	49	2010	25	0.18	4.62	4.32	60.39	47.8	34.81	23.67	12.48	5.98	5.33	1.17	933	0.2	5.32	5.03	64.08	46.53	30.4	18.87	12.11	5.98	5.14	0.99	1116	Europe and Central Asia
Hungary	50	1950	25	4.73	87.37	61.7	5.26	2.23	2.65	2.45	6.95	6.6	0.26	0.1	5440	4.03	87.42	64.78	5.92	2.14	2.64	2.1	7.13	6.77	0.27	0.09	6993	Europe and Central Asia
Hungary	50	1955	25	4.16	86.85	63.14	5.96	2.29	3.03	2.78	7.12	6.72	0.29	0.12	5817	3.63	86.36	65.15	7.06	2.36	2.94	2.35	7.27	6.86	0.31	0.11	7306	Europe and Central Asia
Hungary	50	1960	25	3.7	86.4	64.29	6.5	2.3	3.4	3.07	7.26	6.82	0.31	0.13	6022	3.29	84.56	64.84	9.06	2.96	3.08	2.64	7.43	6.95	0.36	0.11	7456	Europe and Central Asia
Hungary	50	1965	25	3	85.6	64.8	7.9	2.76	3.5	3.24	7.42	6.93	0.35	0.13	6243	2.6	83.2	65.1	10.8	3.47	3.3	2.68	7.6	7.06	0.42	0.12	7791	Europe and Central Asia
Hungary	50	1970	25	2.4	81.8	64.6	10.8	3.69	5.1	4.8	7.82	7.13	0.49	0.2	6464	2.02	78.32	64.97	14.82	5.19	4.89	4.02	8.08	7.31	0.6	0.18	8188	Europe and Central Asia
Hungary	50	1975	25	1.71	76.55	63.48	15.86	5.73	5.89	5.66	8.24	7.34	0.67	0.23	6677	1.57	69.45	59.48	23.01	8.57	5.97	5.13	8.57	7.48	0.87	0.22	8392	Europe and Central Asia
Hungary	50	1980	25	1.3	68.2	57	23.6	9.94	7	6.91	8.69	7.46	0.95	0.28	6927	1.12	61.52	53.51	30.58	13.15	6.78	6.5	9	7.59	1.15	0.27	8358	Europe and Central Asia
Hungary	50	1985	25	1.25	62.48	46.53	27.7	15.5	8.57	8.35	8.81	7.26	1.21	0.34	6961	1.16	58.96	45.71	31.58	17.03	8.3	7.27	8.99	7.38	1.3	0.31	8305	Europe and Central Asia
Hungary	50	1990	25	1.29	57.84	33.57	30.75	16.98	10.11	9.71	8.68	6.93	1.36	0.4	6789	1.18	56.36	35.64	33.69	17.98	8.77	7.48	8.79	7.08	1.38	0.33	8268	Europe and Central Asia
Hungary	50	1995	25	0.91	29.56	23.64	58.57	32.24	10.96	10.36	10.37	7.69	2.25	0.43	6823	1.02	26.86	22.07	61.71	32.96	10.41	8.52	10.41	7.73	2.31	0.38	8458	Europe and Central Asia
Hungary	50	2000	25	0.72	11.96	11.14	74.67	42.43	12.64	11.7	11.24	7.91	2.85	0.49	6989	0.68	10.49	9.78	77.84	44.03	10.98	9.36	11.2	7.92	2.88	0.41	8494	Europe and Central Asia
Hungary	50	2005	25	0.61	5.97	5.12	78.3	51.97	15.12	13.93	11.71	7.92	3.21	0.58	7221	0.56	5.94	5.16	78.19	50.31	15.31	12.57	11.66	7.92	3.18	0.56	8510	Europe and Central Asia
Hungary	50	2010	25	0.28	1.81	1.6	78.48	54.29	19.43	17.65	12.14	7.97	3.43	0.74	7278	0.29	1.95	1.75	80.58	52.92	17.18	15.38	11.85	7.69	3.51	0.65	8515	Europe and Central Asia
Kazakhstan	51	1950	25	50.36	38.24	11.55	8.87	3.52	2.53	1.72	2.23	1.45	0.69	0.08	3083	40.86	46.77	15.64	9.61	4.22	2.76	1.57	2.59	1.74	0.76	0.09	4400	Europe and Central Asia
Kazakhstan	51	1955	25	41.7	44.2	13.96	10.94	4.94	3.15	2.1	2.7	1.73	0.87	0.1	3780	34.99	50.89	17.86	11.05	5.39	3.06	1.67	2.91	1.94	0.87	0.09	5462	Europe and Central Asia
Kazakhstan	51	1960	25	36.49	47.05	15.54	12.54	6.26	3.91	2.58	3.07	1.91	1.03	0.13	4511	28.99	49.61	17.95	16.46	8.74	4.94	2.76	3.7	2.21	1.34	0.15	6373	Europe and Central Asia
Kazakhstan	51	1965	25	28.73	47.49	16.77	18.02	9.87	5.76	3.76	3.93	2.24	1.5	0.19	5553	24.84	49.77	18.97	19.29	11.64	6.09	3.45	4.21	2.39	1.62	0.19	7275	Europe and Central Asia
Kazakhstan	51	1970	25	24.44	47.75	18.06	21.03	14.38	6.77	4.25	4.46	2.43	1.81	0.22	5943	20.26	48.32	20.14	24.24	17.64	7.19	3.94	4.92	2.63	2.07	0.22	8184	Europe and Central Asia
Kazakhstan	51	1975	25	19.06	44.45	17.62	27.86	18.49	8.63	5.53	5.35	2.7	2.37	0.28	6346	15.23	43.69	19.25	32.59	23.33	8.49	4.47	5.85	2.9	2.69	0.26	9239	Europe and Central Asia
Kazakhstan	51	1980	25	14.67	39.76	17.01	35.03	25.54	10.54	6.69	6.3	2.96	3	0.34	7021	11.57	36.82	17.4	42.15	32.11	9.47	4.99	6.85	3.15	3.41	0.29	10086	Europe and Central Asia
Kazakhstan	51	1985	25	10.81	33.77	15.42	43.81	34.32	11.61	7.72	7.28	3.2	3.69	0.39	7752	8.47	32.97	16.45	48.08	38.64	10.48	5.92	7.57	3.33	3.91	0.33	10723	Europe and Central Asia
Kazakhstan	51	1990	25	7.7	29.2	14.18	50.7	42.26	12.4	8.29	8.05	3.39	4.25	0.41	8547	5.65	30.06	15.78	54.22	45.33	10.09	5.84	8.13	3.49	4.32	0.32	11254	Europe and Central Asia
Kazakhstan	51	1995	25	3.98	19.82	10	62.46	53.99	13.74	9.27	9.27	3.64	5.16	0.46	8431	3.3	19.08	10.44	65.08	55.8	12.54	7.3	9.34	3.7	5.25	0.4	11167	Europe and Central Asia
Kazakhstan	51	2000	25	1.59	9.41	4.92	72.38	64.64	16.62	11.3	10.48	3.85	6.08	0.56	8233	1.25	7.46	4.24	76.94	67.46	14.35	8.42	10.54	3.89	6.2	0.46	10898	Europe and Central Asia
Kazakhstan	51	2005	25	0.02	0.64	0.35	73.86	70.82	25.48	17.24	11.74	3.99	6.89	0.85	8478	0.01	0.68	0.4	76.01	71.8	23.3	13.48	11.6	3.99	6.87	0.74	11393	Europe and Central Asia
Kazakhstan	51	2010	25	0.04	3.04	1.42	74.1	69.26	22.83	15.43	11.42	3.97	6.69	0.77	8869	0.05	3.62	2.09	72.91	66.25	23.43	14.03	11.33	3.97	6.61	0.75	11633	Europe and Central Asia
Kyrgyzstan	52	1950	25	33.56	47.64	26.4	14.2	7.73	4.6	3.12	3.57	2.23	1.19	0.15	876	28.58	48.12	27.83	18.81	9.71	4.5	2.56	4.04	2.45	1.45	0.14	1236	Europe and Central Asia
Kyrgyzstan	52	1955	25	28.56	50.23	28.31	16.05	8.77	5.16	3.45	3.93	2.42	1.34	0.17	963	25.13	48.05	28.23	21.92	11.28	4.9	2.76	4.42	2.6	1.66	0.15	1340	Europe and Central Asia
Kyrgyzstan	52	1960	25	24.5	52.06	29.75	17.74	9.75	5.7	3.76	4.24	2.57	1.48	0.19	1044	20.52	52.69	31.78	20.54	11.38	6.24	3.59	4.65	2.76	1.69	0.2	1382	Europe and Central Asia
Kyrgyzstan	52	1965	25	18.74	52.79	30.82	21.44	12.13	7.03	4.61	4.85	2.81	1.81	0.23	1189	16.45	52.43	32.01	24.09	13.4	7.03	4.06	5.12	2.93	1.96	0.22	1502	Europe and Central Asia
Kyrgyzstan	52	1970	25	15.94	51.13	30.76	24.77	14.07	8.16	5.31	5.32	2.96	2.09	0.27	1270	13.54	50.19	32.92	28.22	16.59	8.05	4.42	5.67	3.11	2.31	0.25	1730	Europe and Central Asia
Kyrgyzstan	52	1975	25	13.22	46.44	28.75	30.43	18.46	9.91	6.37	6.03	3.12	2.58	0.33	1337	10.66	44.13	29.96	35.76	22.27	9.45	4.93	6.47	3.29	2.9	0.29	1984	Europe and Central Asia
Kyrgyzstan	52	1980	25	10.17	40.45	26.28	37.34	24.57	12.04	7.65	6.9	3.31	3.2	0.39	1519	8.14	35.49	25.33	45.76	31.05	10.61	5.47	7.45	3.47	3.65	0.32	2282	Europe and Central Asia
Kyrgyzstan	52	1985	25	6.36	34.66	23.52	45.55	32.6	13.43	8.91	7.84	3.52	3.87	0.45	1741	5.3	31.77	23.14	51.05	36.86	11.89	6.54	8.11	3.62	4.12	0.37	2529	Europe and Central Asia
Kyrgyzstan	52	1990	25	4.46	28.92	20.54	52.16	40.28	14.45	9.63	8.56	3.65	4.43	0.48	1948	3.82	27.72	20.94	56.58	42.9	11.88	6.63	8.6	3.71	4.52	0.37	2744	Europe and Central Asia
Kyrgyzstan	52	1995	25	3.07	24.23	17.71	58.26	47.06	14.45	9.69	9.1	3.75	4.87	0.48	2004	2.52	25.55	19.7	60.09	47.13	11.84	6.61	8.93	3.78	4.78	0.37	2865	Europe and Central Asia
Kyrgyzstan	52	2000	25	1.61	18.61	14.05	64.89	55.03	14.9	10.06	9.73	3.84	5.39	0.5	2258	1.14	21.67	17.27	65.06	52.4	12.14	6.81	9.4	3.87	5.15	0.38	3228	Europe and Central Asia
Kyrgyzstan	52	2005	25	1.52	12.25	9.53	71.7	62.67	14.53	9.77	10.23	3.88	5.86	0.49	2510	1.29	15.43	12.55	69.73	57.18	13.56	7.56	9.89	3.89	5.58	0.42	3608	Europe and Central Asia
Kyrgyzstan	52	2010	25	1	3.37	2.31	77.74	70.31	17.89	12.01	11.08	3.94	6.55	0.6	2808	0.76	6.4	5.45	76.88	65.02	15.96	9	10.71	3.95	6.26	0.5	3961	Europe and Central Asia
Latvia	53	1950	25	9.92	70.01	14.26	15.77	5.97	4.28	2.91	3.69	2.49	1.06	0.14	1119	8.54	71.26	19.95	15.7	5.74	4.48	2.66	3.84	2.63	1.06	0.14	1455	Europe and Central Asia
Latvia	53	1955	25	7.62	70.22	16.94	17.22	6.61	4.92	3.31	3.97	2.63	1.17	0.16	1193	6.73	71.34	21.97	17	6.28	4.92	2.89	4.06	2.74	1.16	0.16	1544	Europe and Central Asia
Latvia	53	1960	25	6.4	68.7	20.2	19.15	7.53	5.74	3.81	4.29	2.77	1.33	0.19	1313	5.71	67.87	26	20.38	7.76	6.03	3.54	4.53	2.93	1.4	0.19	1656	Europe and Central Asia
Latvia	53	1965	25	5.6	64.81	22.43	22.62	8.97	6.98	4.6	4.74	2.93	1.58	0.23	1427	5.02	64.35	26.9	23.58	9.09	7.05	4.17	4.9	3.05	1.63	0.22	1763	Europe and Central Asia
Latvia	53	1970	25	4.97	61.37	25.07	25.65	10.37	8.01	5.23	5.15	3.08	1.81	0.26	1520	4.47	59.69	29.44	27.68	10.88	8.16	4.8	5.38	3.22	1.91	0.26	1850	Europe and Central Asia
Latvia	53	1975	25	1.29	58.75	28.75	30.43	12.72	9.53	6.14	5.82	3.35	2.15	0.31	1570	1.37	57.13	32.24	32.1	13.02	9.4	5.41	5.96	3.45	2.22	0.3	1939	Europe and Central Asia
Latvia	53	1980	25	1.04	53.14	29.08	34.92	15.57	10.9	7	6.33	3.48	2.49	0.36	1613	1.08	50.72	31.4	37.64	16.31	10.56	6.05	6.7	3.91	2.46	0.33	2000	Europe and Central Asia
Latvia	53	1985	25	0.81	46.12	28.03	40.86	19.08	12.21	8.22	6.92	3.61	2.91	0.41	1665	0.77	44.49	29.53	42.88	19.54	11.86	7.2	7.42	4.33	2.71	0.38	2033	Europe and Central Asia
Latvia	53	1990	25	0.6	39.7	21.2	46.3	22.82	13.4	9.06	7.56	4.04	3.07	0.45	1761	0.54	39.28	27.7	48.64	23.3	11.48	7.01	7.99	4.77	2.85	0.37	2132	Europe and Central Asia
Latvia	53	1995	25	0.42	23.34	16.42	62.03	31.6	14.21	9.68	8.89	4.67	3.75	0.48	1645	0.4	22.8	16.81	63.26	31.45	13.54	8.36	8.99	4.96	3.59	0.44	1980	Europe and Central Asia
Latvia	53	2000	25	0.67	16.58	12.32	68.34	35.69	14.41	9.87	9.47	5.09	3.9	0.49	1609	0.65	16.96	13.06	69.88	35.47	12.51	7.73	9.34	4.97	3.97	0.4	1947	Europe and Central Asia
Latvia	53	2005	25	0.26	5.46	4.22	78.53	42.35	15.76	10.75	10.15	5.26	4.37	0.53	1610	0.23	5.46	4.34	78.39	41.09	15.93	9.76	10.26	5.03	4.72	0.51	1970	Europe and Central Asia
Latvia	53	2010	25	0.22	4.29	3.43	77.51	43.49	17.98	12.23	10.48	5.23	4.64	0.6	1623	0.3	4.12	3.35	75.55	41.6	20.03	12.42	10.65	5.02	4.98	0.65	1946	Europe and Central Asia
Lithuania	54	1950	25	45.35	41.13	32.07	11.45	6.41	2.07	1.41	2.83	2	0.75	0.07	1386	39.05	36.53	30.07	21.92	11.16	2.49	1.45	3.71	2.31	1.32	0.08	1865	Europe and Central Asia
Lithuania	54	1955	25	37.84	44.27	38	15.04	9	2.84	1.91	3.47	2.36	1.01	0.09	1453	33.26	39.19	34.36	24.47	13.03	3.08	1.78	4.17	2.57	1.5	0.1	1929	Europe and Central Asia
Lithuania	54	1960	25	32.64	44.9	37.21	18.75	11.27	3.7	2.45	3.94	2.54	1.27	0.12	1552	28.34	37.1	31.66	30.22	16.25	4.33	2.49	4.79	2.76	1.9	0.14	2034	Europe and Central Asia
Lithuania	54	1965	25	28.16	41.89	37.59	24.92	13.33	5.03	3.31	4.61	2.79	1.66	0.17	1709	24.97	35.81	32.65	33.89	17.75	5.34	3.12	5.25	2.94	2.15	0.17	2153	Europe and Central Asia
Lithuania	54	1970	25	24.22	39.3	35.43	30.29	16.82	6.18	4.03	5.19	2.95	2.03	0.2	1836	21.45	31.87	29.17	39.97	21.47	6.7	3.88	5.87	3.09	2.57	0.21	2291	Europe and Central Asia
Lithuania	54	1975	25	18.87	35.98	33.49	37.28	21.08	7.87	5.06	5.98	3.2	2.53	0.26	1936	16.71	28.73	25.23	46.5	26.17	8.07	4.56	6.55	3.26	3.04	0.25	2459	Europe and Central Asia
Lithuania	54	1980	25	15.44	31.19	27.7	43.92	26.55	9.46	6.06	6.66	3.31	3.04	0.31	2037	13.42	24.48	20.61	52.52	31.36	9.59	5.39	7.35	3.77	3.29	0.3	2609	Europe and Central Asia
Lithuania	54	1985	25	12.04	25.95	20.84	50.87	34.14	11.13	7.48	7.4	3.42	3.61	0.37	2152	10.12	20.62	15.69	58.03	37.81	11.22	6.67	8.18	4.23	3.59	0.36	2727	Europe and Central Asia
Lithuania	54	1990	25	9.1	21.3	15.78	57	41.44	12.6	8.5	8.25	3.99	3.83	0.42	2310	7.53	17.4	12.44	64.47	44.88	10.65	6.41	8.81	4.68	3.79	0.34	2864	Europe and Central Asia
Lithuania	54	1995	25	6.72	16.91	12.01	62.71	47.66	13.67	9.28	9.03	4.51	4.06	0.46	2321	5.74	15.37	10.46	66.2	47.24	12.69	7.75	9.17	4.82	3.94	0.41	2843	Europe and Central Asia
Lithuania	54	2000	25	3.53	13.66	9.23	66.87	51.95	16.17	11.06	9.86	5.05	4.26	0.54	2312	2.98	15.29	10.82	67.8	49.1	13.92	8.58	9.49	5.01	4.03	0.45	2805	Europe and Central Asia
Lithuania	54	2005	25	0.5	11.39	9.15	62.55	50.59	25.56	17.45	10.69	5.33	4.5	0.86	2317	0.46	13.29	11.43	64.08	49.2	22.17	13.51	10.4	5.17	4.52	0.71	2856	Europe and Central Asia
Lithuania	54	2010	25	0	8.37	6.93	62.35	52.38	29.29	19.93	11.05	5.43	4.63	0.98	2359	0	10.11	8.85	64.44	51.25	25.44	15.6	10.89	5.17	4.9	0.82	2882	Europe and Central Asia
Poland	55	1950	25	13.82	71.9	26.36	11.89	7.3	2.38	1.56	5	4.44	0.48	0.08	12748	10.63	70.66	27.27	16.33	8.57	2.38	1.31	5.4	4.74	0.59	0.07	17529	Europe and Central Asia
Poland	55	1955	25	10.89	71.82	27.57	14.45	8.61	2.83	1.83	5.36	4.69	0.57	0.09	14143	8.5	70.38	27.97	18.37	9.57	2.74	1.51	5.67	4.92	0.67	0.09	18833	Europe and Central Asia
Poland	55	1960	25	8.6	71.7	28.51	16.6	9.3	3.2	2.09	5.64	4.89	0.65	0.11	15539	6.81	69.01	30.65	21.09	10.62	3.1	1.78	6.04	5.18	0.76	0.1	19719	Europe and Central Asia
Poland	55	1965	25	6.62	70.25	37.09	18.95	16.11	4.18	2.73	6.38	5.38	0.87	0.14	16859	5.44	68	39.86	22.31	16.58	4.25	2.39	6.72	5.63	0.95	0.13	21681	Europe and Central Asia
Poland	55	1970	25	5.2	68.7	43.2	20.7	19.47	5.4	3.54	6.94	5.74	1.02	0.18	17544	3.91	65.51	46.44	25.63	20.96	4.98	2.74	7.35	6.06	1.13	0.15	23855	Europe and Central Asia
Poland	55	1975	25	3.77	63.49	46.92	27.29	26.6	5.46	3.56	7.63	6.16	1.3	0.18	18997	3.06	59.91	47.57	31.83	27.41	5.2	2.87	7.91	6.35	1.39	0.16	25842	Europe and Central Asia
Poland	55	1980	25	2.8	57.6	44.9	33.9	14.78	5.7	3.71	7.75	6.36	1.2	0.19	20833	2.17	53.75	45.62	39.5	14.41	4.59	2.6	8.07	6.66	1.26	0.14	26946	Europe and Central Asia
Poland	55	1985	25	1.95	49.62	43.3	42	16.46	6.44	4.17	8.28	6.64	1.43	0.21	22444	1.68	47.97	42.66	44.24	14.88	6.11	3.52	8.5	6.88	1.43	0.19	27703	Europe and Central Asia
Poland	55	1990	25	2.04	47.44	40.61	43.54	42.53	6.97	4.54	8.96	6.73	2	0.23	23222	1.73	47.49	41.65	44.9	40.11	5.89	3.41	9.06	6.94	1.94	0.19	28537	Europe and Central Asia
Poland	55	1995	25	2.59	32.34	30.08	55.64	54.04	9.43	6.14	9.83	6.95	2.57	0.31	23755	2.17	34.15	32.07	54.11	47.72	9.57	5.47	9.86	7.14	2.42	0.3	29797	Europe and Central Asia
Poland	55	2000	25	2.87	22.97	21.78	61.4	59.9	12.77	8.34	10.42	7.07	2.94	0.42	24658	2.34	27.26	25.95	59.64	52.84	10.76	6.16	10.26	7.24	2.68	0.34	31222	Europe and Central Asia
Poland	55	2005	25	1.2	20.9	20.12	62.62	61.27	15.28	10.06	10.9	7.3	3.09	0.51	25969	0.99	21.61	20.79	60.66	54.67	16.74	9.78	10.94	7.43	2.98	0.53	32236	Europe and Central Asia
Poland	55	2010	25	0.29	18.02	16.89	60.55	60.42	21.13	13.98	11.42	7.45	3.26	0.7	27345	0.27	17.06	16.09	63.69	58.39	18.98	11.37	11.32	7.39	3.32	0.61	32711	Europe and Central Asia
Republic of Moldova	56	1950	25	57.32	27.16	8.27	12.52	3.98	3	2.03	2.35	1.33	0.92	0.1	1236	49.43	24.91	8.3	22.63	7.34	3.03	1.75	3.28	1.69	1.49	0.1	1684	Europe and Central Asia
Republic of Moldova	56	1955	25	51.34	30.32	9.58	14.83	5.23	3.5	2.34	2.74	1.53	1.09	0.12	1387	43.69	27.65	9.53	25.19	8.77	3.47	1.98	3.68	1.89	1.68	0.11	1880	Europe and Central Asia
Republic of Moldova	56	1960	25	45.94	32.36	10.66	17.57	6.7	4.13	2.73	3.17	1.73	1.3	0.14	1553	38.05	28.06	10	29.2	10.93	4.68	2.69	4.27	2.12	2.01	0.15	2048	Europe and Central Asia
Republic of Moldova	56	1965	25	38.91	31.69	11.08	23.98	9.71	5.42	3.56	3.98	2.03	1.77	0.18	1732	33.39	27.84	10.44	33.25	12.9	5.52	3.21	4.8	2.32	2.31	0.17	2192	Europe and Central Asia
Republic of Moldova	56	1970	25	33.75	31.15	11.5	28.73	12.03	6.37	4.14	4.59	2.26	2.12	0.21	1858	28.07	24.24	9.73	41.31	16.82	6.38	3.57	5.63	2.59	2.85	0.2	2440	Europe and Central Asia
Republic of Moldova	56	1975	25	27.71	28.62	11.22	35.86	15.92	7.81	5.02	5.46	2.54	2.66	0.26	1980	22.06	21.45	9.26	48.77	21.44	7.72	4.19	6.52	2.87	3.41	0.24	2732	Europe and Central Asia
Republic of Moldova	56	1980	25	21.93	24.52	10.35	44.13	21.18	9.42	6	6.44	2.84	3.29	0.31	2190	17.62	18.46	8.5	55.18	26.5	8.74	4.78	7.27	3.1	3.9	0.27	2936	Europe and Central Asia
Republic of Moldova	56	1985	25	16.9	20.38	9.18	52.28	27.31	10.45	6.98	7.34	3.1	3.89	0.35	2381	13.74	16.16	7.86	60.42	31.41	9.68	5.67	7.92	3.28	4.33	0.31	3069	Europe and Central Asia
Republic of Moldova	56	1990	25	12.7	17.1	8.15	58.9	33.09	11.3	7.6	8.09	3.31	4.4	0.38	2513	10.28	14.1	7.21	65.68	35.94	9.96	5.94	8.47	3.45	4.7	0.32	3145	Europe and Central Asia
Republic of Moldova	56	1995	25	8.86	15.21	7.55	64.38	37.9	11.55	7.84	8.67	3.49	4.79	0.39	2500	7.35	12.95	6.94	69.36	38.86	10.34	6.17	8.89	3.59	4.97	0.33	3185	Europe and Central Asia
Republic of Moldova	56	2000	25	6.1	13.56	6.97	68.37	41.42	11.98	8.19	9.11	3.62	5.09	0.4	2443	5.25	11.89	6.62	71.71	40.07	11.15	6.68	9.21	3.68	5.17	0.36	3126	Europe and Central Asia
Republic of Moldova	56	2005	25	4.1	11.3	6.05	71.45	45.2	13.15	8.96	9.57	3.73	5.4	0.44	2337	3.3	10.06	5.87	75.53	43.76	11.11	6.57	9.57	3.78	5.43	0.35	3043	Europe and Central Asia
Republic of Moldova	56	2010	25	1.11	5.1	2.83	76.82	57.44	16.97	11.51	10.66	3.91	6.18	0.57	2339	0.98	6.09	3.65	78.33	54.27	14.61	8.76	10.4	3.91	6.02	0.47	2982	Europe and Central Asia
Romania	57	1950	25	17.15	77.13	4.36	3.7	0.54	2.02	1.36	3.95	3.72	0.17	0.07	8450	16.54	70.97	4.05	10.67	1.59	1.83	1.05	4.38	4	0.32	0.06	11677	Europe and Central Asia
Romania	57	1955	25	14.1	79.6	4.5	4.1	0.69	2.1	1.4	4.11	3.86	0.18	0.07	9457	14.92	69.08	4.04	13.94	2.47	2.12	1.22	4.69	4.21	0.41	0.07	12681	Europe and Central Asia
Romania	57	1960	25	12	74.31	4.25	11.16	2.25	2.53	1.67	4.69	4.24	0.37	0.08	10284	12.37	65.88	3.98	19.2	4.15	2.55	1.48	5.18	4.53	0.57	0.08	13219	Europe and Central Asia
Romania	57	1965	25	10.19	71.61	4.21	15.5	3.71	2.7	1.78	5.07	4.49	0.49	0.09	11140	9.81	63.69	4.02	24.2	5.8	2.3	1.34	5.59	4.83	0.69	0.07	14016	Europe and Central Asia
Romania	57	1970	25	8	60.56	3.68	28.04	7.54	3.4	2.22	6.05	5.09	0.85	0.11	11693	7.17	51.98	3.48	37.18	10.57	3.67	2.09	6.7	5.49	1.1	0.12	15002	Europe and Central Asia
Romania	57	1975	25	6.49	49.03	3.13	39.81	12.72	4.67	3.01	7.04	5.64	1.24	0.15	12305	5.31	40.93	2.93	49.8	16.39	3.96	2.23	7.66	6.06	1.48	0.12	15885	Europe and Central Asia
Romania	57	1980	25	5.03	41.63	2.84	48.58	18.01	4.76	3.05	7.72	6.05	1.52	0.16	13094	4.17	35.9	2.73	55.36	21.81	4.57	2.62	8.21	6.34	1.73	0.14	16279	Europe and Central Asia
Romania	57	1985	25	4.03	34.44	2.53	56.07	24.42	5.46	3.67	8.41	6.4	1.83	0.18	13713	3.33	29.72	2.46	61.81	26.54	5.14	3.05	8.78	6.64	1.97	0.16	17121	Europe and Central Asia
Romania	57	1990	25	5.4	24.4	1.92	63.2	31.11	6.9	4.67	9.05	6.66	2.16	0.23	13882	4.38	19.61	1.77	70.42	34.74	5.59	3.33	9.32	6.57	2.57	0.18	17735	Europe and Central Asia
Romania	57	1995	25	3.81	20.11	1.73	68.79	37.18	7.29	4.96	9.62	6.96	2.41	0.24	14251	3.78	16.79	1.66	72.38	38.15	7.05	4.23	9.7	6.73	2.74	0.23	18037	Europe and Central Asia
Romania	57	2000	25	2.74	16.57	1.56	71.54	42.56	9.15	6.24	10.02	6.75	2.97	0.31	14531	2.65	15.25	1.64	74.29	42.19	7.81	4.76	10.04	6.89	2.9	0.25	18071	Europe and Central Asia
Romania	57	2005	25	2.31	13.78	1.44	74.55	47.3	9.37	6.36	10.35	6.9	3.13	0.31	15030	2.07	13.39	1.58	74.2	44.37	10.34	6.31	10.31	6.67	3.31	0.33	18359	Europe and Central Asia
Romania	57	2010	25	1.84	10.88	1.24	75.42	52.18	11.85	8.05	10.81	7.05	3.36	0.4	15250	1.7	10.11	1.29	77.56	51.31	10.63	6.61	10.67	6.56	3.76	0.34	18140	Europe and Central Asia
Russian Federation	58	1950	25	25.05	55.55	16.97	16.19	5.12	3.26	1.5	3.16	2.23	0.83	0.1	51679	20.18	50.35	16.95	26.29	7.63	3.22	1.3	3.83	2.53	1.21	0.09	73427	Europe and Central Asia
Russian Federation	58	1955	25	12.48	61.84	19.59	21.92	6.92	3.81	1.69	3.86	2.66	1.09	0.11	59456	11.27	53.32	18.48	31.86	9.58	3.58	1.4	4.41	2.85	1.46	0.1	81590	Europe and Central Asia
Russian Federation	58	1960	25	10.42	59.78	19.71	25.6	8.32	4.2	1.65	4.17	2.78	1.27	0.12	64687	9.35	52.17	18.5	34.64	11.49	3.83	1.27	4.67	2.95	1.61	0.1	84140	Europe and Central Asia
Russian Federation	58	1965	25	8.56	53.08	18.53	33.21	11.49	5.17	2.23	4.77	2.97	1.65	0.15	71822	7.51	44.99	16.78	41.6	14.63	5.91	2.33	5.34	3.14	2.04	0.16	88933	Europe and Central Asia
Russian Federation	58	1970	25	7.39	47.67	17.5	38.4	14.13	6.55	2.79	5.26	3.1	1.97	0.19	73671	5.73	39.28	15.65	48.88	19.58	6.12	2.36	5.94	3.3	2.48	0.17	95753	Europe and Central Asia
Russian Federation	58	1975	25	8.37	38.95	15.16	42.58	17.96	10.1	4.38	5.9	3.19	2.42	0.29	77915	6.43	31.04	13.19	52.23	24.11	10.3	4.02	6.69	3.39	3.02	0.29	102952	Europe and Central Asia
Russian Federation	58	1980	25	8.7	30.25	12.68	45.75	21.85	15.3	6.57	6.75	3.3	3.01	0.44	84003	6.87	23.92	10.85	53.39	27.8	15.82	6.18	7.59	3.83	3.32	0.44	108505	Europe and Central Asia
Russian Federation	58	1985	25	8.44	21.59	9.64	46.88	25.36	23.09	9.8	7.76	3.42	3.68	0.66	89642	7	17.72	8.45	50.36	28.91	24.92	9.81	8.57	4.21	3.67	0.69	110623	Europe and Central Asia
Russian Federation	58	1990	25	7.72	15.21	7.19	43.05	25.74	34.02	14.26	8.91	3.97	3.97	0.97	94242	6.48	12.98	6.53	48.37	30.88	32.16	12.99	9.46	4.61	3.94	0.9	113952	Europe and Central Asia
Russian Federation	58	1995	25	5.14	11	5.4	43.89	24.78	39.98	15.6	9.78	4.5	4.17	1.11	95609	4.3	10	5.25	48.7	28.5	37	13.3	9.94	4.83	4.1	1.01	116739	Europe and Central Asia
Russian Federation	58	2000	25	1.14	8.75	4.47	38.99	28.46	51.13	20.93	11.13	5.14	4.56	1.44	96420	1	7.8	4.28	44.5	30.5	46.7	19.31	10.9	5.1	4.48	1.32	119858	Europe and Central Asia
Russian Federation	58	2005	25	0.98	7.01	3.74	36.51	26.67	55.49	22.91	11.41	5.24	4.6	1.57	97012	0.85	6.97	4.01	39.36	27.7	52.82	21.77	11.2	5.18	4.53	1.49	121315	Europe and Central Asia
Russian Federation	58	2010	25	0.9	5.62	3.12	31.75	22.63	62.02	25.87	11.73	5.33	4.63	1.76	98495	0.89	5.38	3.17	34.8	23.8	59.22	24.74	11.53	5.14	4.71	1.68	118489	Europe and Central Asia
Serbia	59	1950	25	40.68	50.06	22.21	8.4	2.89	0.86	0.58	3.92	3.63	0.26	0.03	3634	36.75	53.21	27.26	9.23	2.93	0.8	0.46	4.32	4.02	0.28	0.03	5095	Europe and Central Asia
Serbia	59	1955	25	34.72	54.52	27.06	9.8	3.69	0.96	0.63	4.46	4.12	0.31	0.03	4022	31.56	55.95	29.74	11.66	4.15	0.83	0.52	4.8	4.43	0.35	0.03	5427	Europe and Central Asia
Serbia	59	1960	25	31.39	55.73	21.55	11.49	4.46	1.39	0.92	4.54	4.12	0.37	0.05	4414	27.39	57.45	24.65	13.56	5.08	1.6	0.93	4.98	4.5	0.44	0.05	5650	Europe and Central Asia
Serbia	59	1965	25	27.24	56.66	19.58	13.69	5.62	2.42	1.59	4.9	4.34	0.48	0.08	4695	22.66	60.21	22.97	14.61	5.57	2.53	1.45	5.28	4.7	0.5	0.08	6026	Europe and Central Asia
Serbia	59	1970	25	23.9	56.9	18.5	15.3	6.53	3.9	2.55	5.27	4.55	0.59	0.13	4914	18.94	60.85	26.08	17.13	7.01	3.17	1.79	5.81	5.1	0.61	0.1	6496	Europe and Central Asia
Serbia	59	1975	25	19.78	56.03	20.92	19.4	8.89	4.79	3.08	5.93	5.01	0.76	0.16	5285	16.45	57.22	28.55	21.4	9.44	4.93	2.77	6.51	5.54	0.81	0.15	6849	Europe and Central Asia
Serbia	59	1980	25	15.8	53.9	23.89	23.4	11.38	6.8	4.34	6.72	5.53	0.97	0.22	5756	14.01	54.91	30.57	25.39	12.19	5.67	3.21	7.06	5.9	0.98	0.18	7230	Europe and Central Asia
Serbia	59	1985	25	12.64	51.61	26.83	28.28	14.91	7.46	5.01	7.41	6	1.16	0.25	6041	11.45	52.41	32.09	29.37	15.03	6.78	4.06	7.65	6.27	1.16	0.22	7485	Europe and Central Asia
Serbia	59	1990	25	10.29	49.53	29.13	32.55	18.81	7.63	5.16	7.95	6.36	1.33	0.26	6297	9.87	50.1	33.4	32.83	18.23	7.2	4.35	7.89	6.22	1.44	0.23	7781	Europe and Central Asia
Serbia	59	1995	25	7.33	44.1	28.76	37.75	23.13	10.82	7.37	8.81	6.8	1.65	0.36	6654	6.33	45.09	32.42	38.54	22.47	10.04	6.1	8.57	6.32	1.93	0.32	8233	Europe and Central Asia
Serbia	59	2000	25	5.15	37.93	27.08	43.49	27.79	13.42	9.18	9.39	6.75	2.18	0.45	6827	4.84	39.36	30.25	44.68	27.16	11.12	6.79	9	6.23	2.41	0.36	8440	Europe and Central Asia
Serbia	59	2005	25	3.72	23.57	18.2	58.64	39.07	14.07	9.58	10.21	6.67	3.07	0.47	7006	3.5	22.8	18.56	59.86	38.29	13.84	8.47	10.06	6.18	3.43	0.45	8581	Europe and Central Asia
Serbia	59	2010	25	3.25	10.27	8.49	70.18	48.15	16.3	11.07	10.97	6.43	3.99	0.55	7215	2.96	8.99	7.69	73.51	48.71	14.54	8.97	10.85	6.03	4.35	0.47	8667	Europe and Central Asia
Slovakia	60	1950	25	0.9	80.06	48.39	17.45	8.04	1.59	1	8.12	7.49	0.57	0.05	1871	1.61	79.36	49.67	17.33	7.3	1.7	0.91	8.13	7.52	0.56	0.05	2461	Europe and Central Asia
Slovakia	60	1955	25	0.79	78.64	48.39	18.56	8.84	2.01	1.25	8.26	7.57	0.63	0.07	2010	1.08	78.61	49.98	18.28	7.99	2.04	1.09	8.28	7.61	0.61	0.06	2609	Europe and Central Asia
Slovakia	60	1960	25	0.8	83.1	51.5	13.7	6.8	2.4	1.48	8.09	7.51	0.51	0.08	2181	0.59	77.69	49.73	19.7	8.76	1.99	1.05	8.4	7.69	0.65	0.06	2797	Europe and Central Asia
Slovakia	60	1965	25	0.6	67.2	43.8	29.1	10.56	3.1	1.9	8.91	7.89	0.92	0.1	2290	0.78	66.04	44.57	30.03	10.62	3.14	1.64	9	7.96	0.94	0.1	2981	Europe and Central Asia
Slovakia	60	1970	25	0.6	57.2	38.65	38.2	13.9	4.1	2.49	9.46	8.12	1.21	0.13	2460	0.47	57.28	40.27	38.95	14.81	3.33	1.7	9.5	8.19	1.21	0.1	3295	Europe and Central Asia
Slovakia	60	1975	25	0.48	51.55	35.51	43.15	18.99	4.81	2.88	9.82	8.23	1.44	0.15	2602	0.71	51.19	36.65	43.33	19.53	4.76	2.41	9.87	8.28	1.45	0.14	3497	Europe and Central Asia
Slovakia	60	1980	25	0.4	47.6	33.64	45.9	22.55	6	3.54	10.13	8.33	1.61	0.19	2836	0.4	46.27	33.84	48.22	21.48	5.02	2.56	10.14	8.4	1.59	0.15	3675	Europe and Central Asia
Slovakia	60	1985	25	1.17	41.95	30.33	49.47	24.34	7.41	4.3	10.38	8.37	1.77	0.23	2988	1.36	42.79	31.88	48.56	21.83	7.29	3.71	10.31	8.39	1.7	0.22	3769	Europe and Central Asia
Slovakia	60	1990	25	1.71	37.89	27.82	50.87	33.12	9.53	5.43	10.75	8.39	2.06	0.3	3130	1.57	38.2	28.93	52.33	32.58	7.9	3.95	10.69	8.44	2.01	0.24	3930	Europe and Central Asia
Slovakia	60	1995	25	1.88	26.03	19.71	60.88	41.47	11.21	6.27	11.39	8.55	2.5	0.35	3248	1.81	28.39	22.23	59.53	38.44	10.27	5.01	11.24	8.56	2.37	0.31	4152	Europe and Central Asia
Slovakia	60	2000	25	2.14	24.65	18.88	61.55	45.76	11.66	6.39	11.52	8.55	2.61	0.36	3426	2.06	27.46	21.72	60.76	42.6	9.71	4.69	11.2	8.46	2.46	0.29	4347	Europe and Central Asia
Slovakia	60	2005	25	1.12	7.72	5.98	77.42	61.62	13.75	7.4	12.58	8.82	3.33	0.42	3648	1.15	9.37	7.47	74.3	55.71	15.19	7.27	12.22	8.27	3.5	0.45	4499	Europe and Central Asia
Slovakia	60	2010	25	0.26	0.74	0.58	81.72	67.87	17.28	9.13	13.07	8.85	3.68	0.53	3837	0.3	1.26	1	80.13	61.79	18.32	8.76	12.82	8.04	4.24	0.54	4602	Europe and Central Asia
Slovenia	61	1950	25	28.93	47.08	29.09	22.37	6.93	1.61	1.09	5.67	4.97	0.65	0.05	800	27.38	48.13	31.6	23	6.97	1.5	0.87	5.86	5.15	0.66	0.05	1070	Europe and Central Asia
Slovenia	61	1955	25	24.22	49.63	31.81	24.41	8.07	1.73	1.16	6.13	5.35	0.72	0.06	849	22.97	50.3	33.5	25.19	8.46	1.54	0.9	6.27	5.49	0.73	0.05	1108	Europe and Central Asia
Slovenia	61	1960	25	23.13	53.51	35.14	21.89	8.01	1.47	0.97	6.12	5.41	0.66	0.05	902	20.53	53.4	35.98	24.86	9.14	1.22	0.71	6.43	5.66	0.73	0.04	1148	Europe and Central Asia
Slovenia	61	1965	25	17.01	46.44	25.44	34.06	13.66	2.5	1.65	6.94	5.8	1.05	0.08	944	14.36	48.54	27.85	34.45	13.82	2.65	1.53	7.18	6.02	1.07	0.08	1206	Europe and Central Asia
Slovenia	61	1970	25	12.7	42.9	21.7	40.45	17.91	3.95	2.58	7.59	6.14	1.33	0.13	977	10.61	44.41	25.55	41.79	18.34	3.23	1.84	7.83	6.4	1.33	0.1	1267	Europe and Central Asia
Slovenia	61	1975	25	10.61	43.18	32.78	41.31	20.5	4.89	3.14	8.33	6.74	1.43	0.16	1047	9.04	42.22	33.55	43.72	21.23	5.03	2.86	8.59	6.93	1.5	0.16	1329	Europe and Central Asia
Slovenia	61	1980	25	7.9	42.1	36.58	42.9	22.88	7.05	4.5	8.97	7.14	1.6	0.23	1119	7.25	40.57	36.09	46.24	23.96	5.93	3.36	9.07	7.24	1.64	0.19	1407	Europe and Central Asia
Slovenia	61	1985	25	4.08	31.97	29.32	55.81	31.97	8.15	5.47	9.92	7.57	2.08	0.27	1182	3.51	28.78	26.77	59.79	33.23	7.93	4.76	10.07	7.64	2.18	0.25	1464	Europe and Central Asia
Slovenia	61	1990	25	0.7	19.7	18.3	69	43	10.6	7.16	10.91	7.89	2.66	0.36	1238	0.7	16.9	15.7	73.5	43.4	9	5.45	10.77	7.53	2.95	0.29	1523	Europe and Central Asia
Slovenia	61	1995	25	0.73	13.06	11.91	74.16	48.41	12.05	8.2	11.23	7.9	2.93	0.41	1312	0.63	11.41	10.47	76.15	47.54	11.81	7.22	11.05	7.18	3.49	0.38	1608	Europe and Central Asia
Slovenia	61	2000	25	0.7	6.7	5.9	77.3	54	15.2	10.4	11.57	7.48	3.58	0.51	1374	0.7	5.7	5	80.7	54.1	12.9	7.99	11.35	6.88	4.05	0.42	1661	Europe and Central Asia
Slovenia	61	2005	25	0.65	5.3	4.43	76.89	56.33	17.22	11.74	11.72	7.09	4.05	0.58	1432	0.8	4.58	3.72	77.56	55.03	17.11	10.68	11.59	6.6	4.44	0.56	1692	Europe and Central Asia
Slovenia	61	2010	25	0.48	3.46	3	73.76	56.31	22.3	15.02	12.13	6.76	4.63	0.75	1478	0.66	3.08	2.66	76.41	56.12	19.86	13.25	11.89	6.39	4.84	0.66	1700	Europe and Central Asia
Tajikistan	62	1950	25	52.65	27.62	16.89	16.79	7.1	2.94	1.99	3.07	1.68	1.29	0.1	680	41.21	29.06	18.54	26.82	10.97	2.92	1.61	4.13	2.14	1.9	0.09	1015	Europe and Central Asia
Tajikistan	62	1955	25	46.11	29.61	18.15	20.8	8.8	3.47	2.31	3.62	1.93	1.58	0.12	806	36.58	29.78	19.02	30.26	12.35	3.38	1.85	4.58	2.32	2.15	0.1	1182	Europe and Central Asia
Tajikistan	62	1960	25	40.73	30.53	18.71	24.6	10.58	4.14	2.72	4.15	2.13	1.88	0.14	910	32.25	28.38	18.82	34.55	15.45	4.83	2.71	5.25	2.52	2.58	0.15	1258	Europe and Central Asia
Tajikistan	62	1965	25	34.13	28.92	18.3	31.34	14.23	5.61	3.67	5.05	2.42	2.44	0.19	1047	28.39	27.25	18.33	38.77	17.72	5.6	3.18	5.78	2.69	2.92	0.18	1363	Europe and Central Asia
Tajikistan	62	1970	25	30.06	27.84	18.05	35.57	17.19	6.53	4.24	5.63	2.6	2.82	0.22	1137	23.3	24.02	17.07	46.14	23.51	6.54	3.55	6.67	2.93	3.54	0.2	1572	Europe and Central Asia
Tajikistan	62	1975	25	24.01	25.18	16.84	42.51	22.34	8.31	5.32	6.61	2.87	3.46	0.27	1235	17.3	20.56	15.15	54.18	29.72	7.97	4.1	7.68	3.2	4.24	0.24	1877	Europe and Central Asia
Tajikistan	62	1980	25	18.76	21.16	13.97	49.87	32.71	10.21	6.32	7.73	3.11	4.29	0.33	1424	12.9	16.28	11.54	62.29	41.42	8.54	4.8	8.7	3.39	5.04	0.27	2258	Europe and Central Asia
Tajikistan	62	1985	25	13.73	16.56	12.2	58.63	39.46	11.08	7.33	8.73	3.36	5	0.37	1674	9.41	12.56	9.9	68.65	46.63	9.38	4.97	9.44	3.57	5.58	0.29	2623	Europe and Central Asia
Tajikistan	62	1990	25	9.85	13.02	9.85	65.48	47.64	11.66	7.73	9.57	3.54	5.64	0.39	2000	6.72	9.61	7.69	74.8	53.77	8.87	4.78	9.92	3.69	5.95	0.27	3014	Europe and Central Asia
Tajikistan	62	1995	25	4.07	9.64	7.46	75.26	58.45	11.02	7.35	10.56	3.79	6.4	0.37	2157	2.91	7.5	6.09	80.65	60.66	8.94	4.85	10.47	3.86	6.33	0.28	3246	Europe and Central Asia
Tajikistan	62	2000	25	0.76	6.83	4.74	81.77	68.32	10.65	7.15	11.11	3.93	6.83	0.36	2325	0.55	7.35	5.92	84.5	65.35	7.6	4.1	10.63	3.95	6.44	0.23	3551	Europe and Central Asia
Tajikistan	62	2005	25	0.53	4.83	3.87	85.04	70.71	9.6	6.44	11.14	3.96	6.86	0.32	2504	0.37	9.16	7.85	83.47	62.7	7	3.7	10.38	3.96	6.2	0.21	3971	Europe and Central Asia
Tajikistan	62	2010	25	0.37	6.41	5.27	84.49	70.49	8.73	5.83	10.9	3.96	6.65	0.29	2858	0.27	9.47	8.26	83.24	62.27	7.02	3.74	10.3	3.97	6.12	0.22	4507	Europe and Central Asia
Ukraine	63	1950	25	20.58	63.03	46.06	13.64	7.1	2.75	1.86	3.83	2.84	0.9	0.09	20153	19.65	55.15	41.29	22.36	10.37	2.84	1.66	4.37	2.94	1.34	0.09	27136	Europe and Central Asia
Ukraine	63	1955	25	17.26	60.93	47.91	18.51	8.61	3.3	2.2	4.33	3.05	1.17	0.11	22833	15.71	52.06	41.22	28.84	12.08	3.39	1.94	4.94	3.15	1.68	0.11	30316	Europe and Central Asia
Ukraine	63	1960	25	16.03	56.08	44.29	23.78	10.27	4.11	2.72	4.73	3.12	1.48	0.14	24395	13.47	49.18	40.06	32.89	14.43	4.45	2.6	5.39	3.28	1.97	0.14	31718	Europe and Central Asia
Ukraine	63	1965	25	13.69	51.19	41.17	30.04	13.07	5.08	3.35	5.28	3.25	1.86	0.17	27180	11.73	43.73	35.97	39.59	17.23	4.94	2.93	5.87	3.38	2.34	0.16	33226	Europe and Central Asia
Ukraine	63	1970	25	12.11	45.4	35.72	36.85	16.33	5.63	3.67	5.76	3.32	2.25	0.19	28529	10.37	39.94	32.33	44.3	21.2	5.39	3.12	6.26	3.43	2.65	0.17	35499	Europe and Central Asia
Ukraine	63	1975	25	10.61	39.32	31.22	42.64	20.08	7.44	4.8	6.35	3.41	2.69	0.24	29798	8.74	31.47	25.69	52.07	26.33	7.73	4.4	7.02	3.53	3.24	0.24	37745	Europe and Central Asia
Ukraine	63	1980	25	8.99	32.35	25.91	48.31	26.77	10.35	6.64	7.13	3.51	3.27	0.34	31329	7.75	25.91	20.95	55.56	32.38	10.78	6.14	7.81	3.95	3.52	0.34	39330	Europe and Central Asia
Ukraine	63	1985	25	7.65	22.21	18.15	54.93	37.75	15.22	10.23	8.25	3.61	4.13	0.51	32648	6.88	18.75	15.39	58.84	40.61	15.54	9.41	8.82	4.32	3.99	0.5	39910	Europe and Central Asia
Ukraine	63	1990	25	6.18	16.28	13.36	56.67	39.55	20.87	14.13	9.14	4.11	4.33	0.7	33736	5.79	14.14	11.65	59.85	41.5	20.23	12.36	9.53	4.71	4.17	0.65	40770	Europe and Central Asia
Ukraine	63	1995	25	4.71	11.49	9.47	55.61	39.18	28.19	19.2	10.04	4.58	4.52	0.95	33677	4.28	10.04	8.43	58.69	40.75	26.98	16.55	10.15	4.89	4.4	0.87	40989	Europe and Central Asia
Ukraine	63	2000	25	3.42	11.02	8.31	48.48	34.8	36.69	25.14	10.68	4.98	4.46	1.24	33037	2.86	9.81	7.55	53.75	36.99	33.19	20.43	10.45	4.98	4.4	1.07	40332	Europe and Central Asia
Ukraine	63	2005	25	2.31	6	5.06	53.54	39.45	38.15	26.01	11.16	5.17	4.71	1.28	32243	1.9	6.85	5.92	54.74	39.28	36.51	22.33	10.97	5.04	4.75	1.18	39573	Europe and Central Asia
Ukraine	63	2010	25	1.49	4.97	4.24	53.63	40.85	39.92	27.14	11.34	5.28	4.72	1.34	31760	1.25	6.96	6.09	52.05	38.63	39.73	24.55	11.15	4.99	4.87	1.29	38220	Europe and Central Asia
Argentina	64	1950	25	15.87	75.8	28.04	7.06	3.5	1.24	0.96	4.6	4.22	0.34	0.04	8768	14.07	75.28	28.82	9.62	4.42	1.02	0.63	4.85	4.39	0.43	0.03	11915	Latin America and the Caribbean
Argentina	64	1955	25	13.31	75.33	28.87	9.38	4.78	1.99	1.57	4.99	4.44	0.48	0.07	9874	12.32	73.87	28.96	11.87	5.67	1.94	1.22	5.2	4.57	0.57	0.06	13105	Latin America and the Caribbean
Argentina	64	1960	25	12	73.4	28.8	11.6	6.09	3	2.31	5.32	4.6	0.62	0.11	10900	10.16	71.8	29.67	14.83	7.34	3.22	1.95	5.67	4.82	0.75	0.1	14270	Latin America and the Caribbean
Argentina	64	1965	25	10.3	72.97	29.84	13.3	7.27	3.42	2.54	5.6	4.77	0.72	0.12	11848	8.61	71.1	30.28	16.5	8.51	3.8	2.21	5.94	4.97	0.85	0.12	15553	Latin America and the Caribbean
Argentina	64	1970	25	8.3	72.4	30.6	15.3	8.39	4	2.92	5.92	4.96	0.83	0.14	12805	7.02	69.22	30.77	19.36	10.14	4.42	2.52	6.31	5.16	1	0.14	16924	Latin America and the Caribbean
Argentina	64	1975	25	6.93	69.77	33.11	17.97	10.29	5.34	3.78	6.43	5.23	1.01	0.18	13954	5.89	65.85	32.7	21.68	11.95	6.58	3.64	6.85	5.43	1.22	0.2	18437	Latin America and the Caribbean
Argentina	64	1980	25	7.1	66.4	33	20.4	13.78	6.1	3.68	6.72	5.33	1.19	0.2	14990	4.91	61.96	32.56	25.72	15.86	7.42	3.43	7.3	5.63	1.46	0.22	19520	Latin America and the Caribbean
Argentina	64	1985	25	5.64	61.98	35.93	23.11	14.87	9.26	5.65	7.45	5.69	1.45	0.3	16122	4.96	56.97	34.35	27.84	17.07	10.24	4.99	7.85	5.86	1.69	0.3	20911	Latin America and the Caribbean
Argentina	64	1990	25	5.7	56.9	34.6	25.3	16.76	12	6.59	7.88	5.81	1.69	0.37	17296	4.8	51.33	32.99	30.71	19.38	13.19	5.77	8.37	6.02	1.97	0.38	22566	Latin America and the Caribbean
Argentina	64	1995	25	4.94	53.33	36.4	29.1	19.77	12.64	6.15	8.34	6.06	1.9	0.38	18533	4.02	48.41	34.37	36.66	23.21	10.9	4.32	8.64	6.23	2.11	0.3	24666	Latin America and the Caribbean
Argentina	64	2000	25	4.27	49.84	34.97	34.81	23.23	11.08	4.03	8.55	6.18	2.06	0.3	20007	3.48	46.48	34.1	41.31	24.53	8.73	3.1	8.73	6.32	2.17	0.24	26565	Latin America and the Caribbean
Argentina	64	2005	25	1.08	42.54	34.98	42.69	26.79	13.68	3.95	9.26	6.54	2.39	0.33	21905	0.86	38.88	33.14	49.91	28.94	10.35	3.09	9.38	6.62	2.5	0.27	28509	Latin America and the Caribbean
Argentina	64	2010	25	1.12	41.94	32.99	45.2	31.06	11.74	3.38	9.48	6.61	2.56	0.3	23710	0.93	39.24	31.86	48.65	31.07	11.18	2.87	9.51	6.57	2.66	0.28	30538	Latin America and the Caribbean
Barbados	65	1950	25	1.81	84.64	21.77	12.84	2.91	0.71	0.48	4.54	4.01	0.52	0.02	104	2.35	83.39	23.54	13.52	3.03	0.73	0.42	4.63	4.06	0.54	0.02	141	Latin America and the Caribbean
Barbados	65	1955	25	1.6	83.81	25.18	13.73	3.17	0.85	0.57	4.73	4.14	0.56	0.03	108	1.94	82.83	26	14.38	3.27	0.84	0.48	4.79	4.18	0.58	0.03	146	Latin America and the Caribbean
Barbados	65	1960	25	1.4	83	28.68	14.6	3.65	1	0.67	4.93	4.29	0.61	0.03	108	1.8	81.4	28.63	16.2	3.89	0.6	0.34	4.97	4.31	0.64	0.02	144	Latin America and the Caribbean
Barbados	65	1965	25	1.24	62.02	21.25	35.62	9.2	1.11	0.74	6.15	4.7	1.41	0.04	105	1.27	53.82	18.85	43.77	10.59	1.15	0.64	6.61	4.87	1.7	0.04	144	Latin America and the Caribbean
Barbados	65	1970	25	1.1	33.6	12.19	64.1	16.69	1.2	0.79	7.83	5.29	2.5	0.04	103	0.83	24.69	9.13	73.42	17.71	1.07	0.57	8.31	5.48	2.8	0.03	149	Latin America and the Caribbean
Barbados	65	1975	25	0.95	47.56	17.26	49.41	13.3	2.07	1.33	7.11	5.03	2.01	0.07	117	0.89	38	14.05	58.52	14.54	2.59	1.37	7.65	5.23	2.35	0.08	168	Latin America and the Caribbean
Barbados	65	1980	25	0.85	63.6	23.55	32.23	8.75	3.35	2.13	6.29	4.75	1.43	0.11	121	1.55	44.86	17.45	49.51	12.28	4.1	2.16	7.31	5.09	2.1	0.13	175	Latin America and the Caribbean
Barbados	65	1985	25	0.66	45.83	18.28	49.78	12.6	3.73	2.48	7.35	5.13	2.09	0.12	131	0.81	34.38	14.02	60.44	14.4	4.36	2.46	7.98	5.34	2.51	0.14	182	Latin America and the Caribbean
Barbados	65	1990	25	0.77	32.95	13.11	62.65	16.66	3.63	2.43	8.08	5.36	2.6	0.12	146	0.8	26.05	11.27	69.56	17.43	3.59	2.07	8.45	5.51	2.82	0.11	195	Latin America and the Caribbean
Barbados	65	1995	25	0.36	22.4	9.27	74.49	21	2.75	1.85	8.71	5.58	3.03	0.09	155	0.53	18.64	8.83	78.19	20.62	2.64	1.56	8.88	5.67	3.12	0.08	201	Latin America and the Caribbean
Barbados	65	2000	25	0.01	21.85	8.26	76.92	23.11	1.06	0.72	8.68	5.58	3.06	0.04	169	0.01	18.81	7.26	79.94	22.36	1.1	0.66	8.81	5.64	3.13	0.04	211	Latin America and the Caribbean
Barbados	65	2005	25	0.02	13.4	6.41	85.48	24.38	1.1	0.75	9.19	5.79	3.36	0.04	176	0.04	10.88	5.59	86.56	22.52	2.52	1.53	9.34	5.84	3.42	0.08	217	Latin America and the Caribbean
Barbados	65	2010	25	0.02	11.31	4.88	86.53	23.94	2.14	1.38	9.32	5.81	3.44	0.07	187	0.22	9.4	4.06	85.75	21.76	4.63	2.07	9.45	5.83	3.49	0.13	225	Latin America and the Caribbean
Belize	66	1950	25	14.15	74.74	48.57	3.78	0.36	7.36	4.95	6.71	5.82	0.64	0.25	29	12.92	70.34	47.64	7.86	0.78	8.9	4.96	7.23	6.06	0.89	0.28	42	Latin America and the Caribbean
Belize	66	1955	25	12.97	74.56	49.87	4.35	0.47	8.12	5.4	6.96	5.97	0.72	0.27	31	11.68	71.13	49.04	7.82	0.86	9.37	5.21	7.4	6.18	0.92	0.29	44	Latin America and the Caribbean
Belize	66	1960	25	12.43	75	50.98	3.95	0.46	8.62	5.69	7.07	6.04	0.74	0.29	37	12.53	69.37	49.26	8.13	1.1	9.97	5.51	7.49	6.19	0.99	0.31	52	Latin America and the Caribbean
Belize	66	1965	25	11.94	75.54	63.58	6.22	0.85	6.29	4.13	7.44	6.57	0.66	0.21	38	9.82	73.59	63.44	10.4	1.55	6.18	3.33	7.81	6.81	0.81	0.19	55	Latin America and the Caribbean
Belize	66	1970	25	12.2	78.6	72.52	7.9	1.27	1.4	0.91	7.22	6.79	0.39	0.05	40	8.72	76.13	71.27	14.1	2.56	1.07	0.55	7.74	7.11	0.6	0.03	63	Latin America and the Caribbean
Belize	66	1975	25	11.49	76.73	72.81	10.1	1.77	1.67	1.06	7.47	6.92	0.49	0.05	42	8.7	73.54	70.77	16.32	3.14	1.44	0.7	7.95	7.19	0.72	0.04	71	Latin America and the Caribbean
Belize	66	1980	25	10.7	75.3	56.61	11.7	2.43	2.3	1.46	7.08	6.4	0.61	0.08	47	7.67	71.61	56.55	19.16	4.3	1.59	0.78	7.69	6.79	0.86	0.05	77	Latin America and the Caribbean
Belize	66	1985	25	11.84	70.56	54.52	13.69	3.19	3.91	2.6	7.35	6.41	0.81	0.13	57	9.79	66.31	53.59	19.77	4.75	4.13	2.16	7.91	6.71	1.07	0.13	91	Latin America and the Caribbean
Belize	66	1990	25	13.16	65.08	64.46	15.08	3.98	6.68	4.44	8.22	6.92	1.08	0.22	65	9.93	61.1	60.66	22.42	6.34	6.47	3.4	8.76	7.18	1.38	0.2	103	Latin America and the Caribbean
Belize	66	1995	25	9.25	55.61	55.03	28.21	8.21	6.93	4.63	9.13	7.24	1.66	0.23	80	6.14	53.94	53.49	33.51	10.05	6.41	3.43	9.4	7.49	1.72	0.2	124	Latin America and the Caribbean
Belize	66	2000	25	5.12	45.72	45.35	42.25	13.65	6.91	4.63	10.1	7.58	2.3	0.23	94	3.39	42.29	42.01	48.15	16.17	6.18	3.33	10.08	7.72	2.18	0.19	145	Latin America and the Caribbean
Belize	66	2005	25	2.11	32.95	32.71	58.39	21.09	6.54	4.37	10.84	7.82	2.8	0.22	113	1.49	27.66	27.5	64.98	24.03	5.87	3.2	10.76	7.87	2.7	0.18	169	Latin America and the Caribbean
Belize	66	2010	25	0.1	15.96	15.86	78.22	31.11	5.72	3.82	11.59	7.99	3.41	0.19	135	0.09	14.38	14.29	80.26	30.33	5.76	3.18	11.29	7.7	3.41	0.18	196	Latin America and the Caribbean
Bolivia	67	1950	25	72.69	16.66	4.24	8.84	3.38	1.81	1.15	1.8	1.27	0.47	0.06	1066	67.62	16.34	4.21	14.27	5.27	1.77	0.85	2.32	1.58	0.69	0.05	1590	Latin America and the Caribbean
Bolivia	67	1955	25	68.64	18.93	4.66	10.22	3.93	2.22	1.41	2.08	1.45	0.56	0.07	1183	62.21	19.7	4.97	15.88	5.84	2.21	1.05	2.67	1.83	0.78	0.07	1747	Latin America and the Caribbean
Bolivia	67	1960	25	62.77	21.94	5.49	12.46	4.83	2.83	1.78	2.52	1.74	0.69	0.09	1304	56.33	23.4	5.94	17.64	6.52	2.63	1.25	3.06	2.1	0.88	0.08	1918	Latin America and the Caribbean
Bolivia	67	1965	25	59.07	24.08	5.88	13.6	5.25	3.25	2.05	2.78	1.91	0.76	0.11	1449	49.29	27.05	6.76	20.27	7.6	3.39	1.6	3.57	2.43	1.04	0.1	2144	Latin America and the Caribbean
Bolivia	67	1970	25	53.14	26.65	6.6	15.97	6.23	4.25	2.6	3.27	2.21	0.92	0.14	1603	43.89	29.56	7.49	22.44	8.48	4.1	1.87	4	2.7	1.17	0.12	2402	Latin America and the Caribbean
Bolivia	67	1975	25	48.6	28.5	7.14	17.9	7.1	5	2.89	3.65	2.44	1.05	0.16	1799	37.62	31.35	8	26.23	11.27	4.82	2.24	4.6	3.04	1.41	0.14	2709	Latin America and the Caribbean
Bolivia	67	1980	25	40.32	30.09	7.25	23.02	9.46	6.58	3.84	4.47	2.9	1.37	0.21	2046	30.74	31.82	8.37	30.98	13.99	6.46	2.82	5.48	3.66	1.63	0.19	3078	Latin America and the Caribbean
Bolivia	67	1985	25	32.6	30.43	7.36	28.43	12.47	8.54	4.9	5.36	3.35	1.74	0.27	2316	24.4	30.98	8.17	36.58	17.56	8.04	3.33	6.38	4.28	1.87	0.23	3467	Latin America and the Caribbean
Bolivia	67	1990	25	25.74	29.57	7.23	33.84	17.2	10.84	6.14	6.41	4.02	2.04	0.34	2625	19.09	28.88	7.75	42.63	22.39	9.4	3.83	7.26	4.87	2.13	0.26	3939	Latin America and the Caribbean
Bolivia	67	1995	25	19.5	33.88	10.62	34.49	21.28	12.13	6.78	7.11	4.61	2.12	0.38	2986	14.21	34.06	12.68	40.28	25.39	11.45	4.67	7.83	5.35	2.16	0.32	4444	Latin America and the Caribbean
Bolivia	67	2000	25	17.04	37.82	12.92	31.07	23.93	14.08	7.8	7.44	4.92	2.09	0.44	3432	12.21	33.34	12.32	41.06	31.87	12.9	5.27	8.29	5.6	2.32	0.36	5025	Latin America and the Caribbean
Bolivia	67	2005	25	14.11	38.31	7.41	30.19	21.85	17.38	9.55	7.69	5.07	2.09	0.54	3903	10.75	33.71	8.2	37.73	27.26	17.81	7.25	8.49	5.7	2.29	0.5	5682	Latin America and the Caribbean
Bolivia	67	2010	25	13.53	39.53	4.72	24.16	15.67	22.77	12.44	7.77	5.09	1.97	0.7	4437	9.82	35.59	6.49	33.82	17.95	20.78	8.43	8.25	5.47	2.2	0.58	6440	Latin America and the Caribbean
Brazil	68	1950	25	65.3	29.8	13.9	4	3	0.9	0.72	1.96	1.61	0.32	0.03	21122	62.81	31.68	14.37	4.76	3.22	0.71	0.44	2.08	1.71	0.35	0.02	31543	Latin America and the Caribbean
Brazil	68	1955	25	61.34	32.85	14.4	4.85	3.32	0.96	0.85	2.18	1.77	0.38	0.04	24687	57.62	35.43	15.61	6.08	3.69	0.87	0.58	2.29	1.83	0.43	0.03	36440	Latin America and the Caribbean
Brazil	68	1960	25	56.09	36.85	15.75	5.9	3.57	1.17	1.07	2.49	2	0.44	0.04	28077	52.04	39.13	16.96	7.63	4.17	1.19	0.83	2.55	1.98	0.53	0.04	41263	Latin America and the Caribbean
Brazil	68	1965	25	49.57	41.36	17.53	7.54	3.84	1.53	1.36	2.77	2.16	0.55	0.06	32264	45.54	43.18	18.42	9.81	4.53	1.46	0.99	2.85	2.15	0.65	0.05	47487	Latin America and the Caribbean
Brazil	68	1970	25	42.5	46	19.4	9.6	3.7	2	1.7	3.09	2.35	0.67	0.07	36766	37.76	47.12	20.62	13.29	4.82	1.72	1.24	3.29	2.38	0.85	0.06	55315	Latin America and the Caribbean
Brazil	68	1975	25	32.7	57.3	4.3	5.7	2.28	4.3	3.47	2.82	2.05	0.61	0.16	42543	27.01	61.53	5.1	7.67	2.85	3.78	2.3	2.9	2.09	0.69	0.12	64538	Latin America and the Caribbean
Brazil	68	1980	25	32.9	55.3	4.9	6.9	2.9	5	3.69	2.93	2.01	0.75	0.17	49764	27.43	59.02	6.16	9.27	3.59	4.3	2.79	3.04	2.09	0.81	0.14	75298	Latin America and the Caribbean
Brazil	68	1985	25	28.87	55.44	19.56	10.24	4.52	5.45	4.05	3.59	2.44	0.97	0.19	57977	25.23	57.75	22.3	12.35	5.04	4.67	2.72	3.94	2.88	0.91	0.15	85749	Latin America and the Caribbean
Brazil	68	1990	25	27.67	52.06	25.65	14.43	6.74	5.84	4.28	4.04	2.61	1.23	0.2	67758	22.31	56.98	29.74	15.55	6.72	5.16	3.03	4.69	3.52	1.01	0.16	96664	Latin America and the Caribbean
Brazil	68	1995	25	24.08	50.15	28.37	19.28	9.79	6.49	4.63	4.84	3.28	1.34	0.22	77485	19.48	52.87	31.78	21.95	10.36	5.7	3.72	5.58	4.23	1.16	0.19	108886	Latin America and the Caribbean
Brazil	68	2000	25	20.08	46.96	28.85	25.69	13.97	7.27	5.23	5.78	3.89	1.63	0.25	87733	16.03	45.02	28.9	32.6	16.61	6.35	3.7	6.52	4.71	1.61	0.2	122354	Latin America and the Caribbean
Brazil	68	2005	25	15.66	41.79	26.51	34.21	21.25	8.09	5.77	6.75	4.52	1.95	0.28	99139	12.38	39.67	26.82	41.34	23.01	6.31	3.73	7.29	5.23	1.86	0.2	134481	Latin America and the Caribbean
Brazil	68	2010	25	12.37	37.01	24.83	39.32	24.62	11.3	8.01	7.66	5.12	2.16	0.39	111561	9.6	35.58	25.63	45.47	26.37	9.35	5.63	7.89	5.31	2.27	0.3	145288	Latin America and the Caribbean
Chile	69	1950	25	23.5	55.1	22.02	19.1	9.39	2.4	2.08	4.69	3.6	1	0.09	2746	21.14	56.69	23.13	20.01	9.18	2.18	1.55	4.81	3.73	1.01	0.07	3850	Latin America and the Caribbean
Chile	69	1955	25	20.98	55.9	22.38	20.85	10.24	2.27	1.95	4.89	3.74	1.07	0.08	3012	19.56	56.36	23.01	22.06	10.13	2.02	1.44	4.98	3.83	1.09	0.07	4182	Latin America and the Caribbean
Chile	69	1960	25	20.2	55.4	22.2	22.4	11	2.1	1.79	5	3.8	1.13	0.08	3301	17.46	56.26	23.75	24.49	10.98	1.88	1.31	5.22	3.98	1.18	0.06	4624	Latin America and the Caribbean
Chile	69	1965	25	16.71	56.66	22.11	23.91	11.88	2.72	2.3	5.3	3.96	1.24	0.1	3609	13.45	56.96	24.74	26.79	12.19	2.8	1.93	5.66	4.23	1.34	0.09	5143	Latin America and the Caribbean
Chile	69	1970	25	12.4	57.2	22.96	26.6	13.52	3.8	3.13	5.8	4.23	1.43	0.14	4011	9.71	57.6	25.63	28.89	13.45	3.81	2.65	6.09	4.46	1.5	0.13	5772	Latin America and the Caribbean
Chile	69	1975	25	10.86	57.88	24.05	26.17	13.83	5.08	2.99	6	4.33	1.5	0.16	4461	7.88	55.78	28.03	30.51	14.73	5.83	2.73	6.57	4.69	1.71	0.17	6561	Latin America and the Caribbean
Chile	69	1980	25	9.4	56.6	25.14	26.9	15	7.2	3.17	6.4	4.5	1.69	0.21	5039	6.8	52.45	26.89	33.65	16.53	7.1	2.68	6.95	4.83	1.93	0.2	7484	Latin America and the Caribbean
Chile	69	1985	25	7.24	50.13	23.98	33.31	20.12	9.31	5.16	7.23	4.78	2.16	0.29	5828	5.35	46.23	25.12	38.98	21.65	9.44	4.44	7.65	5.05	2.33	0.28	8364	Latin America and the Caribbean
Chile	69	1990	25	5.77	44.2	22.72	38.56	26.49	11.47	7.13	8.02	5.01	2.64	0.37	6762	4.57	40.71	22.95	43.03	28.51	11.69	6.23	8.36	5.19	2.81	0.36	9236	Latin America and the Caribbean
Chile	69	1995	25	5.15	40.02	18.05	39.38	26.87	15.45	8.34	8.4	5.03	2.89	0.48	7713	4.47	35.82	18.43	43.08	28.21	16.63	7.54	8.78	5.21	3.08	0.48	10124	Latin America and the Caribbean
Chile	69	2000	25	5.07	35.63	13.53	38.31	25.97	20.69	9.48	8.75	5.02	3.13	0.6	8639	4.17	31.39	12.97	43.71	28.55	20.35	8.33	9.07	5.17	3.32	0.57	11134	Latin America and the Caribbean
Chile	69	2005	25	3.79	28.41	13.33	47.51	30.49	20.3	9.37	9.41	5.32	3.49	0.59	9455	3.39	23.28	11.7	54.13	34.07	19.2	7.43	9.67	5.45	3.69	0.53	12240	Latin America and the Caribbean
Chile	69	2010	25	2.95	22	9.62	56.97	34.78	18.08	8.22	9.71	5.45	3.73	0.53	10369	2.57	18.29	8.27	64.17	38.13	14.97	5.92	9.78	5.55	3.81	0.42	13319	Latin America and the Caribbean
Colombia	70	1950	25	43.5	48.2	7.7	7.5	1.8	0.9	0.7	2.24	1.82	0.39	0.03	4885	40.18	51.01	7.59	8.03	1.71	0.77	0.56	2.33	1.91	0.4	0.03	7211	Latin America and the Caribbean
Colombia	70	1955	25	40.28	50.45	13.24	8.29	1.98	0.98	0.8	2.52	2.06	0.43	0.04	5459	36.62	53.23	13.82	9.21	1.93	0.93	0.73	2.68	2.18	0.46	0.03	8029	Latin America and the Caribbean
Colombia	70	1960	25	36.36	53.25	16.35	9.25	2.15	1.15	1.01	2.78	2.26	0.48	0.04	6120	31.9	55.75	17.11	11.09	2.27	1.26	1.04	3.05	2.44	0.56	0.05	9053	Latin America and the Caribbean
Colombia	70	1965	25	32.39	55.47	18.42	10.64	2.47	1.5	1.34	3.08	2.45	0.56	0.06	6858	27.66	57.26	19.26	13.48	2.76	1.61	1.49	3.42	2.67	0.69	0.06	10439	Latin America and the Caribbean
Colombia	70	1970	25	28.67	56.95	19.53	12.42	2.94	1.96	1.76	3.38	2.63	0.67	0.07	7787	23.25	56.77	19.74	17.73	3.72	2.25	1.86	3.91	2.91	0.92	0.08	12242	Latin America and the Caribbean
Colombia	70	1975	25	24.62	56.19	19.63	16.37	3.77	2.82	2.54	3.86	2.85	0.9	0.11	9058	20.07	55.17	20.19	21.93	4.51	2.81	2.33	4.36	3.12	1.14	0.1	14365	Latin America and the Caribbean
Colombia	70	1980	25	21.92	55.19	20.01	18.94	4.64	3.95	3.56	4.26	3.02	1.09	0.15	10693	16.79	53.46	20.12	25.24	5.59	4.51	4.07	4.89	3.33	1.39	0.17	16880	Latin America and the Caribbean
Colombia	70	1985	25	18.89	53.22	19.86	22.06	6.01	5.82	5.26	4.79	3.22	1.35	0.22	12675	13.46	51.04	20.67	29.36	7.42	6.14	5.54	5.49	3.57	1.69	0.23	19685	Latin America and the Caribbean
Colombia	70	1990	25	15.83	49.84	19.58	26.24	8.37	8.08	7.3	5.46	3.45	1.7	0.31	15088	11.89	47.81	19.87	32.14	9.66	8.16	7.37	5.99	3.71	1.97	0.31	22368	Latin America and the Caribbean
Colombia	70	1995	25	14.05	45.39	18.54	30.14	11.92	10.42	9.42	6.09	3.63	2.07	0.4	17741	11.71	42.47	18.28	36.26	14.01	9.53	8.61	6.47	3.81	2.3	0.36	25272	Latin America and the Caribbean
Colombia	70	2000	25	11.14	47.46	25.49	31.04	17.55	10.36	9.36	6.5	3.89	2.21	0.39	20307	9.55	43.33	24.6	37.53	20.34	9.59	8.66	6.9	4.05	2.48	0.36	28315	Latin America and the Caribbean
Colombia	70	2005	25	9.32	50.1	29.23	30.68	25.4	9.74	8.8	6.69	4	2.32	0.37	23116	7.4	46.32	28.99	38.41	29.17	7.71	6.6	7.06	4.19	2.58	0.29	31465	Latin America and the Caribbean
Colombia	70	2010	25	7.93	35.75	35.73	36.57	22.1	19.76	17.85	8.45	4.6	3.09	0.75	25968	6.28	29.49	29.47	43.7	24.99	20.53	18.55	8.95	4.69	3.48	0.78	34853	Latin America and the Caribbean
Costa Rica	71	1950	25	21.2	70.8	17.2	6.2	2.41	1.8	1.56	3.51	3.12	0.32	0.07	428	20.37	71.54	17.95	6.53	2.39	1.58	1.12	3.55	3.17	0.32	0.05	593	Latin America and the Caribbean
Costa Rica	71	1955	25	21.46	70.24	18.01	6.36	2.44	1.94	1.67	3.55	3.15	0.34	0.07	471	19.04	71.48	19.99	7.53	2.72	1.95	1.37	3.76	3.31	0.38	0.07	655	Latin America and the Caribbean
Costa Rica	71	1960	25	20.69	70.07	18.93	6.87	2.64	2.37	2.03	3.69	3.22	0.38	0.09	522	18.74	70.43	20.63	8.51	3.08	2.33	1.61	3.89	3.38	0.43	0.08	735	Latin America and the Caribbean
Costa Rica	71	1965	25	20.6	68.7	19.6	7.6	2.93	3.1	2.64	3.85	3.29	0.44	0.11	585	17.94	68.96	21.9	10.32	3.71	2.74	1.85	4.12	3.51	0.52	0.09	846	Latin America and the Caribbean
Costa Rica	71	1970	25	20.6	68.7	12.1	7.6	2.9	3.1	2.59	3.62	3.07	0.44	0.11	659	17.45	69.09	14.6	10.68	3.89	2.71	1.75	3.94	3.31	0.53	0.09	1005	Latin America and the Caribbean
Costa Rica	71	1975	25	16.1	66.9	17.8	11.2	4.9	5.8	4.63	4.49	3.56	0.72	0.21	763	12.05	64.94	23.46	17.57	7.25	5.41	3.62	5.15	4.03	0.94	0.18	1201	Latin America and the Caribbean
Costa Rica	71	1980	25	13.84	65.26	31.91	14.01	6.29	6.89	5.76	5.31	4.17	0.89	0.25	926	9.44	61.29	33.96	21.2	9.09	8.08	5.5	6.11	4.61	1.22	0.27	1461	Latin America and the Caribbean
Costa Rica	71	1985	25	10.65	62.19	34.24	17.82	8.36	9.34	8.03	6.04	4.52	1.17	0.35	1139	7.43	58.21	36.72	24.61	11.17	9.75	7.39	6.7	4.91	1.45	0.34	1727	Latin America and the Caribbean
Costa Rica	71	1990	25	8.5	58.03	36.45	22.06	10.89	11.41	10.08	6.72	4.84	1.45	0.43	1388	6.73	55.62	37.96	25.88	12.36	11.77	9.71	7.11	5.07	1.61	0.43	1972	Latin America and the Caribbean
Costa Rica	71	1995	25	7.21	54.76	36.14	24.86	12.8	13.17	11.98	7.17	5.01	1.66	0.5	1651	6.33	52.45	36.04	27.58	13.56	13.65	11.94	7.42	5.13	1.78	0.51	2277	Latin America and the Caribbean
Costa Rica	71	2000	25	6.72	51.52	33.85	27.21	14.36	14.55	13.58	7.46	5.07	1.83	0.56	1928	5.49	48.51	33.55	32.5	15.76	13.5	12.39	7.7	5.22	1.97	0.52	2679	Latin America and the Caribbean
Costa Rica	71	2005	25	5.1	47.22	29.83	30.09	15.87	17.59	16.4	7.95	5.17	2.1	0.68	2243	4.04	42.76	28.04	38.75	18.78	14.45	12.56	8.12	5.32	2.26	0.54	3100	Latin America and the Caribbean
Costa Rica	71	2010	25	5.48	52.12	34.61	23.56	16.13	18.84	17.54	7.84	5.15	1.97	0.73	2580	4.67	49.61	34.08	28.95	18.86	16.78	14.69	7.97	5.25	2.08	0.63	3463	Latin America and the Caribbean
Cuba	72	1950	25	26.4	68.53	27.55	3.55	1.17	1.52	1.21	3.44	3.19	0.19	0.05	2763	25.35	69.47	28.38	3.76	1.18	1.42	0.96	3.49	3.25	0.19	0.05	3754	Latin America and the Caribbean
Cuba	72	1955	25	24.3	70.1	28.8	3.9	1.32	1.7	1.36	3.58	3.3	0.22	0.06	3028	24.26	69.9	28.42	4.46	1.43	1.43	0.96	3.57	3.3	0.22	0.05	4140	Latin America and the Caribbean
Cuba	72	1960	25	22.19	69.9	30.66	6.19	2.15	1.72	1.38	3.85	3.49	0.29	0.06	3301	22.08	67.64	30.56	8.61	2.87	1.67	1.12	3.99	3.56	0.37	0.06	4589	Latin America and the Caribbean
Cuba	72	1965	25	18.28	69.22	32.11	10.49	3.79	2.01	1.61	4.32	3.79	0.46	0.07	3567	18.6	65.66	31.44	13.74	4.71	2	1.35	4.49	3.86	0.56	0.07	4963	Latin America and the Caribbean
Cuba	72	1970	25	14.63	67.14	32.27	15.79	5.89	2.45	1.96	4.83	4.08	0.66	0.09	3861	12.98	63.43	32.61	20.8	7.59	2.79	1.85	5.3	4.3	0.91	0.09	5347	Latin America and the Caribbean
Cuba	72	1975	25	9.97	62.8	31.72	23.82	9.38	3.4	2.7	5.59	4.47	1	0.12	4278	7.71	58.14	30.96	30.57	11.67	3.58	2.42	6.23	4.72	1.39	0.12	5797	Latin America and the Caribbean
Cuba	72	1980	25	9.4	58.2	28.8	27.9	11.72	4.5	3.46	6.02	4.55	1.3	0.16	4709	2.7	38.5	22.1	53.4	21.56	5.3	3.51	8.06	5.34	2.54	0.18	6565	Latin America and the Caribbean
Cuba	72	1985	25	8.4	46.58	25.42	39.46	17.55	5.56	4.34	6.99	4.86	1.93	0.2	5110	6.41	34.29	20.03	53.58	22.94	5.72	3.64	8.09	5.19	2.72	0.19	7381	Latin America and the Caribbean
Cuba	72	1990	25	10.67	33.5	19.16	48.82	22.8	7.01	5.43	7.74	4.93	2.56	0.25	5866	8.39	26.27	15.83	58.57	26.42	6.77	4.4	8.54	5.18	3.14	0.22	8116	Latin America and the Caribbean
Cuba	72	1995	25	12.28	23.54	14	55.82	27.22	8.35	6.44	8.39	4.98	3.12	0.3	6608	10.23	20.32	12.53	61.79	29.34	7.66	5.28	8.8	5.15	3.39	0.26	8447	Latin America and the Caribbean
Cuba	72	2000	25	14.06	17.16	10.53	59.42	30.99	9.36	7.18	8.8	4.96	3.51	0.33	7272	12.06	16.08	10.13	63.84	31.07	8.02	5.59	8.91	5.1	3.54	0.27	8771	Latin America and the Caribbean
Cuba	72	2005	25	11.21	15.64	9.81	64.15	32.65	9	6.89	9.18	5.15	3.7	0.32	7530	9.37	14.15	9.11	64.3	31	12.17	8.32	9.51	5.29	3.81	0.41	9120	Latin America and the Caribbean
Cuba	72	2010	25	9.17	14.31	9.17	64.44	33.06	12.09	9.23	9.65	5.3	3.93	0.43	7784	7.67	12.43	8.16	60.6	29.48	19.3	13.32	10.16	5.41	4.1	0.65	9379	Latin America and the Caribbean
Dominican Rep.	73	1950	25	43.43	53.13	13.75	2.65	0.52	0.79	0.4	2.4	2.21	0.16	0.02	823	41.12	55.28	15.24	2.86	0.52	0.74	0.3	2.52	2.33	0.17	0.02	1296	Latin America and the Caribbean
Dominican Rep.	73	1955	25	43.41	53.11	13.79	2.68	0.53	0.79	0.4	2.41	2.22	0.17	0.02	962	39.9	56.48	15.45	2.86	0.53	0.76	0.3	2.57	2.37	0.17	0.02	1500	Latin America and the Caribbean
Dominican Rep.	73	1960	25	43.4	53.1	13.8	2.7	0.54	0.8	0.4	2.41	2.22	0.17	0.02	1136	34.99	61.05	16.21	3.15	0.61	0.8	0.31	2.76	2.55	0.19	0.02	1747	Latin America and the Caribbean
Dominican Rep.	73	1965	25	41.32	50.69	7.29	6.75	1.38	1.23	0.43	2.62	2.22	0.37	0.03	1330	33.74	55.61	8.62	9.35	1.82	1.3	0.36	3.09	2.57	0.49	0.03	2035	Latin America and the Caribbean
Dominican Rep.	73	1970	25	40.1	45.9	4.3	12.1	2.5	1.9	0.57	3.04	2.35	0.65	0.05	1555	32.89	48.73	5.45	16.47	3.6	1.95	0.46	3.63	2.73	0.85	0.05	2403	Latin America and the Caribbean
Dominican Rep.	73	1975	25	35.04	48.55	6.26	14.18	3.15	2.22	0.64	3.45	2.63	0.76	0.06	1812	29.3	47.52	7.63	20.28	4.23	2.9	0.62	4.19	3.05	1.07	0.07	2864	Latin America and the Caribbean
Dominican Rep.	73	1980	25	29.98	49.96	7.85	16.73	3.88	3.32	0.96	3.97	2.94	0.95	0.09	2054	24.87	46.34	9.81	24.3	5.61	4.49	0.99	4.87	3.41	1.35	0.11	3317	Latin America and the Caribbean
Dominican Rep.	73	1985	25	27.33	47.86	8.94	19.84	5.21	4.97	1.32	4.51	3.19	1.2	0.13	2531	21.94	44.69	10.19	27.02	6.86	6.35	1.3	5.4	3.65	1.6	0.15	3956	Latin America and the Caribbean
Dominican Rep.	73	1990	25	23.67	46.34	9.84	22.81	6.35	7.18	1.98	5.14	3.49	1.47	0.18	3004	18.66	43.04	12.77	29.23	8.19	9.07	1.99	6	3.97	1.8	0.22	4542	Latin America and the Caribbean
Dominican Rep.	73	1995	25	20.72	44.24	10.76	24.88	8.06	10.17	2.64	5.78	3.75	1.77	0.26	3515	15.2	44.03	13.94	29.66	9.42	11.11	2.41	6.32	4.19	1.87	0.27	5129	Latin America and the Caribbean
Dominican Rep.	73	2000	25	17.53	42.35	11.51	27.56	9.99	12.56	3.24	6.31	4.02	1.97	0.32	4035	12.74	43.11	13.91	30.83	10.78	13.32	2.94	6.72	4.36	2.04	0.33	5713	Latin America and the Caribbean
Dominican Rep.	73	2005	25	14.46	43.6	13.02	26.89	10.91	15.05	3.88	6.69	4.21	2.09	0.38	4548	10.47	41.5	14.13	32.52	13.26	15.51	3.48	7.2	4.55	2.27	0.38	6298	Latin America and the Caribbean
Dominican Rep.	73	2010	25	10.8	35.36	12.2	43.57	17.72	10.27	3.83	7.46	4.58	2.51	0.37	5072	8.4	30.55	11.55	53.12	21.88	7.93	2.89	7.78	4.85	2.64	0.29	6925	Latin America and the Caribbean
Ecuador	74	1950	25	50.4	44.1	14.1	4.7	2.35	0.9	0.6	2.38	2.08	0.27	0.03	1450	47.04	46.58	14.83	5.62	2.67	0.79	0.4	2.55	2.23	0.3	0.02	2051	Latin America and the Caribbean
Ecuador	74	1955	25	44.84	48.43	13.75	5.68	2.77	1.05	0.7	2.62	2.27	0.32	0.03	1568	40.32	51.56	14.23	7.12	3.34	1.01	0.51	2.87	2.46	0.37	0.03	2251	Latin America and the Caribbean
Ecuador	74	1960	25	37.8	53.7	13.6	7.1	3.38	1.4	0.92	2.97	2.53	0.4	0.05	1737	33.69	56.16	14.19	8.93	4.11	1.21	0.6	3.22	2.72	0.46	0.04	2510	Latin America and the Caribbean
Ecuador	74	1965	25	36.6	53.8	24.82	8.01	3.8	1.59	1.03	3.44	2.93	0.45	0.05	1953	30.68	56.63	26.65	10.96	5.08	1.73	0.84	3.9	3.26	0.58	0.05	2846	Latin America and the Caribbean
Ecuador	74	1970	25	33.98	54.29	30.47	9.5	4.52	2.23	1.4	3.87	3.25	0.55	0.07	2204	28.18	56.22	33.55	13.2	6.1	2.4	1.09	4.42	3.63	0.72	0.07	3319	Latin America and the Caribbean
Ecuador	74	1975	25	31.9	53.7	33.58	11.2	5.3	3.2	2.04	4.27	3.48	0.69	0.1	2518	25.58	54.47	35.96	16.8	7.54	3.13	1.33	4.92	3.91	0.92	0.09	3879	Latin America and the Caribbean
Ecuador	74	1980	25	25.4	51.1	34.1	16	7.9	7.6	4.66	5.39	3.97	1.17	0.25	2973	19.56	48.44	34.64	24.86	11.89	7.11	3.55	6.15	4.41	1.53	0.21	4553	Latin America and the Caribbean
Ecuador	74	1985	25	22.68	47.65	27.86	20.07	10.46	9.59	6.03	5.85	4.05	1.49	0.31	3517	18.47	43.95	27.99	27.48	14.08	10.1	4.56	6.56	4.41	1.85	0.29	5352	Latin America and the Caribbean
Ecuador	74	1990	25	21.09	43.67	24.86	22.56	13.97	12.68	7.77	6.44	4.17	1.86	0.41	4174	16.83	40.75	25.75	30.77	16.2	11.65	5.83	7	4.54	2.11	0.35	6271	Latin America and the Caribbean
Ecuador	74	1995	25	19.78	42.15	24.79	24.08	13.37	13.99	8.97	6.71	4.29	1.96	0.46	4914	17.42	39.53	25.26	29.9	16.53	13.14	6.23	7.1	4.53	2.18	0.39	7247	Latin America and the Caribbean
Ecuador	74	2000	25	20.93	41.47	25.22	22.67	14.87	14.94	9.16	6.76	4.26	2.02	0.48	5613	18.62	38.91	25.99	28.51	16.3	13.96	6.98	7.1	4.5	2.18	0.42	8066	Latin America and the Caribbean
Ecuador	74	2005	25	16.44	44.73	28.57	25.46	16.22	13.36	8.39	7.02	4.53	2.05	0.44	6376	13.08	45.01	31.07	29.22	18.64	12.69	6.16	7.37	4.8	2.2	0.38	8944	Latin America and the Caribbean
Ecuador	74	2010	25	10.63	49.59	31.72	28.22	22	11.55	6.87	7.44	4.84	2.23	0.37	7228	8.52	51.79	36.56	30.39	25.34	9.31	5.19	7.6	5.06	2.25	0.29	9893	Latin America and the Caribbean
El Salvador	75	1950	25	66.8	29.9	5.8	2.8	1.21	0.4	0.27	1.4	1.26	0.13	0.01	731	64.16	32.12	6.26	3.3	1.31	0.39	0.25	1.53	1.37	0.14	0.01	1110	Latin America and the Caribbean
El Salvador	75	1955	25	63.61	32.14	5.32	3.77	1.64	0.48	0.27	1.56	1.38	0.17	0.02	817	61.17	34.09	5.85	4.32	1.73	0.42	0.24	1.68	1.48	0.19	0.01	1233	Latin America and the Caribbean
El Salvador	75	1960	25	61.8	33.2	5.1	4.6	2	0.5	0.29	1.67	1.46	0.2	0.02	928	56.19	37.25	6.16	6.2	2.43	0.43	0.24	1.97	1.7	0.26	0.01	1390	Latin America and the Caribbean
El Salvador	75	1965	25	58.01	35.51	6.55	5.45	2.34	1.03	0.6	1.95	1.65	0.26	0.03	1055	51.17	40.34	9.02	7.37	2.86	1.12	0.67	2.36	1.99	0.33	0.04	1609	Latin America and the Caribbean
El Salvador	75	1970	25	53.8	38.1	8.73	6.16	2.61	1.89	1.08	2.28	1.89	0.33	0.06	1240	45.09	43.98	12.22	9.02	3.22	1.86	1.16	2.83	2.34	0.43	0.06	1927	Latin America and the Caribbean
El Salvador	75	1975	25	48.65	41.56	10.35	7.29	3.12	2.5	1.51	2.63	2.14	0.41	0.08	1441	39.8	47.66	14.12	9.06	3.5	3.49	2.34	3.24	2.61	0.52	0.12	2241	Latin America and the Caribbean
El Salvador	75	1980	25	43.18	45.12	12.48	7.95	3.41	3.75	2.39	3.05	2.43	0.49	0.12	1623	35.18	50.38	15.94	10.33	4.02	4.11	2.85	3.59	2.86	0.6	0.14	2525	Latin America and the Caribbean
El Salvador	75	1985	25	39.39	46.79	13.83	8.89	3.79	4.93	3.25	3.4	2.65	0.59	0.16	1766	32.96	51.04	17.24	9.14	3.57	6.86	4.83	4.25	3.3	0.71	0.23	2693	Latin America and the Caribbean
El Salvador	75	1990	25	37.44	46.32	14.63	9.89	4.28	6.36	4.55	3.72	2.8	0.7	0.22	1961	30.31	51.26	18.05	12.49	4.97	5.94	4.4	4.67	3.75	0.72	0.21	3025	Latin America and the Caribbean
El Salvador	75	1995	25	31.47	47.1	12.59	13.93	6.02	7.5	5.23	4.58	3.38	0.94	0.25	2276	25.51	48.8	13.19	17.97	7.19	7.73	5.65	5.42	4.23	0.92	0.27	3547	Latin America and the Caribbean
El Salvador	75	2000	25	25.83	45.11	16.19	19.78	9.36	9.27	6.61	5.73	4.25	1.16	0.32	2712	20.38	44.65	17.04	26.12	11.66	8.85	6.54	6.59	5.09	1.19	0.31	4046	Latin America and the Caribbean
El Salvador	75	2005	25	21.26	41.8	15.21	26.34	13.81	10.6	7.68	6.67	4.93	1.37	0.37	3222	16.32	42.39	18.45	32.17	14.74	9.12	6.39	7.34	5.71	1.33	0.31	4542	Latin America and the Caribbean
El Salvador	75	2010	25	4.22	54.09	15.27	34.91	19.91	6.78	4.97	7.66	5.98	1.44	0.24	3680	3.72	51.95	15.29	38.79	22.7	5.54	3.92	7.77	6.02	1.56	0.19	5076	Latin America and the Caribbean
Guatemala	76	1950	25	72.3	24.9	5.7	2.3	1.47	0.5	0.39	1.22	1.09	0.12	0.02	1112	69.3	27.86	5.85	2.48	1.43	0.37	0.22	1.31	1.18	0.12	0.01	1743	Latin America and the Caribbean
Guatemala	76	1955	25	71.58	25.51	5.82	2.46	1.58	0.45	0.35	1.25	1.11	0.12	0.02	1286	69.26	27.38	6.11	2.89	1.68	0.47	0.28	1.36	1.21	0.14	0.01	1975	Latin America and the Caribbean
Guatemala	76	1960	25	72.88	23.74	5.62	2.81	1.8	0.56	0.43	1.25	1.08	0.14	0.02	1487	69.42	26.54	6.18	3.44	1.83	0.6	0.35	1.4	1.22	0.16	0.02	2244	Latin America and the Caribbean
Guatemala	76	1965	25	73.28	22.74	5.29	3.25	2.01	0.73	0.57	1.27	1.08	0.17	0.03	1694	68.9	26.34	6.55	4.16	2.12	0.6	0.36	1.48	1.27	0.19	0.02	2594	Latin America and the Caribbean
Guatemala	76	1970	25	72.78	22.32	5.2	4.04	2.33	0.86	0.67	1.35	1.12	0.2	0.03	1924	65.66	28.02	6.89	5.37	2.79	0.96	0.57	1.72	1.43	0.26	0.03	2999	Latin America and the Caribbean
Guatemala	76	1975	25	70.09	23.81	5.65	4.9	2.81	1.2	0.96	1.55	1.25	0.25	0.04	2221	61.29	30.57	7.55	7.04	3.66	1.1	0.73	2.01	1.63	0.35	0.04	3425	Latin America and the Caribbean
Guatemala	76	1980	25	55	35.9	8.6	6.9	4	2.2	1.82	2.36	1.88	0.4	0.08	2506	47.7	40.11	10.91	10.15	5.39	1.95	1.41	2.86	2.26	0.53	0.07	3828	Latin America and the Caribbean
Guatemala	76	1985	25	50.62	38.54	11.05	8.38	4.99	2.45	2.01	2.72	2.14	0.49	0.09	2796	43.74	43.06	13.69	11.04	5.94	2.16	1.37	3.16	2.49	0.59	0.07	4302	Latin America and the Caribbean
Guatemala	76	1990	25	46.7	40.54	12.42	10.01	6.27	2.75	2.26	3.05	2.35	0.6	0.1	3126	39.34	45.16	14.82	13.06	7.36	2.43	1.53	3.53	2.73	0.72	0.08	4859	Latin America and the Caribbean
Guatemala	76	1995	25	42.6	42.53	13.48	11.69	7.78	3.18	2.6	3.41	2.57	0.72	0.12	3502	35.67	47.41	15.65	14.21	8.49	2.71	1.69	3.8	2.91	0.81	0.09	5492	Latin America and the Caribbean
Guatemala	76	2000	25	39.5	43.3	14.1	13.5	9.7	3.6	2.92	3.74	2.75	0.86	0.13	3974	33.6	47.2	16.1	16.4	10.9	2.8	1.74	4.1	3.05	0.95	0.09	6244	Latin America and the Caribbean
Guatemala	76	2005	25	38.89	46.35	15.02	11.35	7.18	3.41	2.75	3.58	2.73	0.73	0.12	4603	32.4	50.54	18.25	14.56	7.88	2.5	1.54	3.97	3.09	0.8	0.08	7154	Latin America and the Caribbean
Guatemala	76	2010	25	31.24	46.18	17.33	22.55	13.14	0.02	0.01	4.3	3.26	1.04	0	5399	23.4	54	21.52	22.6	10.23	0	0	4.57	3.62	0.95	0	8298	Latin America and the Caribbean
Guyana	77	1950	25	22.71	72.43	42.8	4.45	1.72	0.42	0.28	4.05	3.75	0.29	0.01	173	20	74.26	43.81	5.26	1.92	0.48	0.27	4.24	3.89	0.34	0.02	249	Latin America and the Caribbean
Guyana	77	1955	25	17.67	75.76	44.78	5.96	2.33	0.61	0.41	4.42	4.01	0.39	0.02	187	15.92	76.6	45.2	6.86	2.53	0.62	0.35	4.56	4.1	0.44	0.02	266	Latin America and the Caribbean
Guyana	77	1960	25	16.09	76.24	45.07	6.91	2.76	0.76	0.5	4.58	4.1	0.45	0.03	203	13.25	76.91	45.59	9.14	3.43	0.7	0.38	4.86	4.27	0.57	0.02	292	Latin America and the Caribbean
Guyana	77	1965	25	13.95	76.98	45.64	8.22	3.31	0.85	0.56	4.79	4.22	0.54	0.03	225	10.87	74.93	44.52	13.45	5.03	0.74	0.39	5.28	4.44	0.83	0.02	341	Latin America and the Caribbean
Guyana	77	1970	25	12.2	77.6	46.11	9.2	3.77	1	0.65	4.96	4.32	0.61	0.03	233	8.39	73.53	43.24	17.34	6.56	0.73	0.37	5.66	4.59	1.05	0.02	370	Latin America and the Caribbean
Guyana	77	1975	25	9.9	75.73	44.82	13.14	5.6	1.23	0.78	5.37	4.48	0.86	0.04	254	6.82	71.15	41.73	20.77	8.17	1.26	0.63	6.04	4.71	1.29	0.04	409	Latin America and the Caribbean
Guyana	77	1980	25	8.1	72.9	42.66	17.3	7.88	1.8	1.14	5.82	4.61	1.15	0.06	275	5.61	66.95	38.99	25.88	10.88	1.56	0.77	6.49	4.82	1.62	0.05	450	Latin America and the Caribbean
Guyana	77	1985	25	7.03	67.8	39.67	23.51	11.51	1.66	1.09	6.31	4.73	1.52	0.05	287	5.86	61.25	35.69	31.58	13.7	1.31	0.78	6.87	4.88	1.94	0.04	459	Latin America and the Caribbean
Guyana	77	1990	25	7.02	61.34	35.74	30.28	15.25	1.37	0.91	6.77	4.81	1.91	0.05	300	6.15	57.48	33.4	35.13	16.53	1.24	0.66	7.09	4.91	2.14	0.04	461	Latin America and the Caribbean
Guyana	77	1995	25	6.86	55.52	32.35	36.59	19.47	1.02	0.67	7.22	4.89	2.29	0.03	322	6.24	48.99	28.49	43.99	21.59	0.78	0.47	7.68	5.01	2.64	0.02	487	Latin America and the Caribbean
Guyana	77	2000	25	7	47.5	27.6	45.4	24.37	0.2	0.13	7.72	4.99	2.73	0.01	354	6.3	42.6	24.8	51	25.86	0.1	0.06	8.13	5.09	3.04	0	516	Latin America and the Caribbean
Guyana	77	2005	25	6.31	44.01	25.53	49.49	27.44	0.19	0.13	8.07	5.07	3	0.01	387	5.94	38.38	22.24	55.42	29.44	0.26	0.15	8.51	5.16	3.35	0.01	532	Latin America and the Caribbean
Guyana	77	2010	25	5.29	40.24	23.32	54.18	31.16	0.3	0.2	8.5	5.18	3.32	0.01	416	4.79	34.97	20.25	59.83	33.01	0.41	0.24	8.79	5.27	3.5	0.01	545	Latin America and the Caribbean
Haiti	78	1950	25	90.9	6.6	2.3	2.4	1	0.2	0.16	0.56	0.42	0.13	0.01	1496	89.78	7.58	2.58	2.46	0.99	0.17	0.12	0.59	0.46	0.13	0.01	2059	Latin America and the Caribbean
Haiti	78	1955	25	89.76	7.48	1.8	2.54	1.09	0.22	0.17	0.59	0.44	0.14	0.01	1563	88	8.93	2.07	2.87	1.21	0.2	0.13	0.67	0.51	0.15	0.01	2173	Latin America and the Caribbean
Haiti	78	1960	25	88.26	8.68	1.64	2.82	1.3	0.24	0.19	0.66	0.49	0.15	0.01	1641	85.24	11.06	2	3.47	1.57	0.23	0.15	0.8	0.61	0.18	0.01	2304	Latin America and the Caribbean
Haiti	78	1965	25	85.95	10.48	1.72	3.29	1.63	0.28	0.22	0.77	0.58	0.18	0.01	1727	82.24	13.41	2.1	4.09	1.97	0.25	0.16	0.95	0.73	0.22	0.01	2458	Latin America and the Caribbean
Haiti	78	1970	25	83.5	12.4	1.8	3.8	2	0.3	0.27	0.9	0.67	0.22	0.01	1837	78.5	15.94	2.31	5.27	2.68	0.28	0.22	1.18	0.88	0.28	0.01	2668	Latin America and the Caribbean
Haiti	78	1975	25	79.99	14.13	2.09	5.43	2.91	0.45	0.33	1.17	0.84	0.31	0.02	1962	73.99	18.35	2.56	7.22	3.81	0.44	0.28	1.5	1.09	0.4	0.01	2899	Latin America and the Caribbean
Haiti	78	1980	25	77	15.2	2.19	7.2	3.95	0.7	0.54	1.44	1	0.42	0.02	2121	67.44	21.58	2.93	10.39	5.72	0.56	0.45	1.99	1.39	0.58	0.02	3173	Latin America and the Caribbean
Haiti	78	1985	25	59.65	30.41	4.26	9.19	5.24	0.76	0.55	2.2	1.64	0.54	0.03	2319	48.52	36.8	4.84	14.07	8.18	0.62	0.4	2.94	2.13	0.79	0.02	3486	Latin America and the Caribbean
Haiti	78	1990	25	54.05	32.35	4.4	12.84	7.7	0.77	0.56	2.69	1.92	0.75	0.03	2539	43.83	37.69	4.8	17.79	10.99	0.69	0.47	3.43	2.38	1.02	0.02	3818	Latin America and the Caribbean
Haiti	78	1995	25	48.75	33.83	4.46	16.59	10.55	0.83	0.63	3.2	2.19	0.98	0.03	2724	38.73	39.24	4.82	21.3	14.04	0.74	0.51	3.92	2.64	1.25	0.02	4202	Latin America and the Caribbean
Haiti	78	2000	25	43.21	35.35	4.51	20.55	13.97	0.89	0.7	3.75	2.48	1.24	0.03	2962	36.04	38.69	4.57	24.49	17.4	0.78	0.55	4.33	2.81	1.49	0.03	4723	Latin America and the Caribbean
Haiti	78	2005	25	38.04	36.76	4.53	24.24	17.8	0.96	0.76	4.29	2.75	1.51	0.03	3324	30.53	41.37	4.72	27.25	21	0.85	0.6	4.81	3.07	1.72	0.03	5331	Latin America and the Caribbean
Haiti	78	2010	25	35.12	36.39	4.32	27.47	21.88	1.03	0.82	4.74	2.93	1.77	0.04	3821	25.74	45.35	5.04	27.98	23.1	0.92	0.67	5.11	3.25	1.83	0.03	5825	Latin America and the Caribbean
Honduras	79	1950	25	63.11	33.22	6.94	3.09	2.29	0.59	0.39	1.61	1.43	0.16	0.02	487	62.37	33.58	6.86	3.57	2.34	0.48	0.25	1.64	1.46	0.17	0.01	759	Latin America and the Caribbean
Honduras	79	1955	25	61.87	34.19	6.96	3.34	2.48	0.6	0.39	1.67	1.47	0.18	0.02	559	60.04	35.51	7.13	3.96	2.62	0.48	0.26	1.75	1.55	0.19	0.01	876	Latin America and the Caribbean
Honduras	79	1960	25	60.9	34.9	6.9	3.5	2.64	0.6	0.39	1.7	1.5	0.18	0.02	657	56.84	38.1	7.8	4.66	3.13	0.46	0.24	1.92	1.68	0.22	0.01	1013	Latin America and the Caribbean
Honduras	79	1965	25	59.47	35.95	4.95	3.97	2.99	0.6	0.39	1.73	1.5	0.2	0.02	771	52.26	41.72	7.15	5.41	3.54	0.61	0.32	2.1	1.83	0.25	0.02	1176	Latin America and the Caribbean
Honduras	79	1970	25	55.94	38.61	5.11	4.68	3.45	0.78	0.5	1.91	1.64	0.24	0.03	863	48.08	44.85	7.59	6.29	4.01	0.78	0.4	2.33	2	0.31	0.02	1343	Latin America and the Caribbean
Honduras	79	1975	25	53.1	40.5	6	5.3	3.8	1	0.63	2.08	1.77	0.28	0.03	983	43.89	47.65	10	7.57	4.61	0.89	0.44	2.64	2.24	0.37	0.03	1568	Latin America and the Caribbean
Honduras	79	1980	25	42.89	46.73	10.77	8.45	5.71	1.92	1.21	2.88	2.35	0.47	0.06	1173	33.63	51.8	15.76	12.39	6.96	2.19	1.08	3.62	2.9	0.65	0.07	1883	Latin America and the Caribbean
Honduras	79	1985	25	33.5	51.3	14.88	11.9	7.6	3.3	2.18	3.71	2.9	0.7	0.11	1400	24.72	54.67	19.37	17.61	9.82	2.98	1.55	4.49	3.46	0.94	0.09	2248	Latin America and the Caribbean
Honduras	79	1990	25	27.92	53.25	17.79	15.1	9.53	3.73	2.48	4.27	3.26	0.89	0.12	1681	20.97	56.31	23.38	19.4	10.23	3.32	1.75	4.89	3.75	1.04	0.1	2668	Latin America and the Caribbean
Honduras	79	1995	25	24.38	53.79	20.32	17.71	10.86	4.12	2.75	4.71	3.53	1.04	0.14	2018	17.68	56.41	24.99	22.21	11.3	3.71	1.97	5.26	4	1.15	0.11	3161	Latin America and the Caribbean
Honduras	79	2000	25	20.94	55.14	22.71	19.26	11.47	4.66	3.12	5.08	3.77	1.15	0.16	2410	15.24	55.92	27.92	24.39	12.26	4.45	2.39	5.65	4.25	1.27	0.14	3743	Latin America and the Caribbean
Honduras	79	2005	25	18.12	55.1	25.21	21.61	12.86	5.18	3.46	5.45	4.02	1.26	0.17	2868	13.55	53.07	27.83	28.82	14.98	4.56	2.46	6.03	4.43	1.46	0.14	4381	Latin America and the Caribbean
Honduras	79	2010	25	18.72	53.63	25.19	22.53	14.1	5.12	3.41	5.5	4.02	1.3	0.17	3403	13.58	48.48	25.45	34.4	16.13	3.54	1.93	6.19	4.49	1.59	0.11	5087	Latin America and the Caribbean
Jamaica	80	1950	25	21.64	73.44	22.92	4.53	1.75	0.39	0.26	3.41	3.19	0.21	0.01	636	18.18	77.28	26.43	4.2	1.53	0.35	0.19	3.59	3.38	0.19	0.01	899	Latin America and the Caribbean
Jamaica	80	1955	25	20.06	74.47	23.73	5.05	1.97	0.41	0.28	3.52	3.27	0.24	0.01	689	17.12	77.92	27.24	4.6	1.7	0.36	0.2	3.67	3.45	0.21	0.01	971	Latin America and the Caribbean
Jamaica	80	1960	25	18.8	75.3	24.89	5.5	2.19	0.5	0.33	3.64	3.37	0.26	0.02	679	16.09	76.94	27.93	6.62	2.49	0.32	0.18	3.87	3.56	0.29	0.01	950	Latin America and the Caribbean
Jamaica	80	1965	25	12.26	80.98	28.01	6.1	2.43	0.66	0.44	3.99	3.68	0.3	0.02	697	10.08	79.41	30.48	9.77	3.67	0.74	0.4	4.4	3.93	0.45	0.02	996	Latin America and the Caribbean
Jamaica	80	1970	25	5.1	86.8	31.74	6.9	2.8	1.1	0.72	4.43	4.04	0.36	0.04	700	4.04	83.09	33.73	11.87	4.55	1.01	0.55	4.86	4.28	0.55	0.03	991	Latin America and the Caribbean
Jamaica	80	1975	25	4.14	84.84	33.12	9.56	4.02	1.45	0.93	4.74	4.2	0.49	0.05	726	3.07	77.17	34.1	18.33	7.12	1.43	0.73	5.42	4.52	0.85	0.04	1103	Latin America and the Caribbean
Jamaica	80	1980	25	3.2	79.8	33.73	15	6.75	2	1.27	5.26	4.43	0.77	0.07	830	2.61	68.29	32.54	27.59	11.6	1.47	0.75	6.08	4.77	1.26	0.04	1275	Latin America and the Caribbean
Jamaica	80	1985	25	3.42	71.77	32.53	22.39	10.58	2.42	1.61	5.83	4.62	1.13	0.08	938	4.24	58.03	29.6	35.48	15.67	2.25	1.2	6.63	4.89	1.67	0.07	1456	Latin America and the Caribbean
Jamaica	80	1990	25	4	62.27	30.06	30.44	15.21	3.29	2.2	6.47	4.79	1.57	0.11	1052	4.21	51.83	27.73	40.82	19.25	3.14	1.73	7.15	5.02	2.03	0.1	1535	Latin America and the Caribbean
Jamaica	80	1995	25	5.23	47.46	24.09	40.27	20.89	7.04	4.72	7.48	4.99	2.26	0.24	1160	5.22	38.08	21.24	48.87	24.07	7.84	4.4	8.18	5.18	2.75	0.24	1641	Latin America and the Caribbean
Jamaica	80	2000	25	6.5	32.43	17.11	48.52	25.82	12.55	8.47	8.62	5.15	3.05	0.42	1267	5.88	25.71	14.83	56.03	28.32	12.38	7.09	9.14	5.32	3.43	0.39	1730	Latin America and the Caribbean
Jamaica	80	2005	25	6.06	27.71	15.21	52.74	28.93	13.49	9.12	9.1	5.26	3.38	0.45	1320	5.44	20.31	12.24	60.77	31.7	13.48	7.7	9.66	5.43	3.8	0.42	1823	Latin America and the Caribbean
Jamaica	80	2010	25	5.21	22.59	12.81	57.46	32.76	14.73	9.95	9.67	5.39	3.78	0.49	1391	5.71	16.47	10.27	63.11	34.23	14.7	8.37	9.87	5.47	3.93	0.46	1926	Latin America and the Caribbean
Mexico	81	1950	25	46.07	48.37	10.39	4.19	1.46	1.37	1.1	2.17	1.75	0.38	0.05	11088	45.38	49.01	10.61	4.28	1.46	1.33	0.89	2.19	1.77	0.38	0.04	16094	Latin America and the Caribbean
Mexico	81	1955	25	46.03	48.33	10.4	4.26	1.48	1.39	1.12	2.18	1.75	0.38	0.05	12212	42.74	50.83	11.56	5.14	1.58	1.29	0.88	2.34	1.88	0.42	0.04	17911	Latin America and the Caribbean
Mexico	81	1960	25	43.63	49.87	11.05	5.17	1.67	1.34	1.09	2.33	1.85	0.43	0.05	13701	40.1	52.2	11.98	6.5	1.91	1.3	0.85	2.52	1.99	0.49	0.04	20318	Latin America and the Caribbean
Mexico	81	1965	25	41.11	51.54	12.14	5.68	2.43	1.68	1.38	2.54	1.96	0.52	0.06	15464	36.06	53.79	13.91	8.34	3.5	1.82	1.2	2.96	2.2	0.7	0.06	23293	Latin America and the Caribbean
Mexico	81	1970	25	37.45	53.45	14.17	6.75	3.17	2.35	1.8	2.89	2.15	0.66	0.08	17661	31.84	55.84	16.84	10.13	4.05	2.2	1.55	3.39	2.56	0.76	0.07	27063	Latin America and the Caribbean
Mexico	81	1975	25	36.12	51.2	15.62	9.06	3.68	3.62	2.71	3.33	2.3	0.9	0.13	20283	30.34	51.1	17.36	14.35	5.82	4.21	2.41	4.09	2.83	1.13	0.13	31594	Latin America and the Caribbean
Mexico	81	1980	25	34.2	48.6	17.2	11.8	4.61	5.3	3.93	3.92	2.6	1.13	0.18	23688	27.49	46.48	18.89	20.38	8.12	5.62	3.36	4.9	3.22	1.5	0.18	37041	Latin America and the Caribbean
Mexico	81	1985	25	27.55	48.38	18.65	17.5	6.9	6.57	4.85	4.8	3.1	1.48	0.23	27857	21.41	44.39	19.43	27.6	10.98	6.6	3.58	5.77	3.7	1.86	0.2	43477	Latin America and the Caribbean
Mexico	81	1990	25	22.01	47.43	19.34	22.78	9.09	7.77	5.59	5.56	3.52	1.77	0.27	32758	16.58	42.01	19.26	34.23	13.39	7.17	3.87	6.47	4.1	2.15	0.22	51246	Latin America and the Caribbean
Mexico	81	1995	25	17.2	44.56	20.38	28.16	11.95	10.07	7.55	6.48	3.98	2.15	0.35	38773	12.88	39.45	20.22	38.38	15.7	9.29	5.12	7.2	4.46	2.45	0.29	59036	Latin America and the Caribbean
Mexico	81	2000	25	13.44	42.08	19.34	32.45	13.13	12.02	9.14	7.11	4.3	2.39	0.42	46203	10.31	37.46	19.13	41.21	16.63	11.02	6.84	7.66	4.67	2.63	0.36	66378	Latin America and the Caribbean
Mexico	81	2005	25	10.21	37.99	18.96	36.88	15.35	14.91	11.24	7.89	4.64	2.73	0.52	53573	7.83	31.68	16.52	46.25	19.79	14.24	8.41	8.45	4.94	3.06	0.45	73868	Latin America and the Caribbean
Mexico	81	2010	25	9.34	34.35	18.43	38.65	14.87	17.67	13.08	8.33	4.82	2.89	0.62	60528	7.24	28.87	16.11	47.28	19.41	16.62	9.81	8.79	5.08	3.18	0.53	81611	Latin America and the Caribbean
Nicaragua	82	1950	25	64.2	32.8	7.9	2.4	1.44	0.5	0.41	1.53	1.39	0.12	0.02	429	63.99	32.85	7.78	2.68	1.48	0.46	0.35	1.55	1.41	0.13	0.02	664	Latin America and the Caribbean
Nicaragua	82	1955	25	63.15	32.65	7.74	3.22	1.88	0.98	0.88	1.68	1.46	0.18	0.04	485	60.01	35.28	8.34	3.54	1.9	1.18	1	1.83	1.59	0.19	0.04	745	Latin America and the Caribbean
Nicaragua	82	1960	25	60.22	33.83	7.98	4.21	2.39	1.74	1.71	1.93	1.61	0.25	0.07	549	54.96	38.51	9.14	4.5	2.33	2.02	1.98	2.17	1.82	0.27	0.08	840	Latin America and the Caribbean
Nicaragua	82	1965	25	56.67	35.13	8.29	5.43	2.98	2.77	2.73	2.25	1.79	0.35	0.11	628	51.05	39.3	9.39	6.24	3.13	3.41	3.34	2.58	2.04	0.4	0.13	969	Latin America and the Caribbean
Nicaragua	82	1970	25	53.9	34.6	8.21	7.2	3.84	4.4	4.34	2.65	1.98	0.5	0.17	720	48.13	38.51	9.3	8	3.88	5.3	5.18	3.03	2.23	0.59	0.21	1149	Latin America and the Caribbean
Nicaragua	82	1975	25	50.9	36.22	8.67	7.55	3.93	5.33	5.26	2.88	2.12	0.55	0.21	836	45.67	38.92	9.52	9.25	4.4	6.16	6.02	3.32	2.38	0.7	0.24	1362	Latin America and the Caribbean
Nicaragua	82	1980	25	47.95	37.27	9.03	8.08	4.1	6.71	6.62	3.21	2.28	0.67	0.27	992	43.43	37.58	9.32	11.08	5.23	7.92	7.73	3.75	2.55	0.89	0.31	1607	Latin America and the Caribbean
Nicaragua	82	1985	25	44.79	37.77	9.28	8.73	4.39	8.72	8.61	3.63	2.46	0.83	0.35	1153	40.05	38.07	9.6	13.55	6.37	8.33	8.14	4.1	2.74	1.03	0.33	1855	Latin America and the Caribbean
Nicaragua	82	1990	25	41.4	36.93	9.22	12.3	6.13	9.37	9.25	4.09	2.68	1.03	0.37	1315	35.76	39.06	10.01	16.82	7.77	8.36	8.16	4.49	2.98	1.18	0.33	2113	Latin America and the Caribbean
Nicaragua	82	1995	25	36.69	37.7	9.58	15.93	7.83	9.67	9.54	4.56	2.95	1.22	0.38	1534	32.09	36.65	9.56	22.69	10.4	8.57	8.37	5.02	3.26	1.41	0.34	2474	Latin America and the Caribbean
Nicaragua	82	2000	25	31.55	38.44	9.93	20	9.73	10.01	9.86	5.08	3.25	1.43	0.4	1790	26.95	37.73	10.02	25.81	11.99	9.51	9.28	5.51	3.55	1.58	0.38	2875	Latin America and the Caribbean
Nicaragua	82	2005	25	27.38	38.84	10.22	23.8	11.61	9.98	9.82	5.46	3.5	1.56	0.4	2135	22.18	37.78	10.2	30.48	14.16	9.56	9.32	5.98	3.84	1.76	0.38	3350	Latin America and the Caribbean
Nicaragua	82	2010	25	23.14	37.97	10.17	27.73	13.78	11.15	10.96	6	3.78	1.78	0.44	2579	17.25	36.69	10.07	35.48	17.29	10.58	10.33	6.61	4.17	2.02	0.42	3880	Latin America and the Caribbean
Panama	83	1950	25	36.5	50.1	22.1	11.8	3.25	1.7	1.28	3.59	2.98	0.55	0.06	360	33.09	52.08	22.56	13.37	3.48	1.43	0.85	3.76	3.13	0.59	0.05	513	Latin America and the Caribbean
Panama	83	1955	25	33.28	51.67	23.25	13.11	3.57	1.94	1.42	3.83	3.15	0.62	0.07	398	28.65	54	24.15	15.44	3.99	1.91	1.1	4.14	3.39	0.7	0.06	568	Latin America and the Caribbean
Panama	83	1960	25	28	54.1	24.4	15.4	4.1	2.6	1.82	4.26	3.43	0.74	0.09	440	23.93	55.7	27.1	18.22	4.64	2.16	1.35	4.59	3.71	0.82	0.07	641	Latin America and the Caribbean
Panama	83	1965	25	26.89	53.76	21.98	16.27	5.8	3.08	2.13	4.38	3.43	0.85	0.1	494	22.26	54.86	24.32	19.41	6.6	3.47	1.78	4.84	3.75	0.99	0.1	733	Latin America and the Caribbean
Panama	83	1970	25	25.38	53.21	21.75	17.26	8.33	4.19	2.77	4.69	3.54	1.02	0.14	564	21.04	53.81	25.23	20.72	10.12	4.46	2.1	5.21	3.88	1.19	0.13	844	Latin America and the Caribbean
Panama	83	1975	25	21.67	52.64	22.92	20.18	9.96	5.51	3.53	5.22	3.81	1.23	0.18	653	17.33	50.63	24.68	25.55	12.26	6.49	2.98	5.89	4.18	1.52	0.19	986	Latin America and the Caribbean
Panama	83	1980	25	18.3	50.3	23.2	23.2	11.5	8.3	4.85	5.9	4.1	1.54	0.26	767	14.09	45.59	24.21	32.55	16.2	7.72	3.57	6.66	4.51	1.93	0.23	1163	Latin America and the Caribbean
Panama	83	1985	25	15.02	47.18	23.92	27.18	14.35	10.62	6.56	6.63	4.4	1.88	0.34	897	11.04	43.07	24.31	35.31	18.92	10.58	4.71	7.34	4.77	2.26	0.31	1356	Latin America and the Caribbean
Panama	83	1990	25	12.19	43.81	22.72	30.24	15.09	13.76	8.02	7.26	4.64	2.19	0.44	1056	9.43	40.46	22.69	38.42	18.07	11.7	5.91	7.65	4.9	2.4	0.35	1562	Latin America and the Caribbean
Panama	83	1995	25	10.11	39.97	23.87	33.36	19.32	16.55	11.24	8.04	4.91	2.57	0.56	1252	8.2	36.28	23.04	39.9	23.1	15.63	8.82	8.43	5.11	2.83	0.49	1782	Latin America and the Caribbean
Panama	83	2000	25	8.9	36.52	21.98	33.97	18.83	20.4	14.87	8.53	5.02	2.81	0.71	1464	7.35	33.62	20.94	40.15	20.86	18.63	12.53	8.74	5.16	2.95	0.62	2010	Latin America and the Caribbean
Panama	83	2005	25	8.1	35.12	23.83	34.9	22.31	21.88	15.99	8.96	5.18	3.03	0.76	1673	6.88	32.54	22.72	39.92	25.54	20.65	13.51	9.18	5.29	3.2	0.68	2252	Latin America and the Caribbean
Panama	83	2010	25	8.14	34.27	23.28	33.98	23.84	23.61	17.02	9.15	5.18	3.15	0.81	1884	7.19	32.11	22.15	38.61	26.38	22.08	14.37	9.27	5.27	3.27	0.73	2492	Latin America and the Caribbean
Paraguay	84	1950	25	39.1	54.6	7.8	5.4	2.4	0.8	0.58	2.55	2.24	0.28	0.03	648	35.93	57.54	8.78	5.84	2.43	0.66	0.39	2.69	2.38	0.29	0.02	909	Latin America and the Caribbean
Paraguay	84	1955	25	32.76	60.07	7.59	6.21	2.78	0.96	0.73	2.82	2.46	0.33	0.03	681	29.18	63.15	9.17	6.82	2.84	0.85	0.51	3	2.63	0.34	0.03	967	Latin America and the Caribbean
Paraguay	84	1960	25	26.4	65.4	8.4	6.9	3.07	1.2	0.95	3.11	2.7	0.37	0.04	712	21.7	68.34	10.32	8.86	3.66	1.04	0.65	3.43	2.95	0.44	0.03	1029	Latin America and the Caribbean
Paraguay	84	1965	25	23.7	66.36	9.16	8.5	3.76	1.44	1.14	3.37	2.86	0.45	0.05	772	19.48	68.44	10.85	10.55	4.34	1.53	0.95	3.69	3.1	0.54	0.05	1124	Latin America and the Caribbean
Paraguay	84	1970	25	19.6	68	10.3	10.5	4.6	2	1.59	3.74	3.1	0.57	0.07	846	15.72	68.88	13.6	13.68	5.6	1.76	1.18	4.14	3.4	0.68	0.06	1303	Latin America and the Caribbean
Paraguay	84	1975	25	17.16	67.73	12.92	12.82	5.54	2.29	1.69	4.09	3.33	0.69	0.08	935	12.59	67.54	16.95	17.28	6.66	2.59	1.37	4.68	3.73	0.87	0.08	1501	Latin America and the Caribbean
Paraguay	84	1980	25	14.1	66.6	15.5	16	7	3.4	2.5	4.64	3.63	0.89	0.12	1147	10.65	64.73	18.93	21.47	9.33	3.13	1.97	5.2	3.99	1.11	0.1	1801	Latin America and the Caribbean
Paraguay	84	1985	25	10.8	65.6	19.26	18.36	8.55	5.24	3.51	5.26	3.96	1.12	0.17	1355	8.45	62.32	22.13	24	10.71	5.23	2.53	5.8	4.29	1.36	0.16	2087	Latin America and the Caribbean
Paraguay	84	1990	25	9.14	63.68	20.63	19.69	9.95	7.47	4.43	5.73	4.16	1.34	0.24	1629	7.37	61.11	22.75	24.95	12.14	6.56	3.36	6.11	4.41	1.51	0.2	2445	Latin America and the Caribbean
Paraguay	84	1995	25	7.72	65.16	29.42	19.5	11.68	7.62	5	6.11	4.46	1.39	0.25	1913	6.66	65.45	33.67	20.96	11.84	6.93	3.44	6.25	4.65	1.4	0.21	2819	Latin America and the Caribbean
Paraguay	84	2000	25	8.81	63.91	19.7	19.77	14.23	7.51	5.18	5.87	4.14	1.47	0.25	2221	7.05	61.33	22.76	25.04	15.27	6.59	3.74	6.23	4.42	1.6	0.21	3298	Latin America and the Caribbean
Paraguay	84	2005	25	5.44	55.78	25.33	34.99	23.59	3.74	2.5	6.86	4.76	1.98	0.12	2584	4.07	46.39	22.19	46.47	30.06	3.02	1.51	7.59	5.03	2.48	0.09	3843	Latin America and the Caribbean
Paraguay	84	2010	25	4.49	56.71	28.22	28.37	18.2	10.42	6.71	7.24	4.88	2.02	0.34	3046	3.49	51.03	28.23	37.62	20.81	7.86	3.88	7.57	5.11	2.22	0.23	4428	Latin America and the Caribbean
Peru	85	1950	25	49.05	41.74	13.91	7.24	4.04	1.97	1.61	2.46	1.85	0.53	0.07	3026	42.33	46.08	15.71	9.76	5.12	1.83	1.18	2.83	2.12	0.65	0.06	4458	Latin America and the Caribbean
Peru	85	1955	25	45.24	44	14.62	8.49	4.58	2.27	1.88	2.7	2	0.62	0.08	3378	39.72	47.56	16.26	10.68	5.31	2.04	1.51	3	2.23	0.7	0.07	5004	Latin America and the Caribbean
Peru	85	1960	25	42.8	44.9	14.98	9.7	5.23	2.6	2.14	2.91	2.11	0.7	0.09	3820	37.06	48.71	16.88	11.95	6.18	2.24	1.46	3.21	2.35	0.79	0.07	5630	Latin America and the Caribbean
Peru	85	1965	25	38.43	47.03	15.87	11.35	6.09	3.18	2.63	3.25	2.3	0.83	0.12	4336	33.27	47.62	16.63	15.67	8.06	3.44	2.21	3.7	2.56	1.02	0.11	6405	Latin America and the Caribbean
Peru	85	1970	25	35	47.1	16.1	13.4	7.1	4.5	3.68	3.67	2.47	1.03	0.16	4923	27.86	47.27	16.73	20.45	10.09	4.42	3.05	4.36	2.95	1.26	0.15	7386	Latin America and the Caribbean
Peru	85	1975	25	28.49	46.8	17.29	17.86	9.28	6.85	5.61	4.45	2.84	1.36	0.25	5668	22.21	44.91	17.79	25.22	12.39	7.66	5.07	5.32	3.43	1.63	0.25	8605	Latin America and the Caribbean
Peru	85	1980	25	24	44.5	17.2	21.4	10.7	10.1	8.23	5.27	3.24	1.66	0.37	6597	17.61	41.69	16.95	30.69	13.63	10.04	6.93	6.1	3.84	1.93	0.34	10062	Latin America and the Caribbean
Peru	85	1985	25	20.35	42.21	12.56	25.79	14.2	11.66	9.45	5.83	3.48	1.93	0.42	7711	15.28	38.83	12.11	32.37	15.49	13.51	9.71	6.62	3.98	2.18	0.46	11692	Latin America and the Caribbean
Peru	85	1990	25	17.54	39.17	9.85	27.9	17.69	15.38	12.41	6.52	3.73	2.23	0.56	9016	14.2	35.56	9.58	31.67	18.45	18.57	13.79	7.23	4.13	2.46	0.65	13441	Latin America and the Caribbean
Peru	85	1995	25	16.53	35.19	8.22	27.59	22.53	20.69	16.55	7.25	3.93	2.57	0.74	10331	12.6	31.5	8.38	35.47	26.57	20.43	15.53	7.88	4.35	2.81	0.72	15164	Latin America and the Caribbean
Peru	85	2000	25	12.49	30.95	13.02	31.02	22.56	25.53	20.25	8.27	4.48	2.88	0.92	11849	9.53	26.66	12.1	37.29	24.9	26.52	20.54	8.85	4.82	3.09	0.94	16995	Latin America and the Caribbean
Peru	85	2005	25	9.72	26.76	13.85	30.78	21.94	32.74	25.72	9.19	4.84	3.18	1.17	13559	7.53	23.21	13.02	38.18	26.53	31.08	24.37	9.55	5.1	3.34	1.11	18959	Latin America and the Caribbean
Peru	85	2010	25	6.84	33.98	18.89	38.3	32.07	20.87	16.27	8.68	4.99	2.95	0.74	15352	5.13	30.22	18.13	48.02	37.3	16.62	12.27	8.88	5.22	3.08	0.58	21088	Latin America and the Caribbean
Trinidad and Tobago	86	1950	25	22.45	70.58	38.5	6.38	1.99	0.59	0.42	4.61	4.31	0.29	0.02	275	18.19	71.62	38.77	9.56	2.58	0.63	0.37	5	4.58	0.4	0.02	379	Latin America and the Caribbean
Trinidad and Tobago	86	1955	25	17.3	73.72	40.29	8.19	2.43	0.79	0.57	5.01	4.62	0.37	0.03	300	14.23	73.73	39.92	11.28	2.9	0.76	0.45	5.32	4.82	0.47	0.02	416	Latin America and the Caribbean
Trinidad and Tobago	86	1960	25	15.71	73.87	40.67	9.49	2.58	0.93	0.7	5.19	4.74	0.42	0.03	333	11.85	72.53	39.85	14.73	3.33	0.89	0.53	5.65	5.03	0.6	0.03	480	Latin America and the Caribbean
Trinidad and Tobago	86	1965	25	13.25	73.52	41.02	12.14	3.02	1.09	0.83	5.49	4.94	0.52	0.04	347	9.77	70.69	39.18	18.55	3.84	0.99	0.59	5.98	5.21	0.73	0.03	515	Latin America and the Caribbean
Trinidad and Tobago	86	1970	25	11.6	73.2	41.06	14	3.28	1.2	0.92	5.7	5.06	0.59	0.04	368	8.05	67.03	39.08	23.91	4.57	0.98	0.57	6.4	5.46	0.91	0.03	562	Latin America and the Caribbean
Trinidad and Tobago	86	1975	25	5.8	73.6	42.68	18.78	4.03	1.83	1.42	6.37	5.51	0.79	0.06	408	3.9	66.73	39.75	27.52	4.91	1.86	1.1	6.93	5.78	1.08	0.06	625	Latin America and the Caribbean
Trinidad and Tobago	86	1980	25	1.3	72	42.6	23.7	4	2.9	2.31	6.98	5.87	1	0.1	462	0.99	63.1	38.95	33.65	5.85	2.22	1.59	7.48	6.08	1.32	0.08	709	Latin America and the Caribbean
Trinidad and Tobago	86	1985	25	3.2	65.45	49	28.29	6.49	3.06	2.4	7.54	6.2	1.23	0.11	535	2.5	56.81	43.26	38.01	8.08	2.68	1.66	7.98	6.35	1.54	0.09	782	Latin America and the Caribbean
Trinidad and Tobago	86	1990	25	4.63	58.55	48.38	33.33	9.49	3.48	2.74	7.94	6.32	1.49	0.12	588	3.58	47.84	39.84	45.62	12.26	2.96	1.9	8.46	6.47	1.89	0.1	807	Latin America and the Caribbean
Trinidad and Tobago	86	1995	25	3.43	52.99	46.13	39.32	14.49	4.27	3.36	8.54	6.52	1.87	0.15	641	2.72	42.52	37.08	50.54	17.66	4.22	2.65	9	6.62	2.24	0.14	877	Latin America and the Caribbean
Trinidad and Tobago	86	2000	25	2.44	46.77	41.74	45.31	22.36	5.48	4.32	9.17	6.65	2.32	0.2	696	2.16	36.99	32.96	55.72	25.96	5.14	3.28	9.51	6.71	2.64	0.17	963	Latin America and the Caribbean
Trinidad and Tobago	86	2005	25	1.73	41.85	37.93	49.34	33.32	7.07	5.57	9.78	6.74	2.79	0.25	755	1.57	33.81	30.74	57.22	36.83	7.4	4.72	10.08	6.78	3.06	0.24	1025	Latin America and the Caribbean
Trinidad and Tobago	86	2010	25	1.32	39.05	35	50.02	47.12	9.61	7.57	10.37	6.77	3.26	0.34	827	1.1	31.74	28.47	57.45	50.54	9.71	6.48	10.63	6.81	3.5	0.32	1055	Latin America and the Caribbean
Uruguay	87	1950	25	20.96	68	24.33	7.2	3.64	3.74	1.08	4.07	3.43	0.55	0.1	1220	17.74	68.85	24.81	9.78	4.51	3.56	0.81	4.34	3.61	0.64	0.09	1615	Latin America and the Caribbean
Uruguay	87	1955	25	18.16	69.29	24.75	8.44	3.79	4.02	1.2	4.28	3.57	0.61	0.1	1318	15.13	68.96	24.8	11.88	5.02	3.95	0.93	4.6	3.76	0.74	0.1	1718	Latin America and the Caribbean
Uruguay	87	1960	25	15.43	69.72	24.92	10.34	4.66	4.42	1.29	4.56	3.73	0.72	0.11	1426	13	68.5	24.63	14.15	6.06	4.28	1.01	4.87	3.9	0.86	0.11	1831	Latin America and the Caribbean
Uruguay	87	1965	25	13.97	69.54	24.76	11.84	5.28	4.66	1.34	4.73	3.82	0.79	0.12	1517	10.89	67.17	24.8	17.27	7.34	4.6	1.07	5.2	4.07	1.01	0.11	1938	Latin America and the Caribbean
Uruguay	87	1970	25	11.28	68.46	28.69	14.82	6.67	5.41	1.88	5.24	4.13	0.97	0.15	1586	9.27	64.41	27.52	20.84	8.93	5.45	1.54	5.7	4.34	1.22	0.14	2025	Latin America and the Caribbean
Uruguay	87	1975	25	9.9	66.3	29.6	17.4	7.95	6.3	2.53	5.61	4.3	1.14	0.18	1605	8.01	61.09	28.79	24.36	10.42	6.53	2.13	6.16	4.55	1.44	0.17	2046	Latin America and the Caribbean
Uruguay	87	1980	25	6.82	62.81	29.82	23.24	10.48	7.14	3.26	6.25	4.6	1.44	0.21	1661	5.57	57.64	29.09	29.66	12.55	7.13	2.65	6.7	4.81	1.69	0.2	2129	Latin America and the Caribbean
Uruguay	87	1985	25	4.7	58	29.14	29.2	13.31	8.1	4.06	6.86	4.85	1.76	0.24	1735	4.03	52.47	28.52	35.27	14.13	8.19	3.38	7.24	5.04	1.97	0.23	2202	Latin America and the Caribbean
Uruguay	87	1990	25	4.88	55.14	29.53	30.08	13.12	9.9	5.29	7.13	4.94	1.89	0.3	1809	4.25	50.23	28.8	35.89	13.78	9.62	4.22	7.45	5.1	2.07	0.28	2298	Latin America and the Caribbean
Uruguay	87	1995	25	4.88	52.94	28.31	30.31	12	11.87	6.58	7.32	4.97	1.98	0.37	1882	4.17	48.41	26.63	36.47	13.23	10.95	5.46	7.57	5.1	2.15	0.33	2414	Latin America and the Caribbean
Uruguay	87	2000	25	2.88	49.09	34.59	37.01	14.55	11.02	6.07	7.94	5.39	2.21	0.34	1987	2.53	45.9	33.68	41.73	15.39	9.84	4.5	8.07	5.48	2.3	0.29	2514	Latin America and the Caribbean
Uruguay	87	2005	25	1.92	50.94	35.82	37.53	15.14	9.6	5.21	7.88	5.43	2.16	0.3	2106	1.61	48.33	35.47	42.15	15.88	7.91	3.67	7.96	5.52	2.22	0.23	2623	Latin America and the Caribbean
Uruguay	87	2010	25	1.62	48.88	36.14	40.09	17.77	9.41	5.03	8.11	5.52	2.3	0.29	2200	1.34	46.47	35.73	44.57	18.56	7.63	3.5	8.17	5.6	2.35	0.22	2737	Latin America and the Caribbean
Venezuela	88	1950	25	53.4	41.9	7.9	3.3	0.8	1.4	0.39	1.5	1.18	0.28	0.04	1924	49.42	45.34	9.22	4.06	0.93	1.15	0.26	1.63	1.3	0.3	0.03	2880	Latin America and the Caribbean
Venezuela	88	1955	25	50.14	44.43	15.93	4.07	1.33	1.36	0.71	1.79	1.42	0.33	0.04	2333	45.63	47.82	17.03	5.3	1.58	1.25	0.5	1.98	1.56	0.38	0.03	3432	Latin America and the Caribbean
Venezuela	88	1960	25	49.1	44.1	15.7	5.3	2.2	1.5	0.8	1.93	1.47	0.41	0.05	2787	41.05	50.21	23.64	7.4	2.75	1.33	0.54	2.38	1.83	0.52	0.04	4114	Latin America and the Caribbean
Venezuela	88	1965	25	46.61	43.92	12.02	7.6	3.05	1.87	1	2.13	1.5	0.57	0.06	3227	39.37	46.88	15.74	11.72	3.78	2.04	0.77	2.66	1.8	0.8	0.06	4874	Latin America and the Caribbean
Venezuela	88	1970	25	47.1	39.2	8.26	11.1	4.6	2.6	1.38	2.41	1.5	0.83	0.08	3775	35.43	45.09	12.64	16.85	6.17	2.69	1.01	3.28	2.12	1.08	0.07	5827	Latin America and the Caribbean
Venezuela	88	1975	25	35.95	43.46	9.02	16.36	6.8	4.23	2.18	3.25	1.87	1.25	0.13	4655	26.38	45.12	11.73	23.65	8.81	4.85	1.77	4.31	2.68	1.5	0.13	7220	Latin America and the Caribbean
Venezuela	88	1980	25	23.5	47.2	10.29	22.3	8.32	7	3.39	4.42	2.57	1.64	0.21	5783	18	45.2	12.94	30.4	10.19	6.39	2.45	5.27	3.28	1.81	0.18	8951	Latin America and the Caribbean
Venezuela	88	1985	25	22.03	49.23	12.17	19.5	7.13	9.24	3.46	4.63	2.84	1.54	0.25	6952	18.09	49.97	14.91	22.85	7.61	9.09	2.49	5.12	3.34	1.55	0.23	10559	Latin America and the Caribbean
Venezuela	88	1990	25	21.18	55.05	14.41	11.99	8.13	11.79	3.21	4.59	2.95	1.34	0.3	8376	18.14	56.42	18.09	14.92	9.47	10.52	2.43	4.97	3.35	1.36	0.26	12224	Latin America and the Caribbean
Venezuela	88	1995	25	18.01	52.39	27.96	16.99	7.63	12.61	3.41	5.5	3.67	1.51	0.32	9885	15.17	53.59	31.08	19.96	8.35	11.28	2.52	5.86	4.03	1.55	0.28	14126	Latin America and the Caribbean
Venezuela	88	2000	25	14.15	51.21	33.47	21.11	10.54	13.53	3.64	6.28	4.17	1.76	0.34	11443	12.44	47.58	32.91	27.89	13.17	12.09	2.7	6.71	4.48	1.93	0.3	16196	Latin America and the Caribbean
Venezuela	88	2005	25	10.3	47.2	33.66	28.06	16.2	14.45	3.87	7.15	4.6	2.18	0.37	13220	9.56	42.1	31.18	34.32	18.99	14.02	2.97	7.51	4.83	2.34	0.34	18400	Latin America and the Caribbean
Venezuela	88	2010	25	6.62	39.62	28.99	37.84	27.07	15.92	4.24	8.16	4.99	2.77	0.4	15136	5.33	35.7	26.67	45.9	31.94	13.07	2.96	8.41	5.18	2.91	0.32	20549	Latin America and the Caribbean
Algeria	89	1950	25	79.2	18.88	3.55	1.58	0.51	0.34	0.23	0.9	0.79	0.1	0.01	3609	80.68	17.56	3.75	1.45	0.46	0.3	0.16	0.85	0.74	0.09	0.01	5241	Middle East and North Africa
Algeria	89	1955	25	79.8	18.1	3.6	1.7	0.5	0.4	0.27	0.9	0.78	0.11	0.01	3882	81.05	17.02	3.46	1.64	0.5	0.26	0.14	0.84	0.73	0.1	0.01	5699	Middle East and North Africa
Algeria	89	1960	25	84.56	13.51	2.82	1.6	0.6	0.33	0.21	0.72	0.61	0.1	0.01	4097	82.61	14.31	3.07	2.75	1.05	0.32	0.17	0.88	0.71	0.16	0.01	6073	Middle East and North Africa
Algeria	89	1965	25	88	9.8	2.43	1.7	0.8	0.4	0.26	0.64	0.51	0.12	0.01	4215	80.93	14.42	4.01	4.21	1.79	0.43	0.23	1.1	0.83	0.25	0.01	6374	Middle East and North Africa
Algeria	89	1970	25	84.4	13	3.17	2.2	1.02	0.3	0.19	0.78	0.64	0.14	0.01	4684	73.64	19.22	5.23	6.69	3.26	0.34	0.18	1.55	1.16	0.39	0.01	7100	Middle East and North Africa
Algeria	89	1975	25	78.51	16.54	3.15	4.52	2.35	0.43	0.28	1.18	0.89	0.28	0.01	5424	64.45	25.24	4.26	9.57	5.1	0.74	0.38	2.11	1.5	0.59	0.02	8392	Middle East and North Africa
Algeria	89	1980	25	70.38	21.88	3.91	6.85	3.96	0.89	0.56	1.72	1.24	0.46	0.03	6549	55.76	29.51	4.59	13.2	7.56	1.52	0.77	2.81	1.91	0.86	0.05	10188	Middle East and North Africa
Algeria	89	1985	25	61.37	27.38	8.8	9.36	5.87	1.89	1.25	2.51	1.76	0.68	0.06	7703	45.78	33.12	13.02	18.56	11.31	2.54	1.34	3.99	2.65	1.26	0.08	12172	Middle East and North Africa
Algeria	89	1990	25	52.01	31.93	11.75	12.87	8.71	3.19	2.12	3.38	2.27	1	0.11	9245	38.88	35.21	14.74	22.21	14.35	3.7	1.97	4.74	3.05	1.58	0.11	14404	Middle East and North Africa
Algeria	89	1995	25	44.24	35.21	14.12	15.94	11.3	4.61	3.08	4.17	2.71	1.3	0.15	11101	32.89	37.97	19.34	24.43	16.37	4.71	2.53	5.41	3.47	1.8	0.14	17068	Middle East and North Africa
Algeria	89	2000	25	38.36	37.54	17.48	18.22	13.38	5.89	3.95	4.84	3.1	1.54	0.2	13184	28.17	43.22	24.04	22.35	15.41	6.27	3.4	5.67	3.73	1.74	0.19	20070	Middle East and North Africa
Algeria	89	2005	25	35.6	40.25	22.44	16.5	12.46	7.66	5.13	5.16	3.33	1.57	0.26	15689	29.6	43.93	27.2	19.63	14	6.86	3.78	5.54	3.72	1.6	0.21	23113	Middle East and North Africa
Algeria	89	2010	25	26.99	44.15	25.08	18.73	14.5	10.13	6.77	5.98	3.81	1.84	0.34	18599	21.12	43.9	25.88	23.21	17.08	11.77	6.66	6.68	4.19	2.12	0.37	25853	Middle East and North Africa
Bahrain	90	1950	25	89.22	5.2	3.53	3.62	2.32	1.97	1.69	0.91	0.6	0.24	0.07	44	86.93	7.81	5.44	3.47	2.15	1.78	1.46	1	0.71	0.22	0.06	66	Middle East and North Africa
Bahrain	90	1955	25	88.09	5.65	3.84	4.07	2.35	2.19	1.81	1	0.66	0.26	0.08	52	85.95	8.27	5.7	3.85	2.03	1.93	1.37	1.07	0.77	0.23	0.07	77	Middle East and North Africa
Bahrain	90	1960	25	87.05	6.07	4.16	4.48	2.68	2.4	1.96	1.1	0.72	0.29	0.09	60	83.49	8.76	5.97	5.65	3.09	2.11	1.49	1.29	0.91	0.31	0.07	89	Middle East and North Africa
Bahrain	90	1965	25	84.21	7.72	5.27	5.48	3.41	2.59	2.09	1.31	0.87	0.34	0.09	62	77.8	11.3	7.9	8.5	4.79	2.4	1.79	1.75	1.23	0.43	0.08	94	Middle East and North Africa
Bahrain	90	1970	25	77.4	9.7	4.2	9.2	5.93	3.8	2.66	1.88	1.2	0.55	0.13	76	61.69	14.75	6.41	19.85	11.2	3.66	2.06	3.08	2.05	0.92	0.11	116	Middle East and North Africa
Bahrain	90	1975	25	68.81	11.06	4.95	14.72	9.56	5.4	3.22	2.71	1.69	0.85	0.17	93	50.75	18.36	8.19	25.12	13.94	5.78	2.45	4.02	2.65	1.21	0.16	158	Middle East and North Africa
Bahrain	90	1980	25	53.39	15.52	6.8	22.28	14.71	8.82	4.13	4.12	2.54	1.33	0.26	153	41.9	20.1	8.89	29.4	17.49	8.6	3.39	4.93	3.15	1.54	0.24	227	Middle East and North Africa
Bahrain	90	1985	25	43.3	16.42	7.19	27.93	18.48	12.35	7.57	5.25	3.12	1.73	0.4	215	37.98	17.36	7.69	32.93	20.41	11.74	6.28	5.65	3.43	1.86	0.36	282	Middle East and North Africa
Bahrain	90	1990	25	38.48	13.33	5.89	32.9	22	15.42	11.37	6.1	3.48	2.09	0.54	257	32.16	14.23	6.37	40.74	25.52	12.86	8.53	6.54	3.83	2.28	0.43	337	Middle East and North Africa
Bahrain	90	1995	25	33.06	12.11	5.41	41.13	27.77	13.7	11.7	6.66	3.82	2.34	0.51	311	28.06	12.8	5.8	47.14	29.63	11.99	9.17	7.1	4.11	2.57	0.42	406	Middle East and North Africa
Bahrain	90	2000	25	30.81	10.47	4.73	45.51	31.16	13.21	12.68	7.12	3.98	2.62	0.52	370	25.34	11.67	5.36	52.36	32.48	10.63	9.08	7.48	4.29	2.8	0.39	482	Middle East and North Africa
Bahrain	90	2005	25	32.33	10.82	4.93	46.16	31.22	10.69	10.22	6.87	3.88	2.57	0.42	421	27.79	13	6.03	49.4	31.57	9.8	8.8	7.19	4.12	2.69	0.37	531	Middle East and North Africa
Bahrain	90	2010	25	31.7	13.4	6.17	45.42	30.64	9.48	9.05	6.79	3.88	2.54	0.37	470	28.89	13.33	6.26	49.48	32.11	8.3	7.76	7.06	4.05	2.69	0.32	600	Middle East and North Africa
Cyprus	91	1950	25	45.4	46.1	24.1	6.6	3.99	1.8	1.42	3.1	2.61	0.43	0.06	236	36.52	54.32	29.44	7.66	4.21	1.52	1.02	3.56	3.06	0.45	0.05	324	Middle East and North Africa
Cyprus	91	1955	25	36.75	52.52	29.39	9.23	6.12	1.49	1.18	3.7	3.1	0.55	0.05	261	29.89	56.1	32.84	12.61	7.64	1.4	0.96	4.25	3.51	0.69	0.05	349	Middle East and North Africa
Cyprus	91	1960	25	28.9	56.8	33.8	13	8.81	1.4	1.11	4.37	3.58	0.74	0.05	268	22.01	57.14	36.62	19.66	12.17	1.22	0.93	5.14	4.07	1.03	0.04	363	Middle East and North Africa
Cyprus	91	1965	25	23.62	58.69	31.52	15.89	10.79	1.8	1.4	4.74	3.77	0.91	0.06	276	17.8	56.22	33.89	24.2	12.75	1.77	1.31	5.54	4.26	1.22	0.06	382	Middle East and North Africa
Cyprus	91	1970	25	21.19	57.52	30.37	18.86	12.35	2.44	1.88	5.08	3.91	1.08	0.09	314	17.03	53.72	32.45	26.31	15.71	2.95	1.99	5.88	4.34	1.44	0.1	423	Middle East and North Africa
Cyprus	91	1975	25	14.47	58.14	32.51	22.99	15.55	4.4	3.47	5.94	4.36	1.42	0.16	326	13.4	50.38	33.7	31.25	19.23	4.97	3.38	6.68	4.7	1.81	0.17	450	Middle East and North Africa
Cyprus	91	1980	25	11.17	55.33	34.18	26.3	18.09	7.21	5.68	6.72	4.7	1.76	0.26	346	11.22	44.08	30.99	36.35	23.13	8.34	5.79	7.5	4.93	2.29	0.28	462	Middle East and North Africa
Cyprus	91	1985	25	8.62	48.96	33.19	30.92	21.78	11.51	9.07	7.69	5.01	2.27	0.41	372	6.9	40.56	30	40.13	26.58	12.4	8.7	8.44	5.27	2.75	0.42	485	Middle East and North Africa
Cyprus	91	1990	25	5.22	43.54	31.08	34.18	24.33	17.04	13.43	8.7	5.31	2.78	0.61	403	4.49	36.55	27.77	42.69	28.65	16.26	11.57	9.14	5.47	3.12	0.56	505	Middle East and North Africa
Cyprus	91	1995	25	7.98	33.1	24.56	38.88	28.48	20.05	15.81	9.21	5.27	3.22	0.72	441	7.16	27.1	21.01	45.21	30.7	20.52	14.6	9.6	5.39	3.51	0.7	548	Middle East and North Africa
Cyprus	91	2000	25	10.58	24.7	19.73	39.93	29.65	24.8	19.56	9.68	5.22	3.58	0.89	487	8.56	20.64	17.02	48.46	33.29	22.35	15.89	9.94	5.38	3.79	0.76	609	Middle East and North Africa
Cyprus	91	2005	25	14.24	26.43	19.3	38	28.97	21.34	16.84	8.99	4.93	3.29	0.76	540	11.63	23.76	17.54	44.35	30.59	20.26	14.51	9.28	5.12	3.46	0.7	669	Middle East and North Africa
Cyprus	91	2010	25	0.86	23.3	17.29	44.95	34.57	30.89	24.37	11.11	5.77	4.24	1.11	592	0.74	20.66	15.53	49.78	35.05	28.82	20.75	11.07	5.8	4.27	0.99	725	Middle East and North Africa
Egypt	92	1950	25	93.73	3.23	1.01	1.93	0.75	1.1	0.74	0.49	0.31	0.15	0.04	8956	93.03	3.9	1.35	2.02	0.73	1.05	0.58	0.52	0.34	0.15	0.03	13169	Middle East and North Africa
Egypt	92	1955	25	93.18	3.36	1.08	2.14	0.84	1.32	0.88	0.55	0.34	0.17	0.04	10028	90.95	5.27	1.87	2.37	0.87	1.42	0.78	0.67	0.44	0.18	0.04	14597	Middle East and North Africa
Egypt	92	1960	25	92.1	3.28	1.1	2.82	1.13	1.79	1.18	0.69	0.41	0.23	0.06	11190	89	6.55	2.41	2.71	1.02	1.75	0.96	0.81	0.54	0.22	0.05	16019	Middle East and North Africa
Egypt	92	1965	25	91.2	3.52	1.24	3.21	1.29	2.07	1.36	0.79	0.46	0.26	0.07	12475	85.9	8.36	3.24	3.57	1.35	2.17	1.18	1.04	0.69	0.28	0.07	17819	Middle East and North Africa
Egypt	92	1970	25	88.81	4.06	1.51	4.44	1.82	2.7	1.75	1.03	0.6	0.35	0.09	13777	82.19	10.61	4.42	4.59	1.76	2.6	1.36	1.31	0.88	0.35	0.08	20684	Middle East and North Africa
Egypt	92	1975	25	86.3	4.7	1.88	5.7	2.42	3.4	2.17	1.3	0.74	0.45	0.11	15254	77.98	11.51	5.15	7.95	3.16	2.53	1.3	1.69	1.13	0.49	0.08	23221	Middle East and North Africa
Egypt	92	1980	25	75.57	10.64	4.59	10.28	4.67	3.51	2.22	2.06	1.28	0.66	0.11	17196	67.76	14.22	6.81	14.41	6.15	3.61	1.86	2.65	1.71	0.83	0.11	25715	Middle East and North Africa
Egypt	92	1985	25	64.1	16.5	7.6	14.8	7.05	4.6	3.05	2.97	1.89	0.93	0.15	19598	55.83	16.7	8.51	23.74	10.62	3.66	1.99	3.76	2.4	1.25	0.11	28890	Middle East and North Africa
Egypt	92	1990	25	59.61	15.87	7.75	19.95	10.02	4.57	3.05	3.51	2.18	1.17	0.15	22600	50.66	15.23	8.2	30.72	14.48	3.39	1.87	4.41	2.75	1.56	0.11	32818	Middle East and North Africa
Egypt	92	1995	25	54.99	15.09	7.7	25.69	13.36	4.23	2.84	4.05	2.48	1.43	0.14	25590	45.2	13.81	7.8	37.03	18.07	3.95	2.18	5.12	3.11	1.89	0.12	37492	Middle East and North Africa
Egypt	92	2000	25	49.7	13.18	6.98	32.62	17.42	4.5	3.05	4.75	2.83	1.77	0.15	29173	39.01	12.69	7.47	40.72	20.42	7.58	4.19	6.03	3.5	2.29	0.24	43151	Middle East and North Africa
Egypt	92	2005	25	43.87	12.16	6.76	36.47	20.16	7.5	5.05	5.61	3.21	2.15	0.25	33753	34.81	9.78	6.01	45.89	23.95	9.53	5.29	6.66	3.69	2.67	0.3	49195	Middle East and North Africa
Egypt	92	2010	25	37.39	10.51	6.06	42.03	24.17	10.08	6.75	6.55	3.62	2.59	0.34	39193	31.12	9.04	5.71	48.1	26.38	11.75	6.65	7.15	3.84	2.94	0.37	54733	Middle East and North Africa
Iran (Islamic Republic of)	93	1950	25	95.07	3.38	2.14	1.28	0.54	0.27	0.22	0.34	0.26	0.07	0.01	7384	92	5.48	3.58	2.27	0.96	0.26	0.18	0.54	0.42	0.11	0.01	10302	Middle East and North Africa
Iran (Islamic Republic of)	93	1955	25	93.6	4.3	3	1.7	0.8	0.4	0.37	0.46	0.34	0.1	0.02	7884	90.64	5.93	3.99	3.1	1.29	0.28	0.23	0.66	0.5	0.15	0.01	11099	Middle East and North Africa
Iran (Islamic Republic of)	93	1960	25	91.7	5.35	3.41	2.4	1.12	0.55	0.43	0.6	0.44	0.14	0.02	8538	87.1	8.2	5.16	4.12	2.04	0.57	0.39	0.92	0.68	0.22	0.02	12195	Middle East and North Africa
Iran (Islamic Republic of)	93	1965	25	88.5	7.2	4.3	3.4	1.8	0.9	0.74	0.85	0.6	0.21	0.03	9331	80.72	11.2	6.64	7.29	3.42	0.82	0.57	1.42	1.02	0.37	0.03	13830	Middle East and North Africa
Iran (Islamic Republic of)	93	1970	25	84.4	9.26	5.61	5.25	2.69	1.09	0.92	1.17	0.83	0.3	0.04	10408	74.6	12.7	7.51	11.35	6.37	1.35	0.94	2.03	1.37	0.61	0.05	15969	Middle East and North Africa
Iran (Islamic Republic of)	93	1975	25	80.08	9.76	5.84	8.59	4.72	1.57	1.32	1.63	1.08	0.49	0.06	12179	68.52	13.73	8.06	15.65	9.56	2.1	1.53	2.67	1.72	0.88	0.07	18508	Middle East and North Africa
Iran (Islamic Republic of)	93	1980	25	73	12.2	7.21	12.28	7.36	2.52	2.14	2.3	1.47	0.74	0.09	14167	58.15	18.26	10.61	20.87	13.95	2.72	1.9	3.58	2.28	1.21	0.09	21750	Middle East and North Africa
Iran (Islamic Republic of)	93	1985	25	64.14	14.31	8.36	18.03	11.69	3.51	3	3.21	1.97	1.1	0.13	17554	47.83	22.79	13.13	25.74	18.34	3.61	2.55	4.41	2.75	1.54	0.12	26802	Middle East and North Africa
Iran (Islamic Republic of)	93	1990	25	52.4	19.45	11.25	23.36	15.87	4.57	3.92	4.22	2.6	1.45	0.17	20833	39.05	25.92	14.84	29.32	21.21	5.58	4.13	5.22	3.13	1.9	0.19	31347	Middle East and North Africa
Iran (Islamic Republic of)	93	1995	25	41.71	23.35	13.41	26.99	19.72	7.88	6.82	5.26	3.09	1.87	0.29	23668	29.34	27.25	15.51	34.78	26.39	8.55	6.36	6.35	3.58	2.47	0.3	35831	Middle East and North Africa
Iran (Islamic Republic of)	93	2000	25	31.73	25.19	14.39	32.3	19.73	10.78	9.32	6.22	3.55	2.26	0.4	27203	21.28	24.71	13.99	43.1	27.56	10.91	8	7.31	3.97	2.96	0.38	42998	Middle East and North Africa
Iran (Islamic Republic of)	93	2005	25	23.79	24.46	13.9	39.42	20.7	12.33	10.65	7.03	3.9	2.66	0.46	31934	17.53	20.1	11.34	49.15	30.65	13.22	9.74	8.06	4.16	3.45	0.46	49563	Middle East and North Africa
Iran (Islamic Republic of)	93	2010	25	16.82	22.39	12.67	42.52	23.17	18.27	15.77	8.17	4.21	3.28	0.68	38791	14.18	17.31	9.75	49.11	30.54	19.39	14.66	8.88	4.32	3.88	0.68	55585	Middle East and North Africa
Iraq	94	1950	25	98.17	0.46	0.14	0.78	0.3	0.6	0.4	0.18	0.1	0.06	0.02	2193	97.37	0.8	0.27	1.23	0.45	0.6	0.33	0.24	0.14	0.08	0.02	3177	Middle East and North Africa
Iraq	94	1955	25	97.8	0.6	0.19	0.9	0.35	0.7	0.47	0.21	0.12	0.07	0.02	2442	95.88	1.61	0.57	1.86	0.69	0.61	0.33	0.33	0.21	0.1	0.02	3517	Middle East and North Africa
Iraq	94	1960	25	96.29	1.44	0.48	1.5	0.6	0.78	0.51	0.32	0.19	0.1	0.03	2682	93.39	3.18	1.18	2.56	0.96	0.87	0.47	0.5	0.34	0.14	0.03	3954	Middle East and North Africa
Iraq	94	1965	25	94.9	2.5	0.89	1.7	0.68	0.9	0.59	0.4	0.26	0.11	0.03	3010	88.78	5.61	2.2	4.09	1.55	1.51	0.81	0.85	0.57	0.23	0.05	4441	Middle East and North Africa
Iraq	94	1970	25	91.97	3.56	1.34	2.98	1.23	1.5	0.96	0.65	0.42	0.19	0.05	3425	80.46	10.55	4.46	6.81	2.58	2.18	1.11	1.43	0.99	0.37	0.07	5318	Middle East and North Africa
Iraq	94	1975	25	87.54	5.41	2.18	4.91	2.09	2.14	1.36	1.02	0.65	0.3	0.07	4038	74	13.61	6.14	9.09	3.61	3.3	1.68	1.97	1.34	0.53	0.1	6238	Middle East and North Africa
Iraq	94	1980	25	79.67	10.13	4.4	6.71	3.06	3.49	2.21	1.61	1.05	0.45	0.11	4704	66.34	14.98	7.29	14.37	6.05	4.31	2.15	2.74	1.79	0.82	0.13	7456	Middle East and North Africa
Iraq	94	1985	25	71.68	14.29	6.63	9.25	4.42	4.79	3.17	2.27	1.47	0.64	0.16	5491	55.44	18.89	9.83	19.96	8.83	5.71	2.98	3.73	2.4	1.15	0.17	8826	Middle East and North Africa
Iraq	94	1990	25	63.65	14.5	7.15	15.51	7.83	6.35	4.21	3.19	1.96	1.01	0.21	6426	45.05	24.64	13.6	23.06	10.79	7.25	3.8	4.58	2.97	1.4	0.22	10254	Middle East and North Africa
Iraq	94	1995	25	52.73	19.12	9.94	20.03	10.51	8.11	5.41	4.17	2.56	1.34	0.27	7752	37.72	30.43	17.6	24.01	11.72	7.84	4.16	5.09	3.35	1.5	0.24	12209	Middle East and North Africa
Iraq	94	2000	25	41.02	26.66	14.46	23.25	12.54	9.08	6.08	5.04	3.17	1.57	0.3	9349	30.91	31.08	18.68	28.1	14.15	9.91	5.34	5.9	3.77	1.82	0.31	14374	Middle East and North Africa
Iraq	94	2005	25	32.9	30.31	17.22	25.38	14.16	11.4	7.61	5.84	3.63	1.83	0.38	11189	29.25	29.88	18.78	28.36	14.76	12.5	6.75	6.31	3.91	2.01	0.39	16997	Middle East and North Africa
Iraq	94	2010	25	28.09	32.88	19.32	24.76	14.34	14.27	9.52	6.38	3.91	2	0.48	13200	24.72	27.08	17.58	32.05	17.4	16.15	8.77	7.16	4.23	2.43	0.5	19846	Middle East and North Africa
Israel	95	1950	25	20.83	42.56	38.15	27.1	19.35	9.51	6.23	7.26	4.62	2.33	0.31	641	19.02	44.24	40.5	28.2	18.78	8.54	4.76	7.3	4.75	2.29	0.27	860	Middle East and North Africa
Israel	95	1955	25	20.03	42.84	39.17	27.42	19.71	9.71	6.28	7.38	4.69	2.37	0.32	869	18.15	43.7	38	29.35	19.71	8.79	4.88	7.39	4.74	2.38	0.27	1146	Middle East and North Africa
Israel	95	1960	25	19.1	43.1	37.9	27.9	20.17	9.9	6.47	7.44	4.7	2.41	0.33	1037	16.5	42.73	36.09	31.42	21.21	9.41	5.3	7.66	4.81	2.55	0.29	1352	Middle East and North Africa
Israel	95	1965	25	18.39	40.37	34.37	29.4	21.36	11.84	7.73	7.75	4.72	2.65	0.39	1232	14.79	40.1	34.18	33.52	22.17	11.59	6.33	8.11	4.94	2.82	0.36	1676	Middle East and North Africa
Israel	95	1970	25	17	37	31.01	31.3	22.84	14.8	9.67	8.27	4.81	2.97	0.49	1362	12.79	35.83	30.18	38.85	25.94	12.56	6.75	8.66	5.06	3.21	0.39	1937	Middle East and North Africa
Israel	95	1975	25	13	34.19	28.7	34.82	25.63	17.99	11.73	9.07	5.06	3.42	0.59	1615	10.02	30.8	26.45	41.51	28.21	17.68	9.62	9.56	5.27	3.74	0.55	2254	Middle East and North Africa
Israel	95	1980	25	9.7	30.6	25.67	36.6	27.15	23.1	15.03	9.93	5.27	3.9	0.76	1868	7.37	26.4	22.62	46.4	32.14	19.84	10.95	10.27	5.44	4.21	0.62	2515	Middle East and North Africa
Israel	95	1985	25	8.03	28.12	23.88	38.38	28.68	25.47	16.48	10.41	5.39	4.18	0.84	2075	6.54	26.79	23.33	43.47	30.25	23.2	12.77	10.49	5.5	4.27	0.72	2768	Middle East and North Africa
Israel	95	1990	25	5.24	26.39	23.02	39.78	30.24	28.59	18.6	11.03	5.58	4.5	0.94	2308	4.69	26.94	23.94	42.59	30.32	25.78	14.2	10.83	5.63	4.4	0.8	3100	Middle East and North Africa
Israel	95	1995	25	4.23	24.98	21.79	38.68	29.96	32.1	20.85	11.4	5.65	4.69	1.06	2842	4.04	26.78	23.74	39.7	28.81	29.49	16.27	11.07	5.91	4.24	0.92	3803	Middle East and North Africa
Israel	95	2000	25	3.57	22.94	19.99	36.96	29.03	36.53	23.83	11.8	5.7	4.89	1.21	3324	3.77	25.27	22.55	38.22	28.36	32.73	18.34	11.34	6.14	4.18	1.02	4364	Middle East and North Africa
Israel	95	2005	25	3.74	20.91	17.44	34.27	27.34	41.07	27.01	12.05	5.93	4.75	1.36	3772	2.96	25.11	22.31	38.99	29.59	32.94	18.8	11.47	6.37	4.06	1.03	4858	Middle East and North Africa
Israel	95	2010	25	3.05	11.84	9.48	41.86	34.34	43.25	28.62	12.76	6.23	5.09	1.44	4195	2.54	10.52	8.56	51.93	39.07	35.01	20.26	12.32	6.38	4.84	1.11	5328	Middle East and North Africa
Jordan	96	1950	25	86.45	8.71	4.48	4.2	1.8	0.65	0.51	0.93	0.69	0.22	0.02	174	81.47	10.63	5.84	7.3	2.85	0.6	0.39	1.33	0.97	0.34	0.02	256	Middle East and North Africa
Jordan	96	1955	25	82.64	11.13	5.85	5.5	2.97	0.73	0.58	1.21	0.88	0.3	0.03	235	76.13	13.13	7.35	10.07	4.54	0.66	0.42	1.76	1.26	0.48	0.02	363	Middle East and North Africa
Jordan	96	1960	25	79.6	13	7.2	6.5	3.37	0.8	0.73	1.42	1.04	0.34	0.03	320	67.98	16.92	10.05	14.27	6.25	0.82	0.66	2.41	1.71	0.66	0.03	499	Middle East and North Africa
Jordan	96	1965	25	75.72	13.79	6.86	9.33	4.73	1.15	0.92	1.78	1.25	0.49	0.04	391	60.51	20.17	10.92	17.67	7.54	1.65	1.07	3	2.09	0.86	0.05	611	Middle East and North Africa
Jordan	96	1970	25	70.59	15.58	7.49	11.69	5.74	2.14	1.6	2.25	1.52	0.65	0.07	571	55.85	21.7	12.01	19.47	8.35	2.99	1.76	3.47	2.36	1.01	0.09	879	Middle East and North Africa
Jordan	96	1975	25	66.11	16.43	8.27	13.37	6.52	4.1	2.88	2.77	1.79	0.84	0.14	673	51.2	22.4	12.64	21.2	9.04	5.2	2.73	4.01	2.64	1.22	0.16	1022	Middle East and North Africa
Jordan	96	1980	25	66.1	14.5	9.29	12.7	6.1	6.7	4.08	3.06	1.88	0.97	0.22	696	47.9	19.9	14.76	26.4	8.9	5.8	2.91	4.55	2.97	1.41	0.17	1127	Middle East and North Africa
Jordan	96	1985	25	55.82	17.25	11.76	19.05	9.53	7.88	4.79	4.07	2.49	1.33	0.25	875	40.92	17.48	13.74	32.29	15.22	9.31	3.81	5.68	3.43	1.98	0.26	1433	Middle East and North Africa
Jordan	96	1990	25	46.48	15.77	9.35	26.77	14.31	10.99	6.11	5.25	3.02	1.89	0.34	1021	31.8	17.85	12.48	41.49	21.95	8.86	3.48	6.61	3.93	2.43	0.25	1730	Middle East and North Africa
Jordan	96	1995	25	34.03	15.68	10.28	38.2	22.75	12.09	5.88	6.71	3.8	2.55	0.36	1558	24.04	17.79	12.98	48.17	28.46	10	3.62	7.58	4.41	2.9	0.27	2528	Middle East and North Africa
Jordan	96	2000	25	24.84	16.3	11.22	46.41	28.89	12.46	5.39	7.72	4.36	3.01	0.36	1978	18.73	15.46	11.61	54.79	31.95	11.02	3.74	8.36	4.76	3.3	0.3	3019	Middle East and North Africa
Jordan	96	2005	25	17.23	16.49	11.81	52.88	30.21	13.4	5.19	8.49	4.83	3.3	0.37	2444	13.16	13.73	10.43	59.84	31.15	13.27	3.98	9.07	5.11	3.62	0.34	3582	Middle East and North Africa
Jordan	96	2010	25	10.12	15.77	11.04	57.93	25.17	16.18	5.63	9.21	5.25	3.53	0.44	2900	6.98	13.01	9.6	67.02	27.09	13	3.8	9.59	5.48	3.77	0.34	4127	Middle East and North Africa
Kuwait	97	1950	25	74.19	19.28	1.46	4.41	2.31	2.11	1.4	1.18	0.68	0.44	0.07	64	66.54	25.86	4.56	5.25	2.56	2.34	1.26	1.48	0.91	0.5	0.07	98	Middle East and North Africa
Kuwait	97	1955	25	66.97	23.28	2.45	6.77	3.69	2.98	1.96	1.66	0.9	0.66	0.1	83	61.05	28.99	5.43	6.97	3.54	2.98	1.62	1.84	1.09	0.66	0.09	125	Middle East and North Africa
Kuwait	97	1960	25	60.51	26.82	3.52	8.9	5.02	3.77	2.43	2.1	1.11	0.86	0.12	123	54.79	30.9	7.25	10.7	5.58	3.61	1.96	2.39	1.34	0.94	0.11	180	Middle East and North Africa
Kuwait	97	1965	25	53.68	29.64	5.06	12.32	7.12	4.36	2.79	2.63	1.36	1.13	0.14	193	48.63	33.52	9.1	13.9	7.3	3.95	2.09	2.85	1.57	1.16	0.12	289	Middle East and North Africa
Kuwait	97	1970	25	50.4	30.9	6.3	14.1	8.19	4.6	2.92	2.9	1.49	1.26	0.15	286	44.84	32.65	9	19.02	9.94	3.45	1.82	3.27	1.73	1.43	0.11	421	Middle East and North Africa
Kuwait	97	1975	25	67.3	8.8	2.43	17.3	10.2	6.6	4.14	3.02	1.18	1.63	0.21	383	58.64	12.2	4.67	24.29	12.22	4.9	2.54	3.51	1.5	1.85	0.15	561	Middle East and North Africa
Kuwait	97	1980	25	58	7.6	2.31	24.4	14.8	10.1	6.31	4.28	1.58	2.38	0.33	575	50.66	10.16	3.93	31.65	16.37	7.57	3.96	4.61	1.85	2.53	0.23	823	Middle East and North Africa
Kuwait	97	1985	25	50.3	7.2	2.13	29.7	19	12.7	8.32	5.27	1.88	2.96	0.42	785	44.76	8.74	2.76	35.55	20.3	10.93	6.1	5.54	2.09	3.11	0.34	1081	Middle East and North Africa
Kuwait	97	1990	25	47.96	7.04	1.84	32.26	19.89	12.74	8.39	5.51	1.98	3.11	0.42	987	40.84	8.45	2.37	39.84	21.94	10.86	6.1	5.92	2.24	3.34	0.34	1356	Middle East and North Africa
Kuwait	97	1995	25	46.37	6.51	1.44	33.94	19.81	13.18	8.71	5.69	2.04	3.2	0.44	932	39.6	7.25	1.63	42.39	22.62	10.77	6.3	6.11	2.3	3.46	0.34	1199	Middle East and North Africa
Kuwait	97	2000	25	27.56	23.37	4.47	38.73	20.71	10.34	6.9	6.07	2.52	3.2	0.34	1316	23.2	26.81	5.15	40.92	20.11	9.06	5.39	6.09	2.64	3.17	0.29	1647	Middle East and North Africa
Kuwait	97	2005	25	7.93	47.27	7.07	36.51	17.26	8.3	5.53	5.97	2.88	2.81	0.28	1619	6.72	46.41	9.16	39.83	17.48	7.03	4.18	6.07	2.99	2.86	0.22	2034	Middle East and North Africa
Kuwait	97	2010	25	7.13	43.99	6.64	40.6	18.25	8.28	5.54	6.26	2.97	3.02	0.28	1879	6.09	43.82	9.61	42.97	18.7	7.12	4.28	6.34	3.07	3.04	0.23	2316	Middle East and North Africa
Libyan Arab Jamahiriya	98	1950	25	88.35	11.22	0.33	0.35	0.13	0.08	0.05	0.39	0.37	0.02	0	407	86.82	12.8	0.45	0.31	0.11	0.07	0.04	0.44	0.42	0.02	0	598	Middle East and North Africa
Libyan Arab Jamahiriya	98	1955	25	87.59	11.93	0.4	0.39	0.15	0.09	0.06	0.42	0.4	0.02	0	432	84.92	14.25	1.06	0.71	0.24	0.12	0.07	0.55	0.51	0.04	0	642	Middle East and North Africa
Libyan Arab Jamahiriya	98	1960	25	85.53	13.43	0.77	0.89	0.33	0.15	0.1	0.54	0.49	0.05	0	514	82.75	15.71	1.41	1.37	0.43	0.17	0.09	0.68	0.61	0.06	0.01	765	Middle East and North Africa
Libyan Arab Jamahiriya	98	1965	25	84	14.5	1.3	1.3	0.4	0.2	0.13	0.63	0.56	0.06	0.01	621	76.74	20.42	3.33	2.63	0.78	0.17	0.09	1	0.88	0.11	0.01	917	Middle East and North Africa
Libyan Arab Jamahiriya	98	1970	25	77.07	19.87	2.33	2.62	0.89	0.44	0.28	1	0.85	0.13	0.01	722	67.47	27.62	5.95	4.24	1.21	0.67	0.35	1.53	1.3	0.2	0.02	1094	Middle East and North Africa
Libyan Arab Jamahiriya	98	1975	25	72.7	22.3	3.5	4	1.45	1	0.63	1.33	1.07	0.22	0.03	865	58.03	32.87	8.32	8.22	2.66	0.9	0.46	2.19	1.78	0.38	0.03	1319	Middle East and North Africa
Libyan Arab Jamahiriya	98	1980	25	63.1	25.58	6.89	9.59	4.26	1.73	1.09	2.23	1.65	0.52	0.06	1090	49.48	32.97	12.52	15.49	6.34	2.07	1.06	3.26	2.42	0.78	0.06	1625	Middle East and North Africa
Libyan Arab Jamahiriya	98	1985	25	55.93	25.47	9.06	15.55	9.65	3.03	2.01	3.19	2.15	0.94	0.1	1347	41.2	33.48	17.19	22.85	12.21	2.45	1.31	4.31	3.04	1.2	0.08	2029	Middle East and North Africa
Libyan Arab Jamahiriya	98	1990	25	47.87	29.31	11.55	20	11.72	2.82	1.88	3.81	2.6	1.12	0.09	1574	34.53	33.02	20.12	29.18	15.37	3.28	1.75	5.17	3.54	1.53	0.1	2441	Middle East and North Africa
Libyan Arab Jamahiriya	98	1995	25	39.87	31.27	16.4	25.43	14.89	3.43	2.3	4.69	3.16	1.42	0.11	1887	30.45	30.23	21	35.09	18.58	4.23	2.26	5.89	3.9	1.86	0.13	2938	Middle East and North Africa
Libyan Arab Jamahiriya	98	2000	25	33.65	30.07	19.08	31.86	18.7	4.43	2.97	5.58	3.65	1.78	0.15	2292	26.61	28.39	21.71	33.48	17.8	11.52	6.18	6.79	4.2	2.23	0.35	3559	Middle East and North Africa
Libyan Arab Jamahiriya	98	2005	25	30.42	26.9	18.51	31.96	18.71	10.72	6.8	6.44	3.92	2.16	0.35	2774	24.19	26.48	20.79	31.57	16.84	17.77	8.27	7.42	4.38	2.52	0.52	4092	Middle East and North Africa
Libyan Arab Jamahiriya	98	2010	25	26.78	24.76	18.34	30.61	17.95	17.85	11.26	7.31	4.2	2.53	0.58	3369	22.1	25.2	20.43	29.32	15.99	23.38	11.89	8	4.53	2.76	0.71	4539	Middle East and North Africa
Malta	99	1950	25	53.3	31.8	6.2	10.8	4	4.1	3.25	3.09	2.03	0.91	0.15	148	49.26	35.57	6.68	11.51	4.57	3.69	2.39	3.23	2.18	0.93	0.12	202	Middle East and North Africa
Malta	99	1955	25	45.38	39.4	7.52	11.69	5.54	3.52	2.74	3.39	2.32	0.94	0.13	143	40.59	42.3	8.76	13.82	6.56	3.29	2.07	3.72	2.56	1.05	0.11	195	Middle East and North Africa
Malta	99	1960	25	34.81	48.37	9.5	13.78	7.42	3.04	2.24	3.9	2.75	1.05	0.11	151	31.38	49.08	10.31	16.62	8.73	2.92	1.78	4.26	2.95	1.21	0.09	200	Middle East and North Africa
Malta	99	1965	25	22.9	58.2	11.7	16.6	10.04	2.4	1.63	4.52	3.24	1.2	0.08	147	24.48	52.36	11.66	19.94	11.31	3.22	1.81	4.86	3.31	1.45	0.1	202	Middle East and North Africa
Malta	99	1970	25	23.55	54.61	26.26	18.5	12.61	3.34	2.4	5.26	3.74	1.41	0.11	159	24.54	47.17	25.51	24.11	15.27	4.18	2.62	5.82	3.88	1.8	0.14	222	Middle East and North Africa
Malta	99	1975	25	24.26	50.15	33.24	21.11	14.26	4.48	3.31	5.85	4.04	1.65	0.16	175	24.14	40.81	28.06	30.23	19.25	4.82	3.31	6.57	4.17	2.23	0.16	229	Middle East and North Africa
Malta	99	1980	25	26.25	41.72	30.76	26.69	19.25	5.34	4.1	6.38	4.1	2.09	0.19	190	24.33	33.09	25.14	37.43	24.94	5.15	3.81	7.21	4.3	2.73	0.18	247	Middle East and North Africa
Malta	99	1985	25	21.9	37.53	29.51	35.16	24.53	5.4	4.35	7.27	4.45	2.63	0.2	210	19.23	31.54	25.88	43.67	29.67	5.56	4.4	8.04	4.68	3.17	0.2	261	Middle East and North Africa
Malta	99	1990	25	19.44	32.14	26.72	42.25	29.51	6.17	5.21	8.03	4.67	3.13	0.23	224	16.71	27.24	23.37	49.62	33.85	6.43	5.39	8.73	4.88	3.61	0.24	274	Middle East and North Africa
Malta	99	1995	25	16.92	28.02	23.95	47.98	34.3	7.08	6.25	8.71	4.86	3.58	0.27	239	14.29	23.84	20.32	54.51	40.06	7.36	6.5	9.36	5.04	4.04	0.28	295	Middle East and North Africa
Malta	99	2000	25	11.9	26.38	22.64	53.48	27.27	8.25	7.26	9.28	5.17	3.8	0.31	254	9.71	23.41	20.71	58.06	30.16	8.82	7.4	9.78	5.34	4.12	0.32	313	Middle East and North Africa
Malta	99	2005	25	5.72	26.32	26.19	57.51	13.14	10.47	9.21	9.92	5.65	3.87	0.39	270	4.71	23.79	23.66	62.19	15.52	9.34	7.58	10.13	5.72	4.07	0.34	329	Middle East and North Africa
Malta	99	2010	25	1.92	28.34	25.11	56.25	13.88	13.49	11.86	10.33	5.79	4.03	0.51	287	1.64	25.55	22.99	59.95	16.42	12.86	10.52	10.52	5.82	4.23	0.47	343	Middle East and North Africa
Morocco	100	1950	25	96.78	1.4	0.56	1.78	0.7	0.04	0.02	0.24	0.14	0.1	0	3266	96.36	1.44	0.57	1.97	0.74	0.24	0.02	0.28	0.16	0.12	0.01	4981	Middle East and North Africa
Morocco	100	1955	25	95.87	1.85	0.73	2.23	0.89	0.04	0.03	0.3	0.18	0.12	0	3664	95.13	1.8	0.71	2.82	0.99	0.24	0.02	0.38	0.22	0.16	0.01	5612	Middle East and North Africa
Morocco	100	1960	25	95.32	2.14	0.84	2.49	1.01	0.04	0.02	0.34	0.2	0.13	0	4177	93.67	2.5	1.01	3.35	1.28	0.48	0.06	0.49	0.28	0.2	0.01	6416	Middle East and North Africa
Morocco	100	1965	25	93.65	2.73	1.09	3.45	1.43	0.17	0.09	0.47	0.28	0.19	0.01	4891	91.28	2.92	1.17	5.25	1.87	0.55	0.1	0.71	0.39	0.3	0.01	7209	Middle East and North Africa
Morocco	100	1970	25	95.26	3.19	1.26	1.54	1.54	0	0	0.57	0.33	0.23	0.01	5468	87.11	5.42	2.38	6.46	2.42	0.93	0.17	0.98	0.56	0.4	0.02	8028	Middle East and North Africa
Morocco	100	1975	25	89.18	4.23	1.75	5.84	2.48	0.74	0.37	0.86	0.48	0.36	0.02	5824	81.84	8.81	4.07	7.67	3.02	1.68	0.59	1.35	0.79	0.51	0.05	9140	Middle East and North Africa
Morocco	100	1980	25	84.16	7.95	3.55	6.33	2.88	1.56	0.39	1.17	0.68	0.45	0.04	7189	76.95	11.23	5.79	9.03	3.84	2.79	0.7	1.76	1.02	0.67	0.07	11140	Middle East and North Africa
Morocco	100	1985	25	78.47	11.48	5.69	7.16	3.41	2.89	1.91	1.62	0.93	0.59	0.1	8460	71.12	13.99	8.17	10.74	4.79	4.15	2.21	2.29	1.3	0.86	0.13	12907	Middle East and North Africa
Morocco	100	1990	25	73.19	13.91	7.75	8.43	4.25	4.47	2.97	2.11	1.19	0.78	0.15	9833	64.75	17.17	11.47	12.55	5.91	5.54	2.98	2.86	1.62	1.07	0.17	14893	Middle East and North Africa
Morocco	100	1995	25	67.29	16.73	10.61	9.86	5.15	6.12	4.1	2.66	1.48	0.98	0.2	11374	59.42	19.15	14.48	14.65	7.17	6.78	3.69	3.4	1.91	1.28	0.21	17063	Middle East and North Africa
Morocco	100	2000	25	60.75	19.99	14.25	11.64	6.25	7.62	5.12	3.26	1.82	1.19	0.25	13199	54.91	20.95	16.87	16.76	8.46	7.38	4.07	3.82	2.15	1.44	0.23	19465	Middle East and North Africa
Morocco	100	2005	25	55.39	21.91	17.01	14.29	7.93	8.4	5.64	3.79	2.11	1.4	0.28	15211	49.49	23.19	19.55	19	10	8.33	4.67	4.34	2.43	1.64	0.26	21690	Middle East and North Africa
Morocco	100	2010	25	50.89	23.79	19.69	15.96	9.19	9.36	6.27	4.24	2.35	1.57	0.31	17442	43.76	24.82	21.69	22.05	12.13	9.37	5.35	4.96	2.81	1.86	0.29	23834	Middle East and North Africa
Qatar	101	1950	25	89.9	2.45	0.27	4.85	3.39	2.8	1.81	1.05	0.54	0.42	0.09	10	82.64	4.77	0.81	9.5	4.5	3.09	1.76	1.63	0.92	0.61	0.1	14	Middle East and North Africa
Qatar	101	1955	25	87.3	2.87	0.36	5.72	3.66	4.1	2.61	1.35	0.69	0.53	0.13	14	78.01	5.82	1.15	11.52	5.17	4.64	2.57	2.1	1.18	0.78	0.14	20	Middle East and North Africa
Qatar	101	1960	25	82.88	3.62	0.52	7.58	4.72	5.92	3.75	1.85	0.93	0.72	0.19	19	74.2	6.71	2.55	13.13	6	5.96	3.37	2.54	1.42	0.93	0.19	27	Middle East and North Africa
Qatar	101	1965	25	77.81	4.46	1.04	9.75	5.95	7.95	5.01	2.43	1.23	0.95	0.26	31	67.82	8.2	3.38	16.09	7.5	7.86	4.41	3.21	1.78	1.18	0.25	45	Middle East and North Africa
Qatar	101	1970	25	70.42	5.83	1.75	13.25	7.96	10.49	6.55	3.26	1.65	1.27	0.34	50	63.11	8.99	4.06	18	8.9	9.9	5.63	3.78	2.07	1.4	0.31	70	Middle East and North Africa
Qatar	101	1975	25	66.44	6.59	2.33	15.23	9.09	11.74	7.25	3.7	1.89	1.43	0.38	80	57.64	10.67	5.11	21.31	10.35	10.37	5.9	4.27	2.37	1.57	0.33	115	Middle East and North Africa
Qatar	101	1980	25	59.21	8.33	3.38	19.7	11.41	12.75	7.88	4.41	2.3	1.7	0.41	112	52.84	11.78	5.22	24.07	11.99	11.3	6.49	4.75	2.63	1.76	0.36	156	Middle East and North Africa
Qatar	101	1985	25	53.5	9.8	4.03	23.4	13.37	13.3	8.68	4.97	2.63	1.91	0.44	206	48.34	12.82	5.55	27.63	14.01	11.25	7.15	5.18	2.88	1.92	0.37	261	Middle East and North Africa
Qatar	101	1990	25	48.88	10.86	4.39	27.1	15.39	13.16	8.78	5.38	2.87	2.06	0.44	279	45.07	13.06	5.85	29.41	15.44	12.46	7.82	5.58	3.08	2.09	0.41	338	Middle East and North Africa
Qatar	101	1995	25	43.53	11.71	4.78	30.82	17.61	13.94	9.35	5.94	3.18	2.29	0.47	312	40	13.68	6.15	32.8	17.4	13.52	8.37	6.13	3.37	2.32	0.44	385	Middle East and North Africa
Qatar	101	2000	25	40.52	11.09	4.59	32.11	18.86	16.28	10.98	6.42	3.37	2.51	0.55	370	36.77	13.15	5.95	34.69	18.6	15.4	9.8	6.6	3.58	2.52	0.5	449	Middle East and North Africa
Qatar	101	2005	25	37.2	9.2	3.82	33.6	20.76	20	13.37	7.1	3.61	2.83	0.67	523	33.3	10.2	4.41	39.1	22.91	17.4	10.55	7.29	3.83	2.9	0.56	636	Middle East and North Africa
Qatar	101	2010	25	3.9	43.51	18.43	33.78	22.31	18.8	12.58	8.45	5.01	2.81	0.63	582	3.59	42.14	18.48	37.82	23.57	16.44	10.05	8.43	5.07	2.83	0.53	694	Middle East and North Africa
Saudi Arabia	102	1950	25	67.26	22.18	8.17	7.18	3.27	3.37	2.26	2.17	1.54	0.52	0.11	1267	63.98	25.77	10.83	6.92	2.91	3.33	1.83	2.31	1.71	0.49	0.1	1856	Middle East and North Africa
Saudi Arabia	102	1955	25	64.68	23.21	9.66	8.17	4.18	3.94	2.62	2.45	1.71	0.61	0.13	1398	62.18	26.49	12.01	7.6	3.48	3.74	2.04	2.51	1.83	0.56	0.12	2061	Middle East and North Africa
Saudi Arabia	102	1960	25	62.24	24.03	10.71	9.21	5.09	4.52	2.97	2.72	1.87	0.7	0.15	1557	60.51	26.83	12.72	8.44	4.1	4.22	2.27	2.71	1.95	0.63	0.13	2309	Middle East and North Africa
Saudi Arabia	102	1965	25	59.9	24.64	11.06	10.33	5.77	5.14	3.35	2.96	2	0.79	0.17	1799	55.44	30.2	14.39	9.82	4.79	4.54	2.42	3.05	2.2	0.71	0.14	2683	Middle East and North Africa
Saudi Arabia	102	1970	25	57.6	25.31	11.37	11.42	6.38	5.67	3.65	3.19	2.13	0.87	0.19	2123	54.24	29.65	14.14	11.22	5.47	4.9	2.56	3.22	2.28	0.79	0.15	3188	Middle East and North Africa
Saudi Arabia	102	1975	25	56.06	25.62	11.67	12.23	6.74	6.09	3.85	3.35	2.22	0.93	0.2	2675	50.14	29.57	14.83	14.21	6.89	6.08	3.12	3.73	2.55	1	0.18	4041	Middle East and North Africa
Saudi Arabia	102	1980	25	49.81	26.87	12.59	15.58	8.63	7.74	4.86	4.02	2.58	1.19	0.25	3567	45.67	29.52	15.01	17.55	8.61	7.26	3.73	4.26	2.82	1.22	0.22	5348	Middle East and North Africa
Saudi Arabia	102	1985	25	43.69	28.02	13.71	18.9	10.55	9.38	6.15	4.71	2.95	1.45	0.31	4929	35.95	32.96	17.43	22.29	10.94	8.79	4.71	5.17	3.38	1.52	0.27	7421	Middle East and North Africa
Saudi Arabia	102	1990	25	35.75	29.63	14.89	23.45	13.02	11.17	7.36	5.55	3.41	1.76	0.37	6519	29.09	34.87	18.69	26.03	12.8	10	5.45	5.84	3.77	1.77	0.31	9557	Middle East and North Africa
Saudi Arabia	102	1995	25	31.16	30.27	15.46	26.38	14.57	12.19	8.09	6.05	3.69	1.96	0.41	7812	26.5	32.01	17.37	30.44	14.97	11.05	6.15	6.34	3.97	2.03	0.34	10959	Middle East and North Africa
Saudi Arabia	102	2000	25	26.31	30.38	15.75	29.67	16.38	13.64	9.12	6.64	3.98	2.2	0.46	9082	21.22	30.44	17.17	35.96	18.14	12.38	6.91	7.08	4.33	2.37	0.39	12982	Middle East and North Africa
Saudi Arabia	102	2005	25	22.22	28.98	15.41	33.87	19.24	14.93	9.97	7.25	4.26	2.49	0.5	10865	17.14	27.31	16.11	43.89	22.37	11.66	6.5	7.69	4.64	2.69	0.36	15413	Middle East and North Africa
Saudi Arabia	102	2010	25	18.07	27.27	15.27	40.93	24.02	13.72	9.17	7.79	4.56	2.77	0.46	12696	12.72	23.05	14.95	52.27	29.11	11.96	6.67	8.53	4.99	3.16	0.37	18076	Middle East and North Africa
Syrian Arab Republic	103	1950	25	81.15	17.62	1.05	0.84	0.25	0.4	0.26	0.61	0.53	0.07	0.01	1388	74.35	24.02	2.81	1.25	0.33	0.38	0.21	0.85	0.75	0.09	0.01	2046	Middle East and North Africa
Syrian Arab Republic	103	1955	25	78.41	19.76	1.83	1.37	0.36	0.47	0.31	0.74	0.63	0.1	0.02	1518	72.44	25.06	3.51	2.08	0.43	0.42	0.23	0.98	0.84	0.13	0.01	2255	Middle East and North Africa
Syrian Arab Republic	103	1960	25	76.5	21.3	3	1.8	0.44	0.5	0.33	0.86	0.72	0.12	0.02	1682	69.43	26.72	6.06	3.48	0.79	0.37	0.2	1.21	1.01	0.19	0.01	2507	Middle East and North Africa
Syrian Arab Republic	103	1965	25	71.63	24.36	3.23	3.26	0.86	0.75	0.49	1.12	0.89	0.21	0.02	1884	65.42	28.24	6.14	5.31	1.27	1.02	0.54	1.53	1.18	0.32	0.03	2837	Middle East and North Africa
Syrian Arab Republic	103	1970	25	68.6	25.9	3.72	4.3	1.13	1.3	0.84	1.36	1.02	0.3	0.04	2131	58.44	31.52	7.04	9.14	2.37	0.93	0.48	2.04	1.53	0.48	0.03	3323	Middle East and North Africa
Syrian Arab Republic	103	1975	25	61.09	29.95	4.8	7.53	2.23	1.43	0.91	1.83	1.32	0.47	0.05	2418	49.95	35.48	7.94	12.74	3.6	1.83	0.91	2.7	1.95	0.69	0.05	3879	Middle East and North Africa
Syrian Arab Republic	103	1980	25	52.96	33.98	6.1	10.77	3.47	2.28	1.44	2.47	1.73	0.67	0.07	2818	41.41	39.23	8.15	16.12	3.79	3.24	1.6	3.36	2.38	0.89	0.1	4565	Middle East and North Africa
Syrian Arab Republic	103	1985	25	43.2	38.22	7.08	14.75	4.12	3.83	2.53	3.26	2.23	0.91	0.13	3363	31.7	43.71	8.96	20.6	4.29	3.99	2.06	4.07	2.87	1.08	0.12	5486	Middle East and North Africa
Syrian Arab Republic	103	1990	25	34.51	41.8	8	18.85	4.84	4.84	3.21	3.97	2.7	1.11	0.16	4090	24.41	50.13	10.99	20.91	5.08	4.55	2.36	4.47	3.21	1.12	0.14	6664	Middle East and North Africa
Syrian Arab Republic	103	1995	25	26.44	47.71	9.77	20.39	5.85	5.46	3.64	4.48	3.09	1.2	0.18	5021	18.34	58.58	13.1	18.72	4.76	4.36	2.27	4.56	3.42	1.01	0.13	8174	Middle East and North Africa
Syrian Arab Republic	103	2000	25	21.96	53.27	11.36	19.48	5.14	5.3	3.54	4.58	3.29	1.12	0.18	6184	16.02	62.5	16.2	17.85	4.12	3.63	1.9	4.58	3.56	0.91	0.11	10042	Middle East and North Africa
Syrian Arab Republic	103	2005	25	19.38	51.86	28.71	23.55	9.09	5.21	3.47	5.54	4.03	1.34	0.17	7654	15.28	53.15	32.58	27.2	8.79	4.37	2.33	5.9	4.39	1.38	0.13	12023	Middle East and North Africa
Syrian Arab Republic	103	2010	25	20.87	44.84	33.31	28.07	15.6	6.22	4.14	6.25	4.32	1.72	0.21	9492	16.19	43.51	32.45	35.67	18.09	4.63	2.55	6.7	4.64	1.92	0.14	13910	Middle East and North Africa
Tunisia	104	1950	25	92.54	5.21	1.61	1.76	0.8	0.49	0.33	0.48	0.34	0.12	0.02	1519	90.48	5.94	2.02	3.12	1.37	0.46	0.26	0.65	0.45	0.18	0.01	2160	Middle East and North Africa
Tunisia	104	1955	25	91.78	5.72	1.82	1.94	0.92	0.56	0.37	0.53	0.38	0.13	0.02	1611	88.49	7.29	2.55	3.68	1.67	0.54	0.3	0.78	0.55	0.21	0.02	2283	Middle East and North Africa
Tunisia	104	1960	25	90.34	6.5	2.17	2.5	1.22	0.65	0.43	0.64	0.45	0.17	0.02	1706	86.46	8.6	3.14	4.33	1.97	0.61	0.34	0.92	0.65	0.25	0.02	2391	Middle East and North Africa
Tunisia	104	1965	25	89.1	7.1	2.51	3	1.51	0.7	0.46	0.73	0.51	0.2	0.02	1796	81.37	11.42	4.41	6.33	2.94	0.86	0.47	1.3	0.91	0.37	0.03	2485	Middle East and North Africa
Tunisia	104	1970	25	86.13	8.31	3.09	4.61	2.32	0.95	0.62	1	0.68	0.3	0.03	1854	74.8	15.17	6.29	9.03	4.22	1	0.53	1.79	1.25	0.51	0.03	2758	Middle East and North Africa
Tunisia	104	1975	25	82.7	9.7	3.87	6.4	3.31	1.2	0.77	1.31	0.86	0.41	0.04	2055	64.84	21.79	9.77	12.27	5.85	1.06	0.54	2.45	1.75	0.68	0.03	3184	Middle East and North Africa
Tunisia	104	1980	25	72.1	17.2	7.39	8.9	4.8	1.8	1.14	2.02	1.38	0.58	0.06	2383	53.81	29.16	14.08	15.22	7.28	1.85	0.93	3.25	2.32	0.88	0.06	3745	Middle East and North Africa
Tunisia	104	1985	25	66.3	18.9	8.7	12	6.36	2.8	1.86	2.62	1.72	0.81	0.09	2867	51.64	26.85	13.78	18.92	9.03	2.58	1.38	3.7	2.51	1.11	0.08	4397	Middle East and North Africa
Tunisia	104	1990	25	56.45	24.08	11.75	15.78	8.32	3.7	2.46	3.43	2.24	1.06	0.12	3444	44.76	29.08	15.71	22.41	10.63	3.75	2.05	4.39	2.91	1.36	0.12	5098	Middle East and North Africa
Tunisia	104	1995	25	49.26	27.2	13.9	18.75	9.76	5.03	3.37	4.13	2.66	1.31	0.17	4078	37.81	31.03	17.47	26.67	12.46	4.47	2.48	5.07	3.32	1.61	0.14	5879	Middle East and North Africa
Tunisia	104	2000	25	40.56	30.68	16.32	22.82	11.66	5.94	4.01	4.9	3.14	1.57	0.2	4686	30.96	31.84	18.62	30.5	13.98	6.7	3.77	5.9	3.75	1.94	0.21	6674	Middle East and North Africa
Tunisia	104	2005	25	32.52	33.57	18.68	25.46	12.71	8.45	5.68	5.75	3.6	1.86	0.28	5385	25.33	30.5	18.56	34.12	15.34	10.05	5.71	6.78	4.12	2.34	0.32	7483	Middle East and North Africa
Tunisia	104	2010	25	26.83	33.84	19.49	26.83	13.05	12.5	8.4	6.58	3.96	2.2	0.42	6141	20.87	29.37	18.32	37.06	16.44	12.7	7.38	7.48	4.42	2.66	0.4	8180	Middle East and North Africa
United Arab Emirates	105	1950	25	93.79	1.14	0.17	3.35	1.68	1.72	1.16	0.66	0.34	0.25	0.06	27	90.92	3.49	0.63	3.73	1.79	1.85	1.02	0.79	0.46	0.28	0.06	40	Middle East and North Africa
United Arab Emirates	105	1955	25	91.37	1.59	0.26	4.7	2.72	2.34	1.56	0.92	0.48	0.36	0.08	31	87.33	4.53	0.97	5.57	2.97	2.58	1.41	1.14	0.65	0.41	0.08	46	Middle East and North Africa
United Arab Emirates	105	1960	25	87.06	2.42	0.43	7.17	4.52	3.35	2.2	1.38	0.72	0.55	0.11	34	83.59	5.69	1.28	7.45	4.51	3.27	1.75	1.51	0.85	0.56	0.1	51	Middle East and North Africa
United Arab Emirates	105	1965	25	82.55	3.29	0.65	9.75	6.4	4.41	2.85	1.86	0.97	0.75	0.15	58	78	6.73	2.02	11.14	7.06	4.13	2.17	2.1	1.18	0.79	0.13	89	Middle East and North Africa
United Arab Emirates	105	1970	25	77.59	4.18	1.01	13.07	8.85	5.16	3.29	2.39	1.25	0.97	0.17	102	74.23	6.79	2.15	14.21	9.29	4.77	2.55	2.54	1.41	0.99	0.15	147	Middle East and North Africa
United Arab Emirates	105	1975	25	72.2	5.2	1.53	16.7	11.48	6	3.73	2.96	1.56	1.21	0.19	273	69.94	7.12	2.57	18.2	11.98	4.68	2.5	2.99	1.66	1.19	0.14	382	Middle East and North Africa
United Arab Emirates	105	1980	25	65.02	7.85	2.76	20.74	14.34	6.39	3.94	3.59	1.95	1.44	0.21	546	61.75	8.3	3.26	24.05	16.07	5.91	3.21	3.89	2.14	1.56	0.18	725	Middle East and North Africa
United Arab Emirates	105	1985	25	56.86	9.22	3.46	25.8	17.65	8.12	5.29	4.47	2.42	1.79	0.27	787	52.87	9.13	3.76	29.9	19.69	8.12	4.75	4.9	2.67	1.97	0.26	993	Middle East and North Africa
United Arab Emirates	105	1990	25	46.41	10.95	4.35	31.77	21.47	10.86	7.17	5.63	3.02	2.25	0.36	1033	41.91	10.72	4.67	36.41	23.53	10.97	6.42	6.11	3.3	2.46	0.35	1311	Middle East and North Africa
United Arab Emirates	105	1995	25	33.18	13.11	5.49	39.27	26.09	14.44	9.57	7.09	3.78	2.83	0.48	1365	29.67	12.11	5.53	43.45	27.67	14.78	8.66	7.51	4.02	3.02	0.47	1754	Middle East and North Africa
United Arab Emirates	105	2000	25	21.18	16.91	7.35	44.19	28.92	17.72	11.79	8.29	4.44	3.26	0.59	1940	18.13	18.39	8.61	47.14	29.96	16.33	9.7	8.43	4.62	3.29	0.52	2450	Middle East and North Africa
United Arab Emirates	105	2005	25	11.2	26.1	11.8	44.7	29.1	18	11.92	8.79	4.9	3.29	0.6	2725	10	24.6	11.5	50	32.2	15.4	9.01	8.89	5.01	3.39	0.49	3507	Middle East and North Africa
United Arab Emirates	105	2010	25	10.2	25.51	11.67	48.32	32.14	15.98	10.65	8.88	4.97	3.37	0.53	3174	9.72	22.62	11.27	53.27	35.68	14.39	8.54	9.07	5.08	3.53	0.46	3998	Middle East and North Africa
Yemen	106	1950	25	99.88	0.04	0.01	0.04	0.02	0.04	0.03	0.01	0.01	0	0	1690	99.59	0.33	0.14	0.04	0.01	0.04	0.02	0.02	0.02	0	0	2489	Middle East and North Africa
Yemen	106	1955	25	99.88	0.04	0.01	0.04	0.02	0.04	0.03	0.01	0.01	0	0	1755	99.45	0.47	0.17	0.04	0.01	0.04	0.02	0.03	0.02	0	0	2630	Middle East and North Africa
Yemen	106	1960	25	99.87	0.04	0.02	0.04	0.02	0.04	0.03	0.01	0.01	0	0	1842	99.23	0.68	0.25	0.04	0.02	0.04	0.02	0.04	0.03	0	0	2812	Middle East and North Africa
Yemen	106	1965	25	99.87	0.04	0.02	0.04	0.02	0.04	0.03	0.01	0.01	0	0	1952	98.96	0.95	0.38	0.04	0.02	0.04	0.02	0.05	0.05	0	0	3055	Middle East and North Africa
Yemen	106	1970	25	99.87	0.04	0.02	0.04	0.02	0.04	0.03	0.01	0.01	0	0	1998	98.72	1.19	0.51	0.04	0.02	0.04	0.02	0.06	0.06	0	0	3256	Middle East and North Africa
Yemen	106	1975	25	100	0	0	0	0	0	0	0	0	0	0	2054	98.8	0.5	0.23	0.5	0.2	0.1	0.05	0.09	0.06	0.03	0	3490	Middle East and North Africa
Yemen	106	1980	25	99.14	0.77	0.34	0.05	0.02	0.05	0.03	0.05	0.04	0	0	2408	95.82	3.5	1.74	0.54	0.22	0.14	0.07	0.23	0.2	0.03	0	4105	Middle East and North Africa
Yemen	106	1985	25	98.19	1.19	0.56	0.45	0.21	0.16	0.11	0.12	0.09	0.03	0.01	2909	91.1	5.62	2.97	2.86	1.21	0.41	0.21	0.61	0.45	0.15	0.01	4875	Middle East and North Africa
Yemen	106	1990	25	95.64	3.15	1.58	0.75	0.36	0.47	0.31	0.29	0.21	0.06	0.02	3536	84.04	8.59	4.81	6.6	2.85	0.77	0.4	1.2	0.84	0.33	0.02	5829	Middle East and North Africa
Yemen	106	1995	25	91.58	4.53	2.35	3.09	1.51	0.8	0.53	0.65	0.44	0.19	0.03	4841	78.21	11.51	6.66	8.92	3.93	1.36	0.72	1.67	1.16	0.47	0.04	7637	Middle East and North Africa
Yemen	106	2000	25	85.33	6.96	3.76	6.35	3.12	1.36	0.91	1.2	0.78	0.37	0.05	5656	70.83	13.74	8.35	13.63	6	1.8	0.94	2.34	1.59	0.7	0.05	9281	Middle East and North Africa
Yemen	106	2005	25	76.87	11.42	6.48	9.79	4.84	1.92	1.28	1.86	1.24	0.55	0.06	6754	64.96	13.45	8.59	19.26	8.57	2.33	1.21	3	1.96	0.97	0.07	11251	Middle East and North Africa
Yemen	106	2010	25	69.25	13.14	7.76	15.08	7.5	2.53	1.68	2.6	1.68	0.83	0.08	8299	57.49	15.97	10.56	23.66	10.68	2.88	1.5	3.68	2.39	1.2	0.09	13540	Middle East and North Africa
Afghanistan	107	1950	25	97.79	1.69	0.2	0.2	0.08	0.33	0.21	0.13	0.09	0.03	0.01	3122	94.65	4.51	0.76	0.24	0.1	0.59	0.25	0.27	0.21	0.05	0.02	4674	South Asia
Afghanistan	107	1955	25	96.98	2.25	0.28	0.3	0.12	0.47	0.3	0.18	0.12	0.04	0.02	3448	94.1	4.9	0.84	0.31	0.13	0.69	0.31	0.31	0.23	0.05	0.02	5162	South Asia
Afghanistan	107	1960	25	96.28	2.72	0.36	0.39	0.16	0.59	0.37	0.22	0.15	0.05	0.02	3831	93.07	5.59	0.93	0.41	0.17	0.91	0.41	0.37	0.27	0.07	0.03	5730	South Asia
Afghanistan	107	1965	25	95.16	3.49	0.1	0.49	0.2	0.86	0.56	0.29	0.19	0.07	0.03	4272	92.05	6.26	0.23	0.58	0.22	1.1	0.59	0.42	0.3	0.09	0.03	6380	South Asia
Afghanistan	107	1970	25	94.22	4.11	0.13	0.57	0.23	1.1	0.71	0.35	0.23	0.09	0.04	4785	88.81	7.82	0.41	1.31	0.51	2.06	1.08	0.69	0.45	0.18	0.06	7119	South Asia
Afghanistan	107	1975	25	90.98	5.82	0.21	0.9	0.39	2.3	1.46	0.62	0.37	0.18	0.08	5380	85.74	9.54	0.54	1.85	0.74	2.87	1.48	0.92	0.59	0.25	0.09	8017	South Asia
Afghanistan	107	1980	25	89	6.8	0.3	1.1	0.5	3	1.9	0.78	0.46	0.23	0.1	5618	82.03	11.43	0.96	2.7	1.15	3.81	1.96	1.22	0.76	0.34	0.12	8443	South Asia
Afghanistan	107	1985	25	84.62	9.18	0.5	1.71	0.82	4.5	2.98	1.16	0.66	0.35	0.15	5049	77.8	14.09	1.91	3.46	1.54	4.64	2.49	1.57	1.03	0.4	0.14	7645	South Asia
Afghanistan	107	1990	25	80.7	11.15	0.88	2.59	1.31	5.55	3.7	1.49	0.85	0.45	0.19	5206	75.04	15.7	3.6	3.84	1.81	5.42	2.91	1.87	1.26	0.44	0.17	7936	South Asia
Afghanistan	107	1995	25	75.87	14.36	1.81	3.25	1.7	6.52	4.37	1.86	1.14	0.5	0.22	7229	73.21	14.59	5.19	6.11	2.98	6.09	3.28	2.26	1.54	0.54	0.19	11083	South Asia
Afghanistan	107	2000	25	73.35	15.71	3.33	3.57	1.92	7.36	4.95	2.16	1.38	0.53	0.25	8171	67.85	16.28	7.78	9.37	4.69	6.5	3.5	2.86	2.01	0.65	0.2	12629	South Asia
Afghanistan	107	2005	25	71.58	13.9	5.09	6.59	3.67	7.93	5.3	2.6	1.69	0.65	0.26	10242	65.73	14.82	8.8	12.69	6.56	6.76	3.61	3.21	2.18	0.82	0.21	15979	South Asia
Afghanistan	107	2010	25	66.02	15.81	8.1	9.9	5.74	8.27	5.51	3.23	2.19	0.76	0.28	12284	58.38	18.65	12.86	16.09	8.65	6.88	3.65	3.85	2.64	1	0.21	19299	South Asia
Bangladesh	108	1950	25	78.88	16.12	1.7	4.71	1.87	0.29	0.2	0.9	0.7	0.19	0.01	18480	78.31	16.44	1.77	5	1.92	0.25	0.14	0.93	0.72	0.2	0.01	26063	South Asia
Bangladesh	108	1955	25	78.83	16.11	1.7	4.76	1.89	0.3	0.2	0.9	0.7	0.2	0.01	19546	78.04	16.53	1.78	5.17	1.98	0.26	0.14	0.94	0.73	0.21	0.01	27787	South Asia
Bangladesh	108	1960	25	78.8	16.1	1.7	4.8	1.9	0.3	0.2	0.91	0.7	0.2	0.01	20882	77.16	16.75	2.01	5.78	2.24	0.33	0.18	1.02	0.77	0.23	0.01	29890	South Asia
Bangladesh	108	1965	25	79.86	14.45	8.16	5.32	2.05	0.38	0.25	1.08	0.85	0.22	0.01	22451	77.77	14.9	8.61	6.84	2.62	0.49	0.27	1.25	0.95	0.28	0.02	32306	South Asia
Bangladesh	108	1970	25	80.92	12.37	9.45	6.14	2.27	0.57	0.37	1.16	0.88	0.26	0.02	24392	78.21	12.95	10.1	8.11	3.04	0.74	0.39	1.38	1.02	0.34	0.02	36195	South Asia
Bangladesh	108	1975	25	82.3	10	8.51	6.9	2.45	0.9	0.57	1.18	0.85	0.3	0.03	26670	77.39	10.74	9.32	11.02	4.04	0.81	0.42	1.57	1.09	0.45	0.02	40997	South Asia
Bangladesh	108	1980	25	70.4	16.7	14.86	11.6	4.2	1.3	0.82	1.97	1.43	0.5	0.04	30251	66.81	17.32	15.7	14.8	4.89	1.07	0.54	2.25	1.62	0.6	0.03	46859	South Asia
Bangladesh	108	1985	25	65.29	17.99	16.36	15.02	5.8	1.71	1.13	2.4	1.7	0.65	0.06	34737	59.27	21.25	19.65	17.45	6.59	2.03	1.08	2.82	2	0.76	0.06	53725	South Asia
Bangladesh	108	1990	25	60.09	19.81	18.13	17.69	7.71	2.41	1.6	2.84	1.95	0.81	0.08	40320	55.55	22.74	21.16	19.04	8.05	2.68	1.44	3.13	2.18	0.87	0.08	61510	South Asia
Bangladesh	108	1995	25	54.45	22.49	20.61	19.77	9.81	3.29	2.2	3.29	2.23	0.95	0.11	46854	50.82	23.43	21.85	22.14	10.62	3.62	1.97	3.68	2.42	1.15	0.11	70184	South Asia
Bangladesh	108	2000	25	50.98	22.31	20.53	22.51	12.92	4.21	2.83	3.69	2.41	1.14	0.14	54386	44.41	22.6	20.99	29.39	17.62	3.6	1.98	4.48	2.74	1.63	0.11	80538	South Asia
Bangladesh	108	2005	25	46.91	22.51	20.83	26.17	15.4	4.41	2.96	4.19	2.61	1.43	0.15	62769	38.65	20.87	19.8	36.67	21.48	3.82	2.11	5.24	3.04	2.08	0.12	91504	South Asia
Bangladesh	108	2010	25	41.99	20.27	19.05	33.17	19.96	4.58	3.06	4.91	2.87	1.89	0.15	72630	31.88	22.3	21.36	41.74	24.97	4.09	2.28	5.91	3.38	2.4	0.13	103588	South Asia
India	109	1950	25	77.28	19.63	4.97	2.42	0.34	0.68	0.45	0.92	0.77	0.12	0.02	149127	74.85	22.43	6.74	2.14	0.31	0.58	0.36	0.99	0.87	0.11	0.02	218405	South Asia
India	109	1955	25	75.86	20.82	5.62	2.57	0.36	0.76	0.5	0.99	0.83	0.13	0.03	165769	73.51	23.58	7.31	2.27	0.33	0.65	0.4	1.06	0.92	0.12	0.02	240942	South Asia
India	109	1960	25	75.5	22.1	6.22	1.85	0.29	0.55	0.35	0.94	0.82	0.1	0.02	185861	72.07	24.83	8.57	2.53	0.24	0.57	0.32	1.13	0.99	0.12	0.02	266423	South Asia
India	109	1965	25	73.19	22.54	6.87	3.28	0.35	0.97	0.62	1.15	0.95	0.17	0.03	207231	70.75	24.38	9.44	3.92	0.29	0.94	0.54	1.3	1.09	0.18	0.03	295056	South Asia
India	109	1970	25	72.2	22.7	7.69	3.9	0.33	1.1	0.71	1.24	1.01	0.19	0.04	230189	66.24	27.05	12.74	5.6	0.29	1.11	0.62	1.61	1.33	0.24	0.03	330552	South Asia
India	109	1975	25	72.11	18.13	7.1	8.13	0.35	1.63	1.01	1.52	1.12	0.35	0.05	256651	65.86	20.42	11.27	11.88	0.37	1.84	0.95	2.01	1.48	0.48	0.06	373640	South Asia
India	109	1980	25	72.5	11.3	4.93	13.7	0.42	2.5	1.58	1.87	1.22	0.57	0.08	289666	66.3	12.65	7.44	18.7	0.5	2.33	1.22	2.34	1.55	0.72	0.07	423306	South Asia
India	109	1985	25	64.94	15.02	7.76	16.83	0.5	3.21	2.14	2.39	1.57	0.71	0.11	328487	58.54	16.66	11.1	21.62	0.57	3.18	1.74	2.89	1.93	0.86	0.1	478056	South Asia
India	109	1990	25	57.62	18.33	11.29	19.62	0.54	4.42	2.95	2.96	1.94	0.87	0.15	373706	51.62	18.71	13.73	25.65	0.55	4.02	2.23	3.45	2.29	1.03	0.12	538715	South Asia
India	109	1995	25	54.84	17.1	11.97	22.31	5.91	5.75	3.86	3.51	2.13	1.19	0.19	424889	47.79	18.36	14.46	27.88	6.93	5.98	3.36	4.12	2.51	1.42	0.19	600511	South Asia
India	109	2000	25	50.79	14.58	11.2	26.8	16.75	7.82	5.28	4.41	2.38	1.78	0.26	481574	43.98	16.21	13.51	32.75	19.83	7.06	4.01	5.03	2.73	2.08	0.22	672684	South Asia
India	109	2005	25	47.02	15.58	12.81	28.92	17.95	8.48	5.71	4.82	2.58	1.96	0.28	538366	37.95	17.46	15.22	36.87	21.8	7.72	4.38	5.63	3.05	2.34	0.24	749620	South Asia
India	109	2010	25	42.29	15.63	13.55	33	20.76	9.08	6.1	5.39	2.83	2.25	0.3	604417	33.16	16.82	15.19	41.53	25.03	8.5	4.85	6.24	3.3	2.67	0.27	829075	South Asia
Maldives	110	1950	25	58.63	19.87	4.62	21.43	19.37	0.07	0.03	2.92	1.69	1.23	0	40	57.56	20.3	5.22	22.02	19.09	0.12	0.05	2.99	1.74	1.24	0	54	South Asia
Maldives	110	1955	25	56.18	20.47	5.22	23.28	20.5	0.08	0.04	3.13	1.81	1.32	0	42	54.84	21.43	5.87	23.59	19.89	0.14	0.06	3.19	1.87	1.31	0	57	South Asia
Maldives	110	1960	25	53.39	21.52	6.23	24.99	23.91	0.1	0.04	3.42	1.95	1.47	0	43	52.33	22.53	6.9	24.99	22.49	0.16	0.05	3.43	1.99	1.43	0	58	South Asia
Maldives	110	1965	25	51.54	22.24	6.48	26.11	24.75	0.11	0.05	3.56	2.03	1.53	0	46	49.2	23.92	7.51	26.64	23.57	0.24	0.08	3.66	2.13	1.52	0.01	63	South Asia
Maldives	110	1970	25	45.93	24.5	7.88	29.35	28.42	0.22	0.1	4.04	2.29	1.75	0.01	48	44.32	26.33	9.09	29.02	25.55	0.33	0.11	4.02	2.35	1.66	0.01	70	South Asia
Maldives	110	1975	25	43.81	25.23	8.45	30.66	29.46	0.3	0.12	4.22	2.39	1.82	0.01	52	40.75	27.9	10.04	30.82	27.18	0.53	0.11	4.3	2.52	1.77	0.01	79	South Asia
Maldives	110	1980	25	40.71	26.46	9.36	32.25	30.56	0.58	0.2	4.47	2.54	1.92	0.02	60	37.5	29.4	11	32.39	28.14	0.71	0.18	4.54	2.66	1.86	0.02	90	South Asia
Maldives	110	1985	25	38.54	27.38	10.07	33.33	31.33	0.75	0.28	4.65	2.64	1.98	0.02	67	33.42	31.77	12.06	33.95	29.88	0.86	0.23	4.82	2.84	1.97	0.02	101	South Asia
Maldives	110	1990	25	43.9	25.57	9.61	29.52	21.92	1.01	0.35	4.04	2.41	1.6	0.03	74	35.17	32.68	13.06	31.13	21.89	1.02	0.26	4.43	2.75	1.65	0.03	114	South Asia
Maldives	110	1995	25	47.41	25.58	9.96	25.83	13.22	1.18	0.35	3.51	2.24	1.24	0.03	90	36.62	34.18	13.94	28.08	14.33	1.13	0.25	4.11	2.66	1.42	0.03	137	South Asia
Maldives	110	2000	25	49.38	27.55	11.45	21.69	5.17	1.38	0.24	3.05	2.13	0.89	0.03	103	32.87	37.06	16.01	29.02	9.59	1.06	0.16	4.26	2.83	1.4	0.02	162	South Asia
Maldives	110	2005	25	39.18	44.58	15.14	14.34	4	1.91	0.44	3.07	2.31	0.72	0.05	122	25.46	41.14	17.83	31.9	5.49	1.5	0.26	4.69	3.14	1.51	0.04	194	South Asia
Maldives	110	2010	25	29.47	40.46	16.54	28.24	8.65	1.83	0.36	4.38	2.93	1.41	0.04	150	19.52	33.81	17.91	45.31	11.38	1.36	0.25	6.02	3.89	2.1	0.03	230	South Asia
Nepal	111	1950	25	99.29	0.26	0.07	0.38	0.15	0.07	0.04	0.05	0.03	0.02	0	3732	98.63	0.3	0.09	0.99	0.34	0.08	0.04	0.11	0.06	0.04	0	5326	South Asia
Nepal	111	1955	25	99.13	0.29	0.08	0.49	0.19	0.09	0.06	0.07	0.04	0.03	0	3917	98.52	0.38	0.12	1	0.25	0.1	0.05	0.11	0.07	0.04	0	5637	South Asia
Nepal	111	1960	25	99	0.3	0.09	0.6	0.24	0.1	0.07	0.08	0.04	0.03	0	4128	98.25	0.55	0.18	1.06	0.33	0.15	0.08	0.13	0.08	0.05	0	5992	South Asia
Nepal	111	1965	25	97.73	0.99	0.3	1.09	0.3	0.19	0.12	0.16	0.1	0.05	0.01	4410	96.06	1.62	0.54	2.08	0.46	0.24	0.13	0.27	0.17	0.09	0.01	6453	South Asia
Nepal	111	1970	25	96	1.9	0.61	1.7	0.2	0.3	0.19	0.25	0.16	0.08	0.01	4806	92.49	3.13	1.1	4.08	0.84	0.3	0.16	0.5	0.32	0.17	0.01	7113	South Asia
Nepal	111	1975	25	93.3	3.25	1.08	2.88	0.66	0.58	0.37	0.44	0.28	0.14	0.02	5305	89.08	5.08	1.83	5.09	1	0.75	0.39	0.72	0.46	0.23	0.02	7921	South Asia
Nepal	111	1980	25	90.3	4.8	1.65	3.7	0.67	1.1	0.69	0.63	0.4	0.2	0.04	5931	85.09	6.8	2.57	6.9	1.17	1.17	0.6	0.99	0.64	0.31	0.04	8853	South Asia
Nepal	111	1985	25	82.87	6.93	2.5	7.83	1.31	2.36	1.57	1.24	0.75	0.42	0.08	6633	75.43	9.45	3.68	12.52	2.06	2.6	1.41	1.76	1.08	0.59	0.08	9899	South Asia
Nepal	111	1990	25	73.66	9.05	3.41	13.11	3	4.18	2.69	2.02	1.16	0.72	0.14	7440	65.77	11.06	4.93	19.87	5.14	3.3	2.12	2.49	1.36	1.01	0.11	11113	South Asia
Nepal	111	1995	25	70.2	11.61	4.69	14.4	4.43	3.79	2.51	2.24	1.32	0.79	0.13	8457	61.82	15.39	7.09	19.04	6.28	3.75	2.1	2.65	1.56	0.97	0.12	12606	South Asia
Nepal	111	2000	25	64.97	15.84	6.71	15.46	5.65	3.73	2.45	2.37	1.33	0.91	0.12	9666	53.4	22.59	11.38	21.16	7.89	2.85	1.81	2.97	1.91	0.97	0.09	14429	South Asia
Nepal	111	2005	25	58.79	18.01	8.16	19.6	8.01	3.6	2.41	2.8	1.66	1.02	0.12	11101	44.62	27.16	15.2	25.38	10.21	2.83	1.76	3.55	2.37	1.1	0.09	16542	South Asia
Nepal	111	2010	25	50.58	22.04	10.9	24.03	10.54	3.35	2.28	3.31	2.06	1.14	0.11	12823	36.15	31.11	18.88	29.81	12.59	2.92	1.75	4.23	2.8	1.33	0.09	19037	South Asia
Pakistan	112	1950	25	86.94	6.92	1.61	5.46	2.24	0.68	0.53	0.85	0.52	0.3	0.02	15972	85.44	6.81	1.59	7.14	2.79	0.61	0.43	0.99	0.6	0.37	0.02	22928	South Asia
Pakistan	112	1955	25	86.85	6.91	1.61	5.55	2.28	0.69	0.54	0.86	0.53	0.31	0.02	17484	84.94	7.24	1.69	7.19	2.81	0.64	0.46	1.01	0.61	0.37	0.02	24998	South Asia
Pakistan	112	1960	25	86.7	6.9	1.6	5.6	2.3	0.7	0.54	0.86	0.53	0.31	0.02	19206	82.95	8.19	2.08	8.02	3.33	0.8	0.6	1.15	0.7	0.43	0.03	27359	South Asia
Pakistan	112	1965	25	84.73	7.43	4.21	6.96	2.99	0.89	0.71	1.11	0.68	0.39	0.03	21206	80.8	9.44	5.49	8.69	3.78	1.07	0.81	1.39	0.86	0.49	0.04	30214	South Asia
Pakistan	112	1970	25	82.61	8.42	5.99	7.79	3.53	1.18	0.96	1.31	0.81	0.46	0.04	23489	79.66	9.07	6.56	9.87	4.6	1.4	1.16	1.58	0.95	0.58	0.05	34243	South Asia
Pakistan	112	1975	25	80.25	9.14	7.07	9.04	4.39	1.57	1.34	1.55	0.94	0.56	0.06	26316	76.24	10.59	8.33	11.61	5.82	1.56	1.24	1.88	1.13	0.69	0.06	39242	South Asia
Pakistan	112	1980	25	78.9	8.7	6.98	10.5	5.5	1.9	1.69	1.75	1.01	0.67	0.07	30330	74.31	9.99	8.13	14.03	7.52	1.71	1.48	2.15	1.24	0.84	0.06	45366	South Asia
Pakistan	112	1985	25	75.54	9.34	7.53	12.92	7.22	2.21	1.92	2.09	1.18	0.83	0.08	36153	70.18	11.36	9.19	16.45	9.21	2.01	1.62	2.51	1.44	1	0.07	54001	South Asia
Pakistan	112	1990	25	73.8	9.7	8.01	14	8.2	2.5	2.16	2.28	1.27	0.92	0.09	42557	66.19	12.03	9.91	19.39	11.13	2.38	1.92	2.92	1.64	1.19	0.09	62960	South Asia
Pakistan	112	1995	25	69.82	10.04	8.07	15.96	9.62	4.18	3.59	2.77	1.46	1.16	0.16	48068	63.55	11.75	9.6	19.91	12.07	4.8	4.11	3.36	1.77	1.42	0.18	70990	South Asia
Pakistan	112	2000	25	66.86	9.62	7.9	16.63	10.53	6.89	5.86	3.27	1.61	1.4	0.25	55363	60.24	11.39	9.38	21.23	13.29	7.14	6.09	3.87	1.94	1.67	0.26	83763	South Asia
Pakistan	112	2005	25	51.03	16.51	13.48	26.16	17.05	6.3	5.26	4.51	2.37	1.91	0.23	63733	44.97	18.43	15.33	31.45	19.17	5.14	4.02	4.93	2.67	2.07	0.18	97478	South Asia
Pakistan	112	2010	25	52.47	15.33	12.76	25.53	16.63	6.67	5.47	4.45	2.31	1.9	0.24	74999	45.38	17.25	14.53	31.67	19.13	5.7	4.43	5.02	2.66	2.16	0.2	112500	South Asia
Sri Lanka	113	1950	25	41.9	43.12	6.08	14.69	5.23	0.3	0.15	2.94	2.37	0.56	0.01	3206	35.92	45.42	6.62	18.38	7.24	0.28	0.12	3.4	2.68	0.71	0.01	4658	South Asia
Sri Lanka	113	1955	25	38.65	44.74	6.47	16.26	6.5	0.35	0.19	3.18	2.53	0.64	0.01	3574	32.63	46.06	6.75	20.98	8.88	0.33	0.15	3.7	2.86	0.82	0.01	5142	South Asia
Sri Lanka	113	1960	25	35.17	45.73	6.69	18.7	7.73	0.4	0.22	3.47	2.72	0.74	0.01	3965	29.65	46.59	6.88	23.39	10.97	0.37	0.17	3.98	3.03	0.94	0.01	5778	South Asia
Sri Lanka	113	1965	25	32.3	46.5	6.9	20.7	9.18	0.4	0.22	3.7	2.87	0.82	0.01	4442	26.84	45.79	7.01	27.01	13.27	0.34	0.15	4.33	3.23	1.09	0.01	6578	South Asia
Sri Lanka	113	1970	25	24	39.9	15.95	35	16.64	1.2	0.67	5.33	3.85	1.44	0.04	5053	17.94	36.27	15.05	44.41	24.07	1.36	0.63	6.38	4.55	1.8	0.04	7588	South Asia
Sri Lanka	113	1975	25	19.15	43.78	22.65	35.75	18.39	1.33	0.77	5.77	4.22	1.51	0.04	5802	15.8	40.05	21.45	43	24.45	1.14	0.55	6.72	5	1.69	0.03	8759	South Asia
Sri Lanka	113	1980	25	15.9	48.9	28.37	34.1	18.77	1.1	0.59	6.13	4.71	1.39	0.03	6580	13.45	44.69	26.56	41.08	24.81	0.78	0.42	6.96	5.36	1.58	0.02	9762	South Asia
Sri Lanka	113	1985	25	14.38	42.61	26.18	40.68	23.74	2.34	1.55	6.93	5.19	1.66	0.08	7481	13.32	36.81	22.98	47.05	29.36	2.83	1.56	7.62	5.66	1.87	0.09	10790	South Asia
Sri Lanka	113	1990	25	12.05	36.17	22.73	47.13	28.96	4.64	3.1	7.79	5.66	1.98	0.15	8610	10.16	31.12	19.88	53.12	35.16	5.6	3.15	8.51	5.87	2.46	0.17	12075	South Asia
Sri Lanka	113	1995	25	11.3	26.69	17.01	53.69	34.88	8.32	5.59	8.65	6.02	2.36	0.28	9751	9.29	22.76	14.78	58.77	40.97	9.18	5.25	9.35	5.95	3.11	0.29	13323	South Asia
Sri Lanka	113	2000	25	10.4	16.9	10.8	59.4	41.2	13.3	9	9.65	6.09	3.12	0.45	10851	8.7	13.8	8.8	64.3	48.1	13.2	7.65	10.24	5.89	3.94	0.42	14652	South Asia
Sri Lanka	113	2005	25	7.79	18.34	11.94	59.94	31.67	13.93	9.42	9.83	6.15	3.21	0.47	12028	6.37	15.62	10.43	63.41	35.67	14.61	8.6	10.31	5.88	3.97	0.46	15746	South Asia
Sri Lanka	113	2010	25	5.4	20.57	13.58	59.92	15.54	14.11	9.52	9.76	6.08	3.21	0.47	13239	4.43	16.78	11.39	64.56	17.89	14.23	8.51	10.06	5.87	3.73	0.45	16720	South Asia
Benin	114	1950	25	94.23	4.43	1.32	1.19	0.43	0.16	0.11	0.33	0.25	0.07	0.01	964	92.4	5.72	1.87	1.73	0.57	0.16	0.09	0.44	0.34	0.1	0.01	1281	Sub-Saharan Africa
Benin	114	1955	25	92.98	5.4	1.67	1.44	0.52	0.19	0.13	0.4	0.31	0.09	0.01	939	90.97	6.82	2.32	2.03	0.65	0.18	0.1	0.53	0.41	0.11	0.01	1289	Sub-Saharan Africa
Benin	114	1960	25	91.82	6.29	2.05	1.67	0.61	0.22	0.15	0.47	0.36	0.1	0.01	940	89.56	7.92	2.85	2.32	0.74	0.21	0.11	0.61	0.47	0.13	0.01	1333	Sub-Saharan Africa
Benin	114	1965	25	89.33	8.31	2.89	2.08	0.76	0.28	0.19	0.61	0.48	0.13	0.01	975	87.03	9.91	3.84	2.81	0.89	0.24	0.13	0.76	0.6	0.16	0.01	1428	Sub-Saharan Africa
Benin	114	1970	25	89.26	8.31	3.11	2.14	0.78	0.29	0.19	0.63	0.49	0.13	0.01	1036	85.97	10.58	4.42	3.21	1	0.25	0.13	0.84	0.66	0.18	0.01	1578	Sub-Saharan Africa
Benin	114	1975	25	89.22	8.3	3.35	2.18	0.79	0.3	0.19	0.64	0.5	0.13	0.01	1146	84.89	11.04	4.98	3.82	1.18	0.25	0.13	0.94	0.72	0.21	0.01	1787	Sub-Saharan Africa
Benin	114	1980	25	89.2	8.3	3.61	2.2	0.8	0.3	0.19	0.65	0.51	0.13	0.01	1314	82.36	11.29	5.48	6.09	2.08	0.28	0.14	1.22	0.88	0.33	0.01	2032	Sub-Saharan Africa
Benin	114	1985	25	84.62	9.8	4.57	4.84	1.91	0.73	0.48	1.09	0.77	0.3	0.02	1535	77.34	13.08	6.76	8.81	3.52	0.77	0.41	1.71	1.17	0.51	0.02	2348	Sub-Saharan Africa
Benin	114	1990	25	79.67	10.96	5.41	8.08	3.69	1.3	0.86	1.62	1.05	0.52	0.04	1776	72.35	15.56	8.53	11.12	5.51	0.97	0.52	2.16	1.45	0.68	0.03	2737	Sub-Saharan Africa
Benin	114	1995	25	74.1	13.36	6.92	10.97	6.24	1.57	1.05	2.15	1.36	0.74	0.05	2150	67.44	18.28	10.52	12.77	7.54	1.51	0.81	2.61	1.72	0.84	0.05	3315	Sub-Saharan Africa
Benin	114	2000	25	69.6	16.1	8.68	12.2	8.08	2.2	1.48	2.57	1.61	0.88	0.07	2497	63.5	18.7	11.25	16	10.36	1.9	1.01	3.11	1.97	1.08	0.06	3917	Sub-Saharan Africa
Benin	114	2005	25	66.1	17.61	9.95	13.98	10.39	2.32	1.55	2.91	1.8	1.03	0.08	2977	59.05	18.53	11.69	19.86	14.02	2.56	1.36	3.72	2.25	1.39	0.08	4710	Sub-Saharan Africa
Benin	114	2010	25	64.09	16.76	9.85	16.05	13.01	3.11	2.07	3.3	1.95	1.25	0.1	3595	53.91	18.66	12.18	23.67	17.77	3.76	2.01	4.43	2.57	1.74	0.12	5579	Sub-Saharan Africa
Botswana	115	1950	25	72.86	24.66	4.25	2.29	0.57	0.19	0.13	1.28	1.19	0.09	0.01	163	70.79	26.73	5.12	2.32	0.55	0.16	0.09	1.38	1.29	0.09	0.01	249	Sub-Saharan Africa
Botswana	115	1955	25	72.82	24.64	4.39	2.34	0.59	0.2	0.13	1.29	1.19	0.09	0.01	178	70.23	27.24	5.39	2.37	0.56	0.17	0.09	1.42	1.32	0.09	0.01	279	Sub-Saharan Africa
Botswana	115	1960	25	72.79	24.63	4.56	2.38	0.59	0.2	0.13	1.3	1.2	0.09	0.01	188	69.72	27.68	6.18	2.43	0.57	0.17	0.09	1.46	1.37	0.09	0.01	297	Sub-Saharan Africa
Botswana	115	1965	25	72.7	24.6	5.08	2.4	0.6	0.2	0.13	1.32	1.22	0.09	0.01	207	64.76	32.2	7.79	2.81	0.56	0.13	0.06	1.71	1.61	0.1	0	329	Sub-Saharan Africa
Botswana	115	1970	25	70.5	26.4	2.1	2.4	0.6	0.6	0.39	1.34	1.21	0.11	0.02	231	57.18	37.24	6.59	5.03	1.17	0.56	0.28	2.14	1.93	0.2	0.02	381	Sub-Saharan Africa
Botswana	115	1975	25	58.33	36.97	11.26	4.08	1.15	0.61	0.39	2.21	2.02	0.18	0.02	268	51.72	41.22	15.31	6.56	1.64	0.51	0.25	2.74	2.47	0.25	0.02	453	Sub-Saharan Africa
Botswana	115	1980	25	54.7	40.5	9.4	4.4	1.3	0.5	0.31	2.29	2.09	0.18	0.02	322	45.8	44.6	15.2	9.2	2.3	0.4	0.19	3.12	2.76	0.34	0.01	537	Sub-Saharan Africa
Botswana	115	1985	25	46.77	31.93	12.29	19.33	5.97	1.96	1.29	3.9	3.04	0.8	0.07	395	36.96	28.79	15.8	32.13	9.68	2.13	1.09	5.29	3.96	1.26	0.06	646	Sub-Saharan Africa
Botswana	115	1990	25	41.21	17.58	8.43	37.36	14.03	3.85	2.55	5.52	3.8	1.59	0.13	481	31.2	14.42	8.83	51.45	23.03	2.93	1.52	6.86	4.62	2.15	0.09	780	Sub-Saharan Africa
Botswana	115	1995	25	32.2	14.72	8.17	49.04	19.29	4.04	2.69	6.71	4.52	2.06	0.13	580	19.97	11.13	7.39	65.28	25.93	3.62	1.9	8.24	5.47	2.66	0.11	937	Sub-Saharan Africa
Botswana	115	2000	25	24.81	14.01	8.54	56.82	23.46	4.36	2.92	7.61	5.07	2.39	0.15	666	15.59	8.92	6.26	72.23	28.52	3.27	1.73	8.82	5.82	2.9	0.1	1068	Sub-Saharan Africa
Botswana	115	2005	25	20	11.09	7.17	64.82	26.79	4.09	2.73	8.28	5.46	2.68	0.14	670	12.58	7.09	5.21	76.92	29.32	3.41	1.79	9.22	6.05	3.06	0.1	1101	Sub-Saharan Africa
Botswana	115	2010	25	15.73	8.59	5.86	71.58	28.89	4.1	2.72	8.87	5.8	2.93	0.14	668	9.83	6.24	4.76	80.04	29.03	3.89	2.02	9.55	6.26	3.18	0.12	1107	Sub-Saharan Africa
Burundi	116	1950	25	95.45	4.3	1.35	0.21	0.08	0.04	0.03	0.23	0.22	0.01	0	984	91.95	7.51	2.6	0.5	0.18	0.04	0.02	0.42	0.39	0.02	0	1451	Sub-Saharan Africa
Burundi	116	1955	25	94.62	5.07	1.63	0.27	0.1	0.04	0.03	0.27	0.26	0.01	0	1039	90.03	9.29	3.3	0.61	0.23	0.06	0.03	0.52	0.49	0.03	0	1535	Sub-Saharan Africa
Burundi	116	1960	25	92.64	6.89	2.3	0.41	0.16	0.06	0.04	0.38	0.35	0.02	0	1108	87.43	11.64	4.31	0.83	0.31	0.1	0.05	0.67	0.62	0.04	0	1647	Sub-Saharan Africa
Burundi	116	1965	25	89.93	9.28	3.29	0.68	0.27	0.11	0.07	0.53	0.5	0.04	0	1176	84.92	13.93	5.48	1.02	0.39	0.13	0.07	0.81	0.76	0.05	0	1767	Sub-Saharan Africa
Burundi	116	1970	25	87.64	11.3	4.25	0.91	0.38	0.15	0.1	0.67	0.62	0.05	0	1256	81.13	17.11	7.22	1.55	0.59	0.21	0.11	1.06	0.97	0.08	0.01	1950	Sub-Saharan Africa
Burundi	116	1975	25	84.66	13.69	5.5	1.41	0.6	0.25	0.16	0.87	0.79	0.08	0.01	1239	77.89	19.78	8.97	2.04	0.81	0.28	0.14	1.28	1.17	0.1	0.01	2004	Sub-Saharan Africa
Burundi	116	1980	25	81.48	16.24	7.06	1.93	0.88	0.35	0.22	1.09	0.98	0.11	0.01	1415	75.8	21.45	10.47	2.36	1	0.38	0.19	1.45	1.31	0.12	0.01	2281	Sub-Saharan Africa
Burundi	116	1985	25	78.31	18.87	8.82	2.33	1.11	0.49	0.33	1.32	1.17	0.13	0.02	1736	74.34	22.44	11.67	2.74	1.22	0.48	0.25	1.54	1.38	0.15	0.01	2727	Sub-Saharan Africa
Burundi	116	1990	25	76.66	20.24	10.04	2.52	1.28	0.58	0.38	1.44	1.28	0.15	0.02	2026	71.88	24.3	13.34	3.37	1.59	0.45	0.24	1.74	1.55	0.18	0.01	3094	Sub-Saharan Africa
Burundi	116	1995	25	74.33	21.88	11.34	3.23	1.69	0.56	0.37	1.59	1.39	0.18	0.02	2111	64.69	30.36	17.47	4.49	2.19	0.45	0.24	2.18	1.93	0.24	0.01	3243	Sub-Saharan Africa
Burundi	116	2000	25	70.91	24.5	13.12	4.03	2.16	0.56	0.38	1.84	1.6	0.22	0.02	2061	58.4	35.7	21.59	5.45	2.68	0.46	0.24	2.56	2.25	0.29	0.01	3374	Sub-Saharan Africa
Burundi	116	2005	25	63.59	30.71	17.34	5.1	2.84	0.59	0.4	2.28	1.98	0.29	0.02	2449	54.52	37.93	24.22	6.88	3.52	0.67	0.34	2.88	2.46	0.39	0.02	4152	Sub-Saharan Africa
Burundi	116	2010	25	57.28	35.99	21.29	5.86	3.41	0.87	0.58	2.68	2.29	0.36	0.03	3118	50.43	39.35	25.98	9.18	4.97	1.04	0.54	3.35	2.78	0.53	0.03	5068	Sub-Saharan Africa
Cameroon	117	1950	25	88.53	10.8	3.37	0.6	0.23	0.07	0.04	0.5	0.47	0.04	0	1860	86.67	11.27	3.87	2	0.73	0.07	0.04	0.69	0.58	0.11	0	2693	Sub-Saharan Africa
Cameroon	117	1955	25	86.3	12.83	4.12	0.8	0.31	0.07	0.05	0.61	0.56	0.05	0	2014	83.16	14.22	5.02	2.52	0.93	0.11	0.06	0.87	0.73	0.14	0	2917	Sub-Saharan Africa
Cameroon	117	1960	25	82.29	16.19	5.42	1.39	0.56	0.12	0.08	0.82	0.74	0.08	0	2193	79.35	17.46	6.43	3.05	1.15	0.14	0.08	1.08	0.91	0.17	0	3175	Sub-Saharan Africa
Cameroon	117	1965	25	79.68	18.3	6.49	1.87	0.75	0.16	0.1	0.98	0.86	0.11	0.01	2401	73.78	21.52	8.4	4.5	1.71	0.2	0.11	1.43	1.18	0.25	0.01	3473	Sub-Saharan Africa
Cameroon	117	1970	25	75.05	21.45	8.08	3.27	1.35	0.22	0.14	1.29	1.1	0.19	0.01	2652	67.47	26.47	11	5.81	2.25	0.25	0.13	1.81	1.49	0.32	0.01	3839	Sub-Saharan Africa
Cameroon	117	1975	25	71.3	24	9.67	4.4	1.88	0.3	0.19	1.56	1.29	0.25	0.01	2940	58.62	32.47	14.45	8.62	3.46	0.28	0.15	2.42	1.94	0.47	0.01	4281	Sub-Saharan Africa
Cameroon	117	1980	25	63.13	29.52	12.75	7.06	3.21	0.29	0.19	2.12	1.71	0.4	0.01	3303	50.58	37.21	17.8	11.86	5.05	0.35	0.18	3.04	2.38	0.65	0.01	4870	Sub-Saharan Africa
Cameroon	117	1985	25	53.66	35.83	16.49	10.15	4.83	0.36	0.24	2.79	2.2	0.58	0.01	3691	42.6	41.69	21.32	15.2	6.77	0.51	0.28	3.7	2.83	0.85	0.02	5536	Sub-Saharan Africa
Cameroon	117	1990	25	45.14	40.8	19.91	13.52	6.8	0.54	0.36	3.47	2.66	0.78	0.02	4213	34.81	45.79	24.89	18.56	8.71	0.84	0.45	4.37	3.28	1.06	0.03	6409	Sub-Saharan Africa
Cameroon	117	1995	25	36.87	45.4	23.29	16.83	8.78	0.9	0.6	4.15	3.12	1	0.03	4806	27.98	49.04	28.06	21.79	10.6	1.18	0.64	5	3.69	1.27	0.04	7406	Sub-Saharan Africa
Cameroon	117	2000	25	29.06	49.4	26.45	20.22	10.85	1.31	0.88	4.84	3.57	1.23	0.04	5433	23.71	50.4	30.16	24.39	12.17	1.5	0.8	5.46	3.97	1.45	0.05	8486	Sub-Saharan Africa
Cameroon	117	2005	25	22.36	52.53	29.54	23.4	13	1.7	1.14	5.47	3.97	1.45	0.06	6091	22.29	49.53	31.13	26.02	13.46	2.16	1.15	5.77	4.11	1.6	0.07	9593	Sub-Saharan Africa
Cameroon	117	2010	25	18.24	53.76	31.48	25.54	14.78	2.47	1.64	5.96	4.24	1.64	0.08	6901	20.73	47.91	31.25	28.29	15.28	3.07	1.64	6.15	4.26	1.8	0.09	10766	Sub-Saharan Africa
Central African Republic	118	1950	25	92.2	7.41	2.29	0.26	0.1	0.09	0.06	0.33	0.31	0.02	0	604	92.26	6.57	2.22	1.06	0.39	0.08	0.05	0.39	0.33	0.06	0	841	Sub-Saharan Africa
Central African Republic	118	1955	25	91.55	8.05	2.56	0.27	0.11	0.09	0.06	0.36	0.34	0.02	0	632	91.39	7.25	2.53	1.18	0.44	0.1	0.06	0.44	0.37	0.07	0	882	Sub-Saharan Africa
Central African Republic	118	1960	25	90.81	8.59	2.85	0.39	0.16	0.11	0.07	0.41	0.37	0.03	0	667	90.37	8.09	2.94	1.36	0.52	0.12	0.06	0.5	0.42	0.08	0	931	Sub-Saharan Africa
Central African Republic	118	1965	25	89.62	9.67	3.41	0.49	0.2	0.13	0.09	0.47	0.43	0.03	0	717	89.06	8.82	3.4	1.92	0.73	0.14	0.08	0.6	0.49	0.11	0	1003	Sub-Saharan Africa
Central African Republic	118	1970	25	88.26	10.52	3.94	0.98	0.4	0.16	0.1	0.57	0.5	0.06	0.01	780	85.39	11.69	4.83	2.7	1.04	0.16	0.09	0.82	0.67	0.15	0	1112	Sub-Saharan Africa
Central African Republic	118	1975	25	85.27	13.03	5.21	1.5	0.64	0.2	0.13	0.75	0.65	0.09	0.01	828	80.24	15.61	6.92	3.98	1.59	0.17	0.09	1.15	0.92	0.22	0.01	1208	Sub-Saharan Africa
Central African Republic	118	1980	25	82.01	14.66	6.31	2.71	1.23	0.51	0.33	1.02	0.82	0.18	0.02	916	74.38	18.34	8.74	6.52	2.79	0.68	0.36	1.66	1.24	0.39	0.02	1344	Sub-Saharan Africa
Central African Republic	118	1985	25	76.76	17.24	7.93	4.75	2.26	1.16	0.77	1.49	1.11	0.34	0.04	1048	70.1	20.27	10.32	8.32	3.72	1.25	0.68	2.06	1.49	0.53	0.04	1541	Sub-Saharan Africa
Central African Republic	118	1990	25	71.16	19.61	9.55	7.38	3.7	2.06	1.38	2.06	1.44	0.55	0.07	1145	63.17	23.6	12.73	11.64	5.48	1.59	0.87	2.67	1.88	0.74	0.05	1694	Sub-Saharan Africa
Central African Republic	118	1995	25	67.1	20.91	10.69	10.07	5.24	1.92	1.29	2.43	1.67	0.69	0.06	1284	59.16	26.07	14.84	13.26	6.46	1.5	0.81	2.99	2.11	0.83	0.05	1939	Sub-Saharan Africa
Central African Republic	118	2000	25	61.63	24.04	12.81	12.46	6.67	1.86	1.25	2.86	1.96	0.83	0.06	1390	55.78	27.81	16.55	14.87	7.43	1.55	0.83	3.29	2.32	0.93	0.05	2147	Sub-Saharan Africa
Central African Republic	118	2005	25	56.64	26.99	15.09	14.47	8.02	1.9	1.27	3.26	2.24	0.95	0.06	1452	53.14	29.01	18.2	16.3	8.39	1.55	0.82	3.55	2.49	1.01	0.05	2302	Sub-Saharan Africa
Central African Republic	118	2010	25	53.27	28.67	16.71	16.12	9.31	1.94	1.29	3.57	2.44	1.06	0.06	1561	51.59	29.06	19.02	17.78	9.54	1.57	0.83	3.76	2.6	1.11	0.05	2518	Sub-Saharan Africa
Congo	119	1950	25	91.27	7.63	1.52	0.98	0.31	0.1	0.05	0.4	0.34	0.06	0	333	84.97	11.69	2.6	3.23	0.85	0.1	0.05	0.79	0.63	0.16	0	484	Sub-Saharan Africa
Congo	119	1955	25	90.95	7.88	1.71	1.03	0.31	0.12	0.06	0.42	0.36	0.06	0	365	81.86	14.19	3.69	3.76	0.93	0.18	0.08	0.97	0.77	0.19	0.01	531	Sub-Saharan Africa
Congo	119	1960	25	88.12	10.12	2.38	1.54	0.44	0.21	0.11	0.58	0.48	0.09	0.01	403	78.83	16.54	4.51	4.38	1.02	0.24	0.12	1.14	0.91	0.22	0.01	588	Sub-Saharan Africa
Congo	119	1965	25	85.71	12.03	3.13	1.97	0.53	0.29	0.16	0.71	0.59	0.11	0.01	447	73.55	19.08	6.02	6.83	1.57	0.53	0.25	1.57	1.19	0.36	0.02	658	Sub-Saharan Africa
Congo	119	1970	25	79.75	15.51	4.49	4.07	1.07	0.66	0.36	1.15	0.88	0.24	0.02	503	66.26	23.36	7.83	9.6	2.17	0.78	0.38	2.09	1.56	0.5	0.02	745	Sub-Saharan Africa
Congo	119	1975	25	74.75	18.36	5.73	5.91	1.54	0.98	0.53	1.52	1.14	0.35	0.03	573	55.6	23.72	8.88	19.04	4.66	1.64	0.78	3.28	2.22	1.02	0.05	852	Sub-Saharan Africa
Congo	119	1980	25	65.62	20.34	7	11.97	3.35	2.08	1.09	2.45	1.66	0.72	0.06	650	48.31	23.13	9.2	26.18	6.71	2.37	1.09	4.17	2.68	1.41	0.07	982	Sub-Saharan Africa
Congo	119	1985	25	58.8	21.5	8.5	16.9	5.9	3	1.36	3.24	2.09	1.06	0.09	747	42.02	21.11	8.21	34.29	8.33	2.57	1.09	4.97	3.09	1.8	0.07	1149	Sub-Saharan Africa
Congo	119	1990	25	48.27	21.31	8.48	27.15	8.78	3.26	1.47	4.39	2.72	1.58	0.09	862	39.89	17.88	6.95	39.69	8.42	2.53	1.1	5.37	3.28	2.02	0.07	1344	Sub-Saharan Africa
Congo	119	1995	25	43.01	19.12	7.1	34.64	9.72	3.23	1.55	5.06	3.06	1.9	0.1	995	35.57	20.8	7.15	40.97	8.82	2.66	1.14	5.62	3.46	2.09	0.08	1565	Sub-Saharan Africa
Congo	119	2000	25	41.52	15.37	5.4	39.77	10.32	3.34	1.56	5.44	3.21	2.13	0.1	1159	31.81	25.03	7.85	40.92	7.9	2.25	0.96	5.67	3.58	2.03	0.06	1837	Sub-Saharan Africa
Congo	119	2005	25	36.47	19.77	6.43	40.96	9.57	2.8	1.34	5.62	3.41	2.12	0.08	1322	29.01	26.77	7.54	42.38	7.17	1.84	0.79	5.77	3.68	2.04	0.05	2113	Sub-Saharan Africa
Congo	119	2010	25	32.1	24.66	7.29	40.95	8.44	2.29	1.11	5.67	3.55	2.05	0.07	1502	27.48	25.53	6.37	45.52	6.64	1.47	0.64	5.94	3.78	2.12	0.04	2425	Sub-Saharan Africa
Cote dIvoire	120	1950	25	91.88	6.97	2.2	0.81	0.28	0.43	0.29	0.43	0.35	0.07	0.01	935	85.87	10.68	3.73	3.08	0.91	0.43	0.23	0.84	0.64	0.18	0.01	1425	Sub-Saharan Africa
Cote dIvoire	120	1955	25	91.77	6.63	2.15	1.13	0.39	0.55	0.36	0.48	0.36	0.1	0.02	1115	85.44	10.77	3.87	3.3	0.96	0.54	0.29	0.88	0.67	0.2	0.02	1687	Sub-Saharan Africa
Cote dIvoire	120	1960	25	91.38	6.52	2.21	1.47	0.49	0.68	0.44	0.53	0.39	0.12	0.02	1343	84.8	10.84	4.05	3.7	1.07	0.69	0.37	0.96	0.71	0.23	0.02	1998	Sub-Saharan Africa
Cote dIvoire	120	1965	25	90.56	6.55	2.35	2.07	0.68	0.86	0.56	0.63	0.44	0.16	0.03	1618	83.88	11.05	4.35	4.24	1.22	0.86	0.46	1.06	0.77	0.27	0.03	2362	Sub-Saharan Africa
Cote dIvoire	120	1970	25	89.39	6.84	2.61	2.73	0.89	1.06	0.68	0.76	0.51	0.21	0.03	1998	81.67	11.47	4.82	5.84	1.61	1.04	0.55	1.29	0.9	0.35	0.03	2942	Sub-Saharan Africa
Cote dIvoire	120	1975	25	88	6.65	2.71	4.04	1.28	1.31	0.83	0.94	0.6	0.29	0.04	2437	78.87	10.06	4.52	9.7	2.62	1.37	0.71	1.71	1.1	0.56	0.04	3630	Sub-Saharan Africa
Cote dIvoire	120	1980	25	84	8.26	3.61	6.01	1.83	1.73	1.09	1.29	0.82	0.42	0.06	3079	74.89	11.54	5.57	11.96	3.14	1.61	0.83	2.06	1.33	0.69	0.05	4571	Sub-Saharan Africa
Cote dIvoire	120	1985	25	79.37	10.29	4.8	8.34	2.51	2	1.33	1.69	1.07	0.55	0.07	3838	71.22	13.26	6.81	13.71	3.57	1.81	0.98	2.37	1.53	0.78	0.06	5669	Sub-Saharan Africa
Cote dIvoire	120	1990	25	75.23	12.02	5.92	10.6	3.16	2.14	1.43	2.04	1.3	0.67	0.07	4567	67.23	15.02	8.17	16.18	4.19	1.57	0.85	2.69	1.76	0.88	0.05	6792	Sub-Saharan Africa
Cote dIvoire	120	1995	25	68.84	16.5	8.49	11.87	3.53	2.8	1.88	2.5	1.63	0.78	0.09	5253	57.84	23.29	13.34	15.85	4.29	3.02	1.63	3.3	2.23	0.97	0.09	8033	Sub-Saharan Africa
Cote dIvoire	120	2000	25	58.42	24.29	13.01	12.86	4.06	4.44	2.98	3.25	2.16	0.95	0.15	5986	49.19	30.73	18.46	16.18	4.92	3.91	2.08	3.87	2.68	1.07	0.12	9492	Sub-Saharan Africa
Cote dIvoire	120	2005	25	52.65	27.39	15.39	15.11	5.22	4.85	3.24	3.74	2.48	1.1	0.16	6571	44.3	34.01	21.44	17.71	6.21	3.99	2.11	4.26	2.96	1.17	0.12	10555	Sub-Saharan Africa
Cote dIvoire	120	2010	25	46.95	30.69	17.97	17.33	6.99	5.03	3.35	4.22	2.8	1.26	0.17	7502	39.61	37.3	24.38	19.07	8.09	4.02	2.13	4.65	3.24	1.29	0.12	11857	Sub-Saharan Africa
Democratic Republic of the Congo	121	1950	25	91.9	7.57	1.46	0.51	0.2	0.02	0.01	0.32	0.3	0.02	0	4568	85.68	13.41	3.05	0.9	0.3	0.02	0.01	0.58	0.55	0.03	0	6859	Sub-Saharan Africa
Democratic Republic of the Congo	121	1955	25	89	10.3	1.1	0.7	0.27	0	0	0.41	0.38	0.02	0	5048	82.38	16.36	1.42	1.26	0.46	0	0	0.65	0.61	0.04	0	7636	Sub-Saharan Africa
Democratic Republic of the Congo	121	1960	25	86.59	12.36	1.2	1	0.4	0.05	0.03	0.51	0.47	0.04	0	5692	78.72	19.5	1.86	1.73	0.65	0.05	0.02	0.81	0.75	0.06	0	8645	Sub-Saharan Africa
Democratic Republic of the Congo	121	1965	25	83.21	15.35	1.65	1.39	0.56	0.05	0.03	0.65	0.6	0.05	0	6459	74.74	22.8	2.39	2.39	0.9	0.07	0.04	0.99	0.9	0.09	0	9812	Sub-Saharan Africa
Democratic Republic of the Congo	121	1970	25	79.48	18.55	2.19	1.91	0.79	0.07	0.04	0.82	0.74	0.07	0	7453	70.3	26.13	3.01	3.38	1.31	0.19	0.1	1.23	1.09	0.13	0.01	11280	Sub-Saharan Africa
Democratic Republic of the Congo	121	1975	25	75.36	21.89	2.84	2.57	1.1	0.17	0.11	1.02	0.91	0.11	0.01	8564	64.84	29.62	3.71	5.14	2.05	0.39	0.2	1.55	1.33	0.21	0.01	12991	Sub-Saharan Africa
Democratic Republic of the Congo	121	1980	25	70.76	25.19	3.57	3.67	1.67	0.38	0.24	1.28	1.11	0.16	0.01	9833	58.55	31.65	4.32	9.27	3.95	0.52	0.26	2.06	1.67	0.37	0.02	15046	Sub-Saharan Africa
Democratic Republic of the Congo	121	1985	25	65.13	28.53	4.41	5.79	2.77	0.55	0.36	1.65	1.37	0.26	0.02	11175	53.06	29.7	4.42	16.55	7.36	0.7	0.37	2.75	2.06	0.67	0.02	17234	Sub-Saharan Africa
Democratic Republic of the Congo	121	1990	25	58.65	29.71	5.01	10.9	5.5	0.75	0.5	2.25	1.74	0.48	0.02	12864	48.13	31.24	5.06	19.67	9.22	0.96	0.51	3.18	2.33	0.82	0.03	20033	Sub-Saharan Africa
Democratic Republic of the Congo	121	1995	25	53.12	28.48	5.23	17.37	9.09	1.03	0.69	2.92	2.12	0.77	0.03	15061	45.1	33.51	5.9	20.16	9.79	1.23	0.65	3.37	2.47	0.87	0.04	23797	Sub-Saharan Africa
Democratic Republic of the Congo	121	2000	25	48.15	31.25	6.26	19.26	10.37	1.34	0.9	3.29	2.36	0.88	0.04	16542	45.76	32.88	6.3	20.25	10.09	1.12	0.59	3.37	2.46	0.88	0.03	26492	Sub-Saharan Africa
Democratic Republic of the Congo	121	2005	25	45.33	33.2	7.26	20.14	11.22	1.34	0.89	3.48	2.5	0.93	0.04	18862	44.78	32.9	6.88	21.36	11.03	0.96	0.5	3.49	2.53	0.93	0.03	30343	Sub-Saharan Africa
Democratic Republic of the Congo	121	2010	25	44.18	33.42	7.98	21.22	12.32	1.18	0.78	3.61	2.59	0.99	0.04	21866	44.34	31.42	7.17	23.37	12.56	0.88	0.46	3.66	2.61	1.02	0.03	35083	Sub-Saharan Africa
Gabon	122	1950	25	91.37	7.5	2.28	0.91	0.35	0.21	0.14	0.43	0.36	0.06	0.01	260	90.6	8.18	2.69	1.01	0.37	0.2	0.12	0.47	0.4	0.07	0.01	337	Sub-Saharan Africa
Gabon	122	1955	25	91.16	7.74	2.41	0.87	0.34	0.23	0.16	0.44	0.37	0.06	0.01	260	87.36	8.71	2.94	3.2	1.19	0.73	0.43	0.82	0.59	0.21	0.02	338	Sub-Saharan Africa
Gabon	122	1960	25	89.47	9.34	3.04	0.9	0.35	0.29	0.19	0.52	0.44	0.07	0.01	261	84.06	11.38	4.01	3.73	1.41	0.83	0.48	1.01	0.74	0.25	0.03	339	Sub-Saharan Africa
Gabon	122	1965	25	87.14	11.13	3.84	1.31	0.52	0.42	0.28	0.66	0.55	0.1	0.01	262	78.08	15.45	5.77	5.26	2.02	1.21	0.69	1.42	1.02	0.36	0.04	340	Sub-Saharan Africa
Gabon	122	1970	25	82.59	13.97	5.13	2.56	1.04	0.87	0.57	1	0.78	0.19	0.03	271	71.63	20.43	8.15	6.35	2.47	1.59	0.9	1.82	1.33	0.44	0.05	356	Sub-Saharan Africa
Gabon	122	1975	25	77.65	17.03	6.71	3.95	1.67	1.37	0.88	1.38	1.03	0.3	0.04	283	64.37	22.37	9.66	10.21	4.12	3.05	1.66	2.6	1.76	0.75	0.09	385	Sub-Saharan Africa
Gabon	122	1980	25	67.05	21.77	9.27	8	3.61	3.18	2.02	2.36	1.6	0.65	0.1	309	57.07	25.41	11.85	13.07	5.63	4.45	2.39	3.31	2.17	1	0.14	425	Sub-Saharan Africa
Gabon	122	1985	25	57.66	25.79	11.77	11.7	5.54	4.85	3.22	3.25	2.12	0.97	0.16	338	48.02	27.74	13.89	17.99	8.1	6.25	3.5	4.3	2.7	1.4	0.2	472	Sub-Saharan Africa
Gabon	122	1990	25	48.42	27.99	14.19	16.67	8.67	6.93	4.46	4.32	2.68	1.41	0.23	380	39.68	29.43	16.34	23.14	10.65	7.75	4.1	5.25	3.23	1.79	0.24	548	Sub-Saharan Africa
Gabon	122	1995	25	40.3	29.9	15.25	21.04	10.94	8.76	5.88	5.22	3.14	1.78	0.29	427	29.25	33.81	19.18	27.65	13.47	9.29	5.06	6.25	3.81	2.16	0.29	640	Sub-Saharan Africa
Gabon	122	2000	25	32.39	31.43	16.77	25.65	13.73	10.54	7.09	6.15	3.62	2.18	0.35	487	22.15	35.76	21.24	31.9	15.98	10.19	5.54	7.02	4.24	2.47	0.31	740	Sub-Saharan Africa
Gabon	122	2005	25	24.78	34.4	19.25	29.17	16.16	11.66	7.81	6.92	4.06	2.47	0.39	544	17.76	33.99	21.18	37.65	19.47	10.6	5.73	7.71	4.55	2.83	0.33	829	Sub-Saharan Africa
Gabon	122	2010	25	19.19	35.64	21.01	32.98	19.37	12.18	8.1	7.57	4.41	2.75	0.41	607	14.68	29.48	18.5	44.89	23.18	10.95	6.3	8.39	4.79	3.26	0.34	936	Sub-Saharan Africa
Gambia	123	1950	25	96.26	0.99	0.32	2.61	0.42	0.14	0.1	0.33	0.2	0.12	0	117	95.69	0.84	0.29	3.33	0.55	0.14	0.07	0.4	0.24	0.15	0	172	Sub-Saharan Africa
Gambia	123	1955	25	96.07	1.02	0.34	2.76	0.5	0.16	0.1	0.35	0.22	0.13	0.01	125	95.41	0.86	0.3	3.58	0.68	0.16	0.09	0.43	0.26	0.17	0	185	Sub-Saharan Africa
Gambia	123	1960	25	95.8	1.08	0.37	2.93	0.62	0.19	0.13	0.38	0.23	0.14	0.01	145	94.97	1.02	0.37	3.82	0.8	0.18	0.1	0.47	0.28	0.18	0.01	212	Sub-Saharan Africa
Gambia	123	1965	25	95.71	1.08	0.38	2.99	0.69	0.22	0.14	0.39	0.24	0.15	0.01	169	94.46	1	0.37	4.36	0.96	0.19	0.1	0.52	0.31	0.2	0.01	243	Sub-Saharan Africa
Gambia	123	1970	25	95.29	1.19	0.42	3.3	0.8	0.22	0.14	0.43	0.26	0.16	0.01	192	93.93	1.14	0.42	4.75	1.09	0.19	0.1	0.57	0.34	0.22	0.01	272	Sub-Saharan Africa
Gambia	123	1975	25	94.9	1.3	0.5	3.6	1	0.2	0.13	0.46	0.28	0.18	0.01	226	91.68	2.36	0.94	5.79	1.33	0.17	0.09	0.73	0.46	0.27	0.01	320	Sub-Saharan Africa
Gambia	123	1980	25	92.76	1.68	0.64	5.1	1.31	0.45	0.29	0.68	0.4	0.26	0.01	261	89.21	2.99	1.32	7.29	1.64	0.51	0.27	0.97	0.6	0.35	0.02	374	Sub-Saharan Africa
Gambia	123	1985	25	89.72	2.78	1.15	6.64	1.67	0.85	0.57	0.95	0.57	0.35	0.03	303	86.12	3.66	1.84	9.31	2.01	0.91	0.5	1.27	0.78	0.47	0.03	438	Sub-Saharan Africa
Gambia	123	1990	25	87.06	3.12	1.44	8.37	2.02	1.45	0.97	1.24	0.73	0.46	0.05	368	79.79	7.4	4.3	11.42	2.33	1.39	0.77	1.75	1.12	0.59	0.04	533	Sub-Saharan Africa
Gambia	123	1995	25	81.69	3.77	1.99	12.41	2.82	2.13	1.43	1.8	1.05	0.68	0.07	444	73.51	7.15	4.77	17.51	3.32	1.83	1.01	2.45	1.52	0.88	0.06	643	Sub-Saharan Africa
Gambia	123	2000	25	79.71	4.23	2.6	13.88	2.93	2.18	1.47	1.99	1.17	0.74	0.07	531	73.25	4.94	3.63	19.97	3.49	1.84	1.02	2.64	1.57	1.02	0.06	772	Sub-Saharan Africa
Gambia	123	2005	25	76.39	3.62	2.52	17.93	3.5	2.06	1.38	2.36	1.38	0.91	0.07	621	66.94	5.61	4.45	25.75	4.12	1.7	0.94	3.25	1.89	1.3	0.05	908	Sub-Saharan Africa
Gambia	123	2010	25	72.7	3.02	2.3	22.36	3.99	1.93	1.29	2.82	1.62	1.13	0.06	715	61.76	4.89	4.1	31.71	4.63	1.64	0.91	3.77	2.21	1.51	0.05	1043	Sub-Saharan Africa
Ghana	124	1950	25	87.53	11.05	3.48	0.87	0.21	0.55	0.37	0.61	0.52	0.07	0.02	1872	86.57	11.75	4.11	1.07	0.23	0.6	0.32	0.68	0.58	0.08	0.02	2877	Sub-Saharan Africa
Ghana	124	1955	25	86.81	11.58	3.75	0.99	0.23	0.62	0.41	0.66	0.56	0.08	0.02	2199	84.64	12.94	4.65	1.77	0.36	0.64	0.34	0.8	0.67	0.11	0.02	3372	Sub-Saharan Africa
Ghana	124	1960	25	86.2	12.1	4.09	1.1	0.24	0.7	0.46	0.71	0.59	0.09	0.02	2578	78.64	19.05	7.14	1.71	0.34	0.65	0.34	1.05	0.93	0.11	0.02	3949	Sub-Saharan Africa
Ghana	124	1965	25	81.33	11.32	4.05	6.82	1.27	0.53	0.35	1.17	0.9	0.26	0.02	2970	71.75	13.27	5.28	14.48	2.56	0.49	0.26	1.95	1.45	0.48	0.01	4560	Sub-Saharan Africa
Ghana	124	1970	25	77.7	5.8	2.21	16.1	3.3	0.4	0.26	1.8	1.23	0.55	0.01	3272	63.96	7.49	3.16	28.23	5.24	0.32	0.17	3.06	2.03	1.02	0.01	4993	Sub-Saharan Africa
Ghana	124	1975	25	71.17	6.42	2.61	21.76	4.59	0.65	0.41	2.4	1.62	0.76	0.02	3737	56.37	9.45	4.27	33.44	6.67	0.74	0.38	3.86	2.46	1.38	0.02	5666	Sub-Saharan Africa
Ghana	124	1980	25	65.27	7.31	3.19	26.29	6.05	1.13	0.71	3.08	1.96	1.08	0.04	4103	50.96	10.2	4.94	37.73	8.12	1.11	0.57	4.53	2.78	1.71	0.03	6249	Sub-Saharan Africa
Ghana	124	1985	25	57.07	8.44	3.92	32.7	8.28	1.79	1.18	4.02	2.44	1.52	0.06	4832	45.43	11.32	5.84	41.6	9.76	1.65	0.88	5.2	3.11	2.04	0.05	7353	Sub-Saharan Africa
Ghana	124	1990	25	50.23	8.6	4.23	38.67	10.73	2.49	1.66	4.91	2.85	1.97	0.08	5610	41.47	12.26	6.7	44.14	11.13	2.13	1.14	5.65	3.34	2.24	0.07	8572	Sub-Saharan Africa
Ghana	124	1995	25	44.18	9.81	5.05	42.79	12.97	3.22	2.16	5.66	3.21	2.35	0.11	6524	38.81	14.66	8.4	43.96	12.68	2.58	1.39	5.89	3.48	2.33	0.08	10016	Sub-Saharan Africa
Ghana	124	2000	25	39.47	12.77	6.85	43.58	15.27	4.18	2.81	6.13	3.45	2.53	0.14	7569	35.05	15.41	9.21	46.13	15.12	3.41	1.84	6.44	3.71	2.62	0.1	11679	Sub-Saharan Africa
Ghana	124	2005	25	37.25	12.15	7.03	47.49	15.87	3.11	2.09	6.41	3.61	2.69	0.1	8758	31.15	12.19	7.9	53.93	17.24	2.73	1.65	7.01	4	2.92	0.09	13486	Sub-Saharan Africa
Ghana	124	2010	25	35.33	10.35	6.05	51.19	17.43	3.13	2.09	6.76	3.75	2.91	0.1	10208	30.41	11.74	7.59	55.2	18.5	2.64	1.44	7	4.05	2.87	0.08	15334	Sub-Saharan Africa
Kenya	125	1950	25	83.72	14.46	5.15	1.53	0.23	0.29	0.2	0.91	0.81	0.08	0.01	2510	78.15	19.88	6.54	1.71	0.22	0.27	0.16	1.16	1.06	0.09	0.01	3659	Sub-Saharan Africa
Kenya	125	1955	25	80.81	17.12	6.37	1.75	0.23	0.32	0.21	1.07	0.97	0.09	0.01	2752	75.53	22.26	7.62	1.92	0.22	0.29	0.17	1.31	1.2	0.1	0.01	3989	Sub-Saharan Africa
Kenya	125	1960	25	77.3	20.4	7.4	2	0.23	0.3	0.22	1.21	1.1	0.1	0.01	3057	71.93	25.52	8.85	2.28	0.21	0.29	0.17	1.51	1.38	0.11	0.01	4337	Sub-Saharan Africa
Kenya	125	1965	25	77.62	19.72	7.6	2.26	0.25	0.4	0.26	1.28	1.14	0.12	0.01	3361	69.71	26.93	10.02	2.99	0.24	0.38	0.21	1.69	1.53	0.15	0.01	4900	Sub-Saharan Africa
Kenya	125	1970	25	75.9	20.5	8.6	3.1	0.3	0.5	0.32	1.45	1.27	0.16	0.02	3679	64.5	30.1	14.3	5	0.3	0.4	0.21	2.17	1.93	0.23	0.01	5732	Sub-Saharan Africa
Kenya	125	1975	25	68.12	26.54	8.16	4.69	0.58	0.74	0.47	1.86	1.59	0.24	0.02	4209	55.96	35.6	12.14	7.6	0.7	0.85	0.42	2.66	2.26	0.37	0.03	6794	Sub-Saharan Africa
Kenya	125	1980	25	59.01	32.43	9.48	7.25	0.83	1.31	0.82	2.49	2.07	0.39	0.04	5013	46	41.63	14.52	11.01	0.96	1.32	0.65	3.41	2.83	0.54	0.04	8153	Sub-Saharan Africa
Kenya	125	1985	25	52.99	35.16	12.78	10.23	1.09	1.64	1.06	3.09	2.51	0.53	0.05	6041	36.81	47.69	18.33	13.68	1.15	1.83	0.95	4.13	3.4	0.68	0.06	9848	Sub-Saharan Africa
Kenya	125	1990	25	46.1	38.15	14.04	13.44	1.88	2.3	1.53	3.72	2.93	0.71	0.08	7315	29.81	51.07	20.7	16.61	1.98	2.5	1.29	4.78	3.85	0.85	0.08	11976	Sub-Saharan Africa
Kenya	125	1995	25	36.58	44.26	18.61	15.82	3.06	3.32	2.21	4.54	3.54	0.89	0.11	8900	26.05	51.21	22.34	19.3	3.23	3.35	1.74	5.26	4.16	1	0.1	14627	Sub-Saharan Africa
Kenya	125	2000	25	30.81	45.6	20.84	18.91	5.26	4.57	3.05	5.26	3.97	1.14	0.15	10335	23.27	49.91	20.97	22.39	5.52	4.36	2.26	5.69	4.35	1.2	0.13	17165	Sub-Saharan Africa
Kenya	125	2005	25	26.98	45.64	20.95	21.23	8.76	6.18	4.11	5.82	4.25	1.37	0.21	11744	20.4	48.28	21.07	25.85	9.52	5.49	2.84	6.25	4.62	1.46	0.17	19591	Sub-Saharan Africa
Kenya	125	2010	25	26.48	44.45	21.91	21.15	14.11	7.92	5.25	6.19	4.36	1.57	0.26	13946	19.68	51.47	21.95	22.4	13.3	6.45	3.4	6.14	4.47	1.47	0.2	22220	Sub-Saharan Africa
Lesotho	126	1950	25	53.04	45.93	4.47	0.97	0.57	0.07	0.05	2.14	2.1	0.04	0	302	46.02	52.93	5.5	0.98	0.56	0.07	0.04	2.47	2.42	0.04	0	435	Sub-Saharan Africa
Lesotho	126	1955	25	48.3	50.44	5.51	1.19	0.75	0.08	0.05	2.4	2.34	0.05	0	315	41.25	57.46	6.78	1.21	0.72	0.07	0.04	2.73	2.67	0.05	0	456	Sub-Saharan Africa
Lesotho	126	1960	25	43.29	55.14	6.35	1.49	0.98	0.08	0.05	2.66	2.58	0.07	0	328	36.79	61.7	7.55	1.42	0.87	0.08	0.04	2.96	2.89	0.06	0	486	Sub-Saharan Africa
Lesotho	126	1965	25	41.1	57.2	6.99	1.6	1.15	0.1	0.07	2.78	2.7	0.08	0	350	31.8	66.53	9.27	1.63	1.07	0.05	0.03	3.24	3.17	0.07	0	528	Sub-Saharan Africa
Lesotho	126	1970	25	35.31	61.73	8.32	2.86	2.24	0.09	0.06	3.18	3.04	0.14	0	374	29.63	66.44	9.86	3.83	3.01	0.1	0.05	3.55	3.37	0.18	0	576	Sub-Saharan Africa
Lesotho	126	1975	25	34.3	61.1	9.1	4.6	4.03	0.1	0.06	3.41	3.18	0.22	0	412	28.43	64.5	10.8	6.98	5.97	0.09	0.05	3.91	3.58	0.33	0	638	Sub-Saharan Africa
Lesotho	126	1980	25	29.92	63.45	7.52	6.44	5.81	0.19	0.12	3.69	3.37	0.32	0.01	458	25.65	64.32	10.9	9.65	8.42	0.38	0.19	4.3	3.81	0.48	0.01	714	Sub-Saharan Africa
Lesotho	126	1985	25	26.27	64.7	8.88	8.55	7.88	0.48	0.32	4.12	3.67	0.44	0.02	523	23.39	63.19	11.91	12.88	11.46	0.54	0.29	4.64	3.98	0.64	0.02	810	Sub-Saharan Africa
Lesotho	126	1990	25	22.97	64.35	10.79	11.96	11.09	0.72	0.48	4.66	4.02	0.62	0.02	565	20.84	61.73	14.95	16.69	14.87	0.74	0.39	5.12	4.26	0.84	0.02	876	Sub-Saharan Africa
Lesotho	126	1995	25	20.49	62.87	13.24	15.68	14.77	0.97	0.65	5.13	4.28	0.81	0.03	599	18.44	58.8	16.17	21.75	19.52	1.02	0.54	5.66	4.53	1.09	0.03	951	Sub-Saharan Africa
Lesotho	126	2000	25	17.85	60.56	15.2	20.29	19.38	1.3	0.88	5.67	4.57	1.06	0.04	637	16.17	55.57	17.81	27.08	24.5	1.19	0.62	6.21	4.81	1.36	0.04	1057	Sub-Saharan Africa
Lesotho	126	2005	25	12.43	54.79	15.98	31.01	30.67	1.77	1.19	6.85	5.15	1.63	0.06	641	11.56	53.84	18.06	33.35	33	1.25	0.64	6.93	5.17	1.72	0.04	1102	Sub-Saharan Africa
Lesotho	126	2010	25	15.69	63.44	19.93	18.98	12.65	1.89	1.21	5.63	4.63	0.94	0.06	653	12.39	65.45	22.71	20.79	13.18	1.37	0.76	5.85	4.83	0.98	0.04	1111	Sub-Saharan Africa
Liberia	127	1950	25	92.34	5	2.9	1.67	0.87	0.98	0.72	0.57	0.4	0.14	0.03	325	91.35	6.33	3.36	1.5	0.74	0.82	0.56	0.57	0.43	0.12	0.03	481	Sub-Saharan Africa
Liberia	127	1955	25	92.32	5	2.9	1.69	0.88	0.99	0.72	0.57	0.4	0.14	0.03	358	90.67	6.87	3.82	1.63	0.77	0.83	0.5	0.62	0.47	0.12	0.03	530	Sub-Saharan Africa
Liberia	127	1960	25	92.3	5	2.9	1.7	0.88	1	0.77	0.57	0.4	0.14	0.04	397	88.65	8.63	4.7	1.92	0.91	0.81	0.6	0.73	0.56	0.13	0.03	590	Sub-Saharan Africa
Liberia	127	1965	25	89.84	5.59	2.33	3.47	1.8	1.1	0.81	0.77	0.51	0.22	0.04	442	86.12	8.97	3.57	3.95	1.87	0.96	0.59	0.93	0.67	0.23	0.03	664	Sub-Saharan Africa
Liberia	127	1970	25	87.76	5.57	1.93	5.38	2.8	1.28	0.94	0.99	0.62	0.32	0.04	496	84.52	8.04	2.66	6.34	2.99	1.1	0.66	1.15	0.77	0.35	0.04	758	Sub-Saharan Africa
Liberia	127	1975	25	87.1	3.8	1.2	7.5	3.9	1.5	1.11	1.17	0.69	0.43	0.05	563	79.08	8.74	2.66	10.84	4.92	1.25	0.87	1.66	1.07	0.55	0.04	872	Sub-Saharan Africa
Liberia	127	1980	25	83.15	5.28	2.6	9.96	5.15	1.61	1.18	1.54	0.93	0.55	0.06	644	72.87	11.42	5.5	14.14	6.13	1.57	0.93	2.2	1.45	0.7	0.05	1004	Sub-Saharan Africa
Liberia	127	1985	25	77.65	7.29	4.25	13.06	6.61	1.99	1.43	2.03	1.25	0.71	0.07	740	66.53	15.16	8.66	16.37	6.79	1.95	1.14	2.69	1.81	0.81	0.06	1158	Sub-Saharan Africa
Liberia	127	1990	25	71.15	9.82	6.22	16.47	8.19	2.57	1.79	2.6	1.62	0.89	0.09	718	61.96	18.55	11.5	16.96	6.86	2.53	1.44	3.02	2.07	0.87	0.08	1130	Sub-Saharan Africa
Liberia	127	1995	25	65.08	13.34	8.86	18.23	9.16	3.35	2.25	3.1	1.96	1.02	0.11	717	62.04	18.07	11.65	16.83	6.89	3.06	1.69	3.08	2.09	0.9	0.09	1137	Sub-Saharan Africa
Liberia	127	2000	25	60.87	15.89	10.87	19.08	10.17	4.15	2.69	3.46	2.2	1.13	0.14	1014	58.02	19.65	12.84	17.87	7.88	4.45	2.35	3.49	2.31	1.04	0.14	1627	Sub-Saharan Africa
Liberia	127	2005	25	58.75	16.2	11.22	19.54	11.85	5.5	3.4	3.78	2.33	1.27	0.18	1075	53.57	22.54	14.95	19.16	9.71	4.73	2.41	3.85	2.56	1.15	0.14	1739	Sub-Saharan Africa
Liberia	127	2010	25	55.8	17.53	12.34	21.36	15.45	5.32	3.14	4.09	2.5	1.42	0.17	1229	47.26	28.88	19.24	20.04	12.49	3.82	1.9	4.2	2.88	1.21	0.11	1986	Sub-Saharan Africa
Malawi	128	1950	25	71.49	28.32	2.2	0.14	0.06	0.04	0.03	0.78	0.77	0.01	0	1026	65.62	34.04	2.86	0.29	0.11	0.04	0.03	0.96	0.94	0.02	0	1565	Sub-Saharan Africa
Malawi	128	1955	25	70.35	29.4	2.48	0.2	0.08	0.04	0.03	0.82	0.81	0.01	0	1119	64.03	35.5	3.94	0.42	0.16	0.04	0.03	1.03	1.01	0.02	0	1723	Sub-Saharan Africa
Malawi	128	1960	25	68.44	31.16	3.25	0.36	0.14	0.04	0.04	0.9	0.88	0.02	0	1236	62.71	36.69	4.56	0.55	0.21	0.04	0.03	1.09	1.06	0.03	0	1917	Sub-Saharan Africa
Malawi	128	1965	25	67.5	32.1	3.89	0.4	0.16	0	0	0.94	0.92	0.02	0	1383	61.2	37.9	7.4	0.8	0.2	0	0	1.21	1.17	0.04	0	2156	Sub-Saharan Africa
Malawi	128	1970	25	60.58	37.96	4.2	1.34	0.48	0.12	0.09	1.2	1.13	0.07	0	1560	50.58	47.25	6.89	2.02	0.65	0.16	0.1	1.57	1.46	0.1	0.01	2411	Sub-Saharan Africa
Malawi	128	1975	25	55.4	42	4.7	2.5	1	0.2	0.18	1.44	1.3	0.13	0.01	1800	48.68	47.97	6.23	3.16	1.18	0.18	0.15	1.86	1.7	0.16	0.01	2767	Sub-Saharan Africa
Malawi	128	1980	25	53.94	41.99	11.71	3.79	1.48	0.28	0.22	1.75	1.55	0.2	0.01	2099	49.36	46.11	14.59	4.26	1.49	0.27	0.16	2.34	2.11	0.22	0.01	3247	Sub-Saharan Africa
Malawi	128	1985	25	55	39.83	15.59	4.84	0.03	0.37	0.34	2.08	1.85	0.22	0.01	2424	49.5	45.34	19.94	4.87	0.03	0.29	0.25	2.65	2.45	0.19	0.01	3796	Sub-Saharan Africa
Malawi	128	1990	25	49.98	43.88	12.71	5.76	2.27	0.39	0.31	2.45	2.14	0.3	0.01	3269	44.63	49.38	15.89	5.62	1.94	0.37	0.23	2.9	2.64	0.24	0.01	5044	Sub-Saharan Africa
Malawi	128	1995	25	46.13	46.97	11.71	6.47	2.79	0.44	0.35	2.71	2.38	0.31	0.02	3553	41.88	51.1	13.22	6.61	2.61	0.41	0.25	3.06	2.78	0.27	0.01	5603	Sub-Saharan Africa
Malawi	128	2000	25	42.93	48.5	11.23	8.08	4.72	0.49	0.39	3.05	2.65	0.38	0.02	3870	35.41	55.57	11.68	8.68	4.74	0.34	0.21	3.48	3.12	0.35	0.01	6196	Sub-Saharan Africa
Malawi	128	2005	25	38.68	51.31	11.48	9.59	5.31	0.42	0.33	3.39	2.96	0.41	0.01	4230	24.44	61.09	13.76	14.18	6.86	0.29	0.18	4.41	3.88	0.52	0.01	6782	Sub-Saharan Africa
Malawi	128	2010	25	29.61	54.11	12.5	15.93	8.67	0.36	0.28	4.29	3.66	0.62	0.01	4655	18.02	64.32	15.81	17.42	7.92	0.25	0.15	4.81	4.15	0.65	0.01	7664	Sub-Saharan Africa
Mali	129	1950	25	97.97	1.84	0.26	0.15	0.06	0.05	0.04	0.09	0.08	0.01	0	1201	96.11	3.69	0.52	0.15	0.05	0.06	0.03	0.15	0.14	0.01	0	1883	Sub-Saharan Africa
Mali	129	1955	25	97.59	2.17	0.3	0.18	0.07	0.06	0.04	0.1	0.09	0.01	0	1370	95.58	4.15	0.62	0.19	0.07	0.08	0.04	0.17	0.16	0.01	0	2136	Sub-Saharan Africa
Mali	129	1960	25	97.03	2.64	0.37	0.24	0.1	0.1	0.06	0.13	0.11	0.02	0	1564	95.07	4.6	0.69	0.23	0.09	0.1	0.05	0.2	0.18	0.02	0	2425	Sub-Saharan Africa
Mali	129	1965	25	96.68	2.92	0.42	0.28	0.11	0.12	0.08	0.15	0.12	0.02	0	1741	94.45	5.04	1	0.37	0.14	0.15	0.08	0.24	0.21	0.02	0	2672	Sub-Saharan Africa
Mali	129	1970	25	95.88	3.48	0.6	0.45	0.19	0.18	0.12	0.2	0.16	0.03	0.01	1956	93.41	5.92	1.27	0.48	0.18	0.19	0.1	0.29	0.26	0.03	0.01	2972	Sub-Saharan Africa
Mali	129	1975	25	95.4	3.8	0.8	0.6	0.25	0.2	0.13	0.23	0.19	0.04	0.01	2207	90.24	8.5	2.03	0.99	0.36	0.27	0.14	0.45	0.38	0.06	0.01	3367	Sub-Saharan Africa
Mali	129	1980	25	92.72	5.97	1.52	0.98	0.44	0.33	0.2	0.38	0.3	0.06	0.01	2392	87.47	10.39	3.25	1.84	0.69	0.3	0.16	0.62	0.51	0.1	0.01	3702	Sub-Saharan Africa
Mali	129	1985	25	89.34	8.57	2.06	1.72	0.78	0.36	0.24	0.54	0.43	0.1	0.01	2607	84.71	12.55	3.63	2.3	0.9	0.45	0.23	0.78	0.64	0.13	0.01	4115	Sub-Saharan Africa
Mali	129	1990	25	86.48	10.56	2.8	2.47	1.16	0.5	0.33	0.72	0.56	0.14	0.02	2866	82.71	14.17	4.51	2.6	0.98	0.52	0.27	0.89	0.74	0.14	0.02	4639	Sub-Saharan Africa
Mali	129	1995	25	83.64	12.9	3.78	2.85	1.29	0.61	0.41	0.88	0.69	0.17	0.02	3206	81.16	15.16	5.29	3.04	1.11	0.64	0.33	1.01	0.82	0.17	0.02	5263	Sub-Saharan Africa
Mali	129	2000	25	81.58	14.49	4.68	3.19	1.41	0.74	0.49	1.01	0.8	0.19	0.02	3629	78.92	15.68	5.99	4.44	1.51	0.96	0.5	1.23	0.96	0.24	0.03	6009	Sub-Saharan Africa
Mali	129	2005	25	79.83	15.48	5.5	3.63	1.5	1.06	0.7	1.16	0.9	0.22	0.04	4253	73.21	17.7	7.36	7.77	2.79	1.32	0.68	1.73	1.29	0.4	0.04	7000	Sub-Saharan Africa
Mali	129	2010	25	81.37	8.3	3.23	8.41	3.58	1.91	1.27	1.5	0.96	0.48	0.06	4984	74.57	11.17	5.05	12.74	3.86	1.51	0.78	1.97	1.33	0.59	0.05	8155	Sub-Saharan Africa
Mauritania	130	1950	25	71.13	28.5	9.01	0.24	0.1	0.08	0.05	1.17	1.14	0.02	0	302	70.19	29	10.16	0.66	0.24	0.12	0.07	1.27	1.22	0.04	0	464	Sub-Saharan Africa
Mauritania	130	1955	25	68.97	30.57	9.93	0.34	0.13	0.11	0.07	1.27	1.24	0.03	0	339	68.69	30.43	10.95	0.73	0.27	0.14	0.07	1.35	1.29	0.05	0	519	Sub-Saharan Africa
Mauritania	130	1960	25	67.34	32.1	10.87	0.42	0.17	0.13	0.08	1.36	1.32	0.03	0	381	67.48	31.4	11.77	0.91	0.34	0.2	0.11	1.43	1.36	0.06	0.01	580	Sub-Saharan Africa
Mauritania	130	1965	25	66.15	33.02	11.84	0.61	0.25	0.21	0.13	1.45	1.39	0.05	0.01	432	66.29	32.35	12.82	1.1	0.42	0.25	0.13	1.52	1.44	0.07	0.01	650	Sub-Saharan Africa
Mauritania	130	1970	25	65.27	33.69	12.83	0.76	0.31	0.27	0.17	1.52	1.46	0.06	0.01	487	64.88	33.06	13.86	1.62	0.63	0.43	0.23	1.66	1.53	0.11	0.01	717	Sub-Saharan Africa
Mauritania	130	1975	25	63.26	34.97	14.21	1.27	0.54	0.5	0.31	1.7	1.58	0.1	0.02	544	62.99	34.19	15.33	2.25	0.9	0.57	0.3	1.83	1.65	0.16	0.02	801	Sub-Saharan Africa
Mauritania	130	1980	25	62.99	34.66	15.04	1.67	0.76	0.67	0.43	1.79	1.63	0.14	0.02	601	61.72	33.42	16.09	4.03	1.72	0.83	0.43	2.13	1.83	0.27	0.03	903	Sub-Saharan Africa
Mauritania	130	1985	25	61.82	34.39	15.87	2.78	1.33	1.01	0.67	1.99	1.74	0.22	0.03	670	59.4	34.31	17.61	5.24	2.33	1.06	0.57	2.43	2.05	0.35	0.03	1017	Sub-Saharan Africa
Mauritania	130	1990	25	60.8	34.1	16.68	3.8	1.91	1.3	0.87	2.23	1.89	0.3	0.04	744	55.8	35.7	19.45	7.2	3.38	1.2	0.64	2.76	2.26	0.46	0.04	1138	Sub-Saharan Africa
Mauritania	130	1995	25	58.47	34.02	17.48	6.01	3.14	1.49	1	2.61	2.12	0.44	0.05	846	51.73	37.8	21.63	8.75	4.26	1.73	0.93	3.12	2.51	0.56	0.05	1300	Sub-Saharan Africa
Mauritania	130	2000	25	54.54	35.59	19.12	8.09	4.35	1.78	1.19	2.97	2.35	0.56	0.06	982	46.42	40.95	24.44	10.47	5.26	2.16	1.17	3.55	2.81	0.67	0.07	1500	Sub-Saharan Africa
Mauritania	130	2005	25	50.15	37.68	21.26	9.94	5.53	2.23	1.49	3.35	2.61	0.67	0.07	1161	39.14	45.93	28.68	12.88	6.71	2.05	1.11	4.06	3.22	0.77	0.06	1748	Sub-Saharan Africa
Mauritania	130	2010	25	44.58	41.03	24.01	12.14	7.02	2.25	1.5	3.77	2.91	0.78	0.08	1352	32.16	50.92	32.93	15.15	8.21	1.77	0.97	4.53	3.61	0.86	0.05	2017	Sub-Saharan Africa
Mauritius	131	1950	25	51.7	42.2	11.19	5.7	4.65	0.4	0.18	2.36	1.97	0.38	0.01	176	49.84	42.57	10.15	7.3	5.66	0.26	0.1	2.51	2.04	0.46	0.01	270	Sub-Saharan Africa
Mauritius	131	1955	25	49.8	43.3	10.65	6.15	4.97	0.76	0.35	2.49	2.03	0.44	0.02	200	45.09	44.58	10.07	9.67	7.45	0.66	0.25	2.91	2.26	0.63	0.02	307	Sub-Saharan Africa
Mauritius	131	1960	25	47.6	44.4	10.3	6.7	5.32	1.3	0.44	2.66	2.12	0.5	0.03	228	39.23	45.58	10.94	14.39	10.93	0.86	0.25	3.56	2.61	0.93	0.02	352	Sub-Saharan Africa
Mauritius	131	1965	25	40.56	48.21	15.22	10.11	7.87	1.12	0.4	3.3	2.58	0.7	0.03	260	32.03	48.97	15.48	18	12.88	1	0.34	4.23	3.07	1.13	0.03	402	Sub-Saharan Africa
Mauritius	131	1970	25	36	50.9	18.3	11.9	9.31	1.2	0.5	3.71	2.86	0.81	0.03	300	25.08	52.16	19.9	21.74	16.2	1.04	0.36	4.93	3.53	1.37	0.03	465	Sub-Saharan Africa
Mauritius	131	1975	25	29.92	52.21	10.83	16.23	12.39	1.64	0.64	4.11	2.96	1.1	0.05	354	22.23	51.62	12.01	24.58	18.04	1.57	0.51	5.09	3.48	1.57	0.04	539	Sub-Saharan Africa
Mauritius	131	1980	25	26.58	52.31	7.96	18.79	14.31	2.32	0.9	4.44	3.07	1.3	0.06	416	21.05	49.44	8.5	27.13	20.22	2.38	0.77	5.36	3.51	1.79	0.06	622	Sub-Saharan Africa
Mauritius	131	1985	25	23.9	52	6.82	20.6	15.81	3.6	1.88	4.83	3.22	1.5	0.11	476	17.22	48.84	7.14	31.1	23.35	2.84	1.11	5.86	3.72	2.07	0.08	695	Sub-Saharan Africa
Mauritius	131	1990	25	18.3	48.7	6.1	31.1	23.9	1.9	0.88	5.7	3.62	2.02	0.06	544	13.95	45.48	5.6	38.96	29.99	1.62	0.63	6.49	3.97	2.48	0.04	744	Sub-Saharan Africa
Mauritius	131	1995	25	13.64	48	8.84	36.24	23.92	2.13	0.98	6.26	4.01	2.19	0.06	610	10.35	45.6	8.84	41.93	27.34	2.12	0.83	6.83	4.28	2.5	0.06	819	Sub-Saharan Africa
Mauritius	131	2000	25	12.3	48.6	10.06	36.46	17.75	2.64	1.21	6.17	4.11	1.99	0.08	666	9.55	44.92	9.81	43.29	20.25	2.24	0.89	6.7	4.37	2.27	0.06	881	Sub-Saharan Africa
Mauritius	131	2005	25	8.2	44.21	9.9	44.14	26.86	3.46	1.54	7.22	4.48	2.64	0.1	740	6.61	39.08	9.15	50.17	30.55	4.15	1.6	7.84	4.71	3.02	0.11	938	Sub-Saharan Africa
Mauritius	131	2010	25	6.63	39.39	9.14	48.7	37.72	5.28	2.38	8.19	4.69	3.34	0.15	801	5.38	33.22	8.03	56.69	44.52	4.71	1.88	8.86	4.92	3.81	0.13	1004	Sub-Saharan Africa
Mozambique	132	1950	25	94.24	5.65	1.77	0.08	0.03	0.04	0.03	0.2	0.19	0	0	2537	86.63	12.69	4.39	0.64	0.23	0.05	0.03	0.49	0.46	0.02	0	3756	Sub-Saharan Africa
Mozambique	132	1955	25	88.46	11.19	3.61	0.3	0.12	0.05	0.03	0.4	0.39	0.01	0	2734	81.95	17.22	6.13	0.78	0.29	0.06	0.03	0.65	0.63	0.03	0	4051	Sub-Saharan Africa
Mozambique	132	1960	25	83.55	15.9	5.35	0.49	0.19	0.06	0.04	0.58	0.56	0.02	0	2973	77.46	21.58	8.02	0.9	0.34	0.06	0.03	0.82	0.79	0.03	0	4411	Sub-Saharan Africa
Mozambique	132	1965	25	78.99	20.29	7.23	0.65	0.26	0.07	0.05	0.75	0.72	0.02	0	3261	72.82	26.1	10.28	1	0.38	0.07	0.04	1	0.96	0.04	0	4836	Sub-Saharan Africa
Mozambique	132	1970	25	75.81	23.33	8.85	0.78	0.32	0.08	0.05	0.88	0.85	0.03	0	3598	73.25	25.58	10.72	1.07	0.42	0.1	0.05	1.01	0.97	0.04	0	5330	Sub-Saharan Africa
Mozambique	132	1975	25	77.68	21.43	8.69	0.81	0.35	0.07	0.05	0.83	0.8	0.03	0	3994	75.44	23.32	10.46	1.18	0.47	0.06	0.03	0.95	0.91	0.04	0	5944	Sub-Saharan Africa
Mozambique	132	1980	25	81	18.1	7.88	0.8	0.36	0.1	0.06	0.73	0.69	0.03	0	4518	71.76	26.53	12.79	1.65	0.7	0.03	0.02	1.12	1.07	0.06	0	6782	Sub-Saharan Africa
Mozambique	132	1985	25	79.41	19.09	8.83	1.37	0.65	0.13	0.09	0.83	0.77	0.05	0	4830	71.74	26.27	13.5	1.85	0.82	0.14	0.07	1.17	1.09	0.07	0	7320	Sub-Saharan Africa
Mozambique	132	1990	25	80.38	17.68	8.6	1.71	0.86	0.22	0.15	0.83	0.75	0.07	0.01	4560	77	20.87	11.41	1.89	0.88	0.24	0.13	1	0.91	0.08	0.01	7194	Sub-Saharan Africa
Mozambique	132	1995	25	81.9	15.15	7.8	2.09	1.1	0.38	0.26	0.8	0.7	0.09	0.01	5660	79.01	18.41	10.57	1.95	0.95	0.26	0.14	0.93	0.84	0.09	0.01	8805	Sub-Saharan Africa
Mozambique	132	2000	25	80.23	17.2	9.63	2.24	1.22	0.33	0.23	0.91	0.8	0.1	0.01	6455	77.45	19.51	12.12	2.71	1.38	0.34	0.2	1.08	0.94	0.13	0.01	9997	Sub-Saharan Africa
Mozambique	132	2005	25	76.77	20.06	11.77	2.75	1.56	0.42	0.28	1.11	0.95	0.14	0.01	7072	74.72	20.93	13.51	3.94	1.89	0.41	0.23	1.28	1.08	0.19	0.01	11087	Sub-Saharan Africa
Mozambique	132	2010	25	74.6	21.77	13.18	3.13	1.84	0.5	0.33	1.24	1.06	0.17	0.02	7728	68.14	24.23	16.47	7.16	3.38	0.46	0.26	1.93	1.58	0.33	0.01	12336	Sub-Saharan Africa
Namibia	133	1950	25	62.6	24.45	3.9	11.17	6.28	1.78	1.19	2.51	1.9	0.55	0.06	206	65.37	21.93	4.44	11.08	6.09	1.61	0.9	2.4	1.81	0.53	0.05	297	Sub-Saharan Africa
Namibia	133	1955	25	58.22	27.78	5.31	12.04	7.24	1.97	1.31	2.81	2.14	0.6	0.07	222	59.59	26.58	5.94	12.07	6.97	1.75	0.97	2.75	2.11	0.59	0.05	317	Sub-Saharan Africa
Namibia	133	1960	25	54.99	30.11	6.44	12.8	7.71	2.1	1.38	3.04	2.32	0.64	0.07	243	54.61	30.69	8	12.95	7.64	1.75	0.95	3.07	2.38	0.63	0.05	349	Sub-Saharan Africa
Namibia	133	1965	25	53.36	31.33	7.4	13.31	8.2	2.03	1.33	3.16	2.43	0.66	0.07	270	48.85	34.91	9.25	14.55	8.72	1.71	0.92	3.43	2.68	0.7	0.05	393	Sub-Saharan Africa
Namibia	133	1970	25	49.92	33.64	8.79	14.45	8.68	2	1.29	3.41	2.64	0.71	0.07	298	42.24	38.99	11.97	17.02	9.88	1.75	0.92	3.95	3.1	0.8	0.05	442	Sub-Saharan Africa
Namibia	133	1975	25	45.75	35.26	10.07	16.92	10.26	2.08	1.32	3.8	2.92	0.82	0.07	333	36.42	41.39	13.49	20.32	11.85	1.88	0.97	4.47	3.47	0.94	0.06	499	Sub-Saharan Africa
Namibia	133	1980	25	41.37	36.35	11.56	19.96	12.06	2.28	1.44	4.26	3.23	0.95	0.07	352	32.71	40.26	15.13	25.01	14.02	2	1.02	5.02	3.83	1.13	0.06	535	Sub-Saharan Africa
Namibia	133	1985	25	36.8	35.77	12.58	24.9	14.78	2.51	1.67	4.86	3.61	1.17	0.08	386	28.42	38.89	15.59	30.47	16.82	2.21	1.17	5.62	4.19	1.36	0.07	602	Sub-Saharan Africa
Namibia	133	1990	25	30.88	35.59	13.86	30.76	18.07	2.78	1.85	5.59	4.08	1.42	0.09	500	24.1	39.1	17.13	34.37	18.77	2.43	1.29	6.15	4.54	1.53	0.07	784	Sub-Saharan Africa
Namibia	133	1995	25	27.06	41.84	17.7	28.42	16.48	2.68	1.79	5.67	4.26	1.32	0.09	595	22.53	44.23	20.55	30.92	17.18	2.32	1.24	6.05	4.59	1.39	0.07	918	Sub-Saharan Africa
Namibia	133	2000	25	25.9	46.4	20.9	24.9	14.3	2.8	1.88	5.56	4.29	1.17	0.09	706	23.7	47.5	22	26.4	14.9	2.3	1.25	5.72	4.44	1.2	0.07	1070	Sub-Saharan Africa
Namibia	133	2005	25	22.07	47.33	22.23	28.05	16.19	2.54	1.7	5.95	4.58	1.29	0.08	760	21.54	48.08	24.3	28.62	15.28	1.76	0.94	5.97	4.66	1.25	0.05	1188	Sub-Saharan Africa
Namibia	133	2010	25	20.92	45.23	22.21	31.68	17.95	2.17	1.45	6.22	4.73	1.42	0.07	811	20.81	46.36	24.75	31.37	16.15	1.46	0.76	6.17	4.79	1.34	0.04	1334	Sub-Saharan Africa
Niger	134	1950	25	92.74	7.05	2.22	0.13	0.05	0.08	0.06	0.31	0.29	0.01	0	965	92.96	6.69	2.33	0.25	0.09	0.11	0.06	0.32	0.29	0.02	0	1464	Sub-Saharan Africa
Niger	134	1955	25	91.96	7.8	2.53	0.15	0.06	0.09	0.06	0.34	0.32	0.01	0	1094	92.5	7.12	2.55	0.26	0.09	0.13	0.07	0.34	0.31	0.02	0	1654	Sub-Saharan Africa
Niger	134	1960	25	90.93	8.79	2.96	0.17	0.07	0.12	0.08	0.39	0.37	0.02	0	1218	91.82	7.69	2.87	0.35	0.13	0.14	0.08	0.38	0.35	0.03	0	1842	Sub-Saharan Africa
Niger	134	1965	25	90.78	8.91	3.18	0.18	0.07	0.13	0.09	0.4	0.38	0.02	0	1364	91.69	7.64	3.03	0.5	0.19	0.17	0.09	0.4	0.36	0.04	0.01	2078	Sub-Saharan Africa
Niger	134	1970	25	90.89	8.69	3.3	0.24	0.1	0.17	0.11	0.41	0.38	0.02	0.01	1534	91.05	8.19	3.48	0.56	0.22	0.2	0.1	0.44	0.4	0.04	0.01	2401	Sub-Saharan Africa
Niger	134	1975	25	91	8.4	3.42	0.4	0.17	0.2	0.13	0.43	0.39	0.04	0.01	1735	90.16	8.63	3.93	0.94	0.37	0.25	0.13	0.52	0.45	0.07	0.01	2771	Sub-Saharan Africa
Niger	134	1980	25	90.88	8.32	3.64	0.53	0.24	0.27	0.17	0.46	0.41	0.05	0.01	2006	88.68	9.37	4.59	1.63	0.69	0.33	0.16	0.65	0.54	0.11	0.01	3199	Sub-Saharan Africa
Niger	134	1985	25	89.96	8.78	4.11	0.89	0.43	0.37	0.25	0.55	0.46	0.07	0.01	2316	86.5	10.62	5.55	2.43	1.08	0.44	0.23	0.83	0.66	0.16	0.01	3706	Sub-Saharan Africa
Niger	134	1990	25	88.37	9.55	4.74	1.56	0.79	0.52	0.35	0.69	0.55	0.12	0.02	2689	83.67	12.56	6.96	3.21	1.5	0.55	0.29	1.04	0.81	0.21	0.02	4321	Sub-Saharan Africa
Niger	134	1995	25	86.05	10.88	5.67	2.41	1.26	0.67	0.44	0.88	0.68	0.18	0.02	3156	80.93	14.65	8.53	3.73	1.81	0.69	0.36	1.23	0.96	0.25	0.02	5091	Sub-Saharan Africa
Niger	134	2000	25	83.05	12.95	7.04	3.15	1.7	0.85	0.57	1.1	0.84	0.24	0.03	3727	78.95	16.15	9.81	4.1	2.05	0.81	0.42	1.38	1.07	0.28	0.02	6013	Sub-Saharan Africa
Niger	134	2005	25	80.2	15.14	8.63	3.67	2.05	0.99	0.66	1.3	0.99	0.28	0.03	4413	76.84	17.31	11.02	4.95	2.55	0.9	0.47	1.57	1.2	0.34	0.03	7114	Sub-Saharan Africa
Niger	134	2010	25	78.16	16.7	9.87	4.04	2.35	1.11	0.74	1.45	1.11	0.31	0.04	5226	72.85	19.88	13.12	6.3	3.39	0.97	0.51	1.88	1.43	0.42	0.03	8403	Sub-Saharan Africa
Reunion	135	1950	25	51.26	35.95	9.58	5.12	1.84	7.67	5.12	2.83	1.78	0.8	0.26	105	48.8	38.81	10.24	4.82	1.71	7.57	4.21	2.85	1.85	0.77	0.24	150	Sub-Saharan Africa
Reunion	135	1955	25	57.5	29.22	7.71	4.28	1.57	9	5.99	2.74	1.59	0.85	0.3	117	56.57	30.2	8.21	4.26	1.51	8.97	5	2.75	1.62	0.84	0.28	166	Sub-Saharan Africa
Reunion	135	1960	25	48.91	39.96	10.69	6.38	2.37	4.75	3.13	2.64	1.82	0.66	0.16	129	44.5	44.7	12.27	6.69	2.39	4.1	2.25	2.72	1.96	0.63	0.13	183	Sub-Saharan Africa
Reunion	135	1965	25	46.5	45.4	12.4	7.6	2.6	0.5	0.33	2.28	1.85	0.42	0.02	143	37.2	51.37	16.38	11.03	3.43	0.4	0.21	2.85	2.27	0.57	0.01	210	Sub-Saharan Africa
Reunion	135	1970	25	41.11	48.8	14.48	9.61	3.54	0.48	0.31	2.63	2.09	0.52	0.02	171	31.21	51.89	20.47	16.45	5.46	0.45	0.24	3.52	2.65	0.85	0.01	250	Sub-Saharan Africa
Reunion	135	1975	25	36.07	49.35	17.26	14.08	5.12	0.5	0.32	3.16	2.39	0.75	0.02	186	25.48	50.57	26.66	23.4	7.49	0.56	0.29	4.34	3.13	1.2	0.02	281	Sub-Saharan Africa
Reunion	135	1980	25	29.61	49.7	22.36	20.09	7.26	0.6	0.38	3.92	2.84	1.06	0.02	208	21.01	47.92	30.68	30.37	9.57	0.7	0.35	5.09	3.52	1.55	0.02	318	Sub-Saharan Africa
Reunion	135	1985	25	23.76	48.29	27.37	27.19	9.62	0.75	0.5	4.74	3.29	1.43	0.03	250	17.77	44.7	31.5	36.64	11.56	0.9	0.49	5.69	3.78	1.88	0.03	367	Sub-Saharan Africa
Reunion	135	1990	25	19.15	45.72	30.24	34.18	11.96	0.95	0.64	5.48	3.66	1.79	0.03	296	14.93	41.65	31.64	42.31	13.39	1.11	0.62	6.21	4	2.17	0.03	417	Sub-Saharan Africa
Reunion	135	1995	25	15.42	42.5	31.44	40.89	14.03	1.19	0.8	6.13	3.95	2.14	0.04	349	12.56	38.68	31.16	47.44	14.97	1.33	0.76	6.67	4.18	2.44	0.04	467	Sub-Saharan Africa
Reunion	135	2000	25	12.47	39.41	31.51	46.69	15.69	1.42	0.96	6.66	4.18	2.44	0.05	397	10.5	35.55	30.1	52.4	16.33	1.54	0.91	7.08	4.34	2.69	0.05	519	Sub-Saharan Africa
Reunion	135	2005	25	10.33	36.44	30.72	51.59	17.21	1.64	1.11	7.09	4.34	2.69	0.06	440	8.9	32.34	28.43	56.99	17.77	1.77	1.05	7.45	4.46	2.94	0.06	570	Sub-Saharan Africa
Reunion	135	2010	25	8.24	33.43	29.43	56.44	18.88	1.89	1.28	7.51	4.49	2.96	0.06	480	8.41	25.97	23.56	63.13	19.88	2.5	1.48	7.9	4.52	3.3	0.08	618	Sub-Saharan Africa
Rwanda	136	1950	25	96.06	3.5	0.64	0.34	0.13	0.1	0.06	0.2	0.18	0.02	0	741	94.44	4.35	0.7	1.12	0.41	0.09	0.04	0.32	0.26	0.05	0	1157	Sub-Saharan Africa
Rwanda	136	1955	25	93.96	5.54	0.95	0.4	0.16	0.1	0.06	0.29	0.26	0.02	0	853	91.2	7.54	1.15	1.17	0.43	0.09	0.04	0.45	0.39	0.05	0	1331	Sub-Saharan Africa
Rwanda	136	1960	25	92.23	7.22	1.08	0.45	0.18	0.1	0.06	0.36	0.33	0.03	0	982	83.59	14.66	2.05	1.63	0.61	0.12	0.05	0.79	0.71	0.07	0	1532	Sub-Saharan Africa
Rwanda	136	1965	25	88.22	10.83	1.48	0.8	0.32	0.15	0.08	0.54	0.5	0.04	0	1076	80.03	17.97	2.36	1.85	0.7	0.15	0.06	0.94	0.85	0.09	0	1676	Sub-Saharan Africa
Rwanda	136	1970	25	85.01	13.74	1.78	1.07	0.44	0.18	0.09	0.69	0.63	0.06	0.01	1252	76.33	21.16	3.82	2.31	0.89	0.21	0.08	1.16	1.05	0.11	0.01	1954	Sub-Saharan Africa
Rwanda	136	1975	25	79.84	18.26	2.79	1.65	0.71	0.25	0.12	0.96	0.87	0.09	0.01	1441	70.81	26.24	5.15	2.7	1.07	0.25	0.1	1.44	1.31	0.13	0.01	2271	Sub-Saharan Africa
Rwanda	136	1980	25	77	20.8	4.25	2	1.01	0.3	0.12	1.21	1.09	0.11	0.01	1656	66.42	30.13	8.57	3.24	1.32	0.24	0.09	1.69	1.52	0.16	0.01	2680	Sub-Saharan Africa
Rwanda	136	1985	25	69.84	27.06	5.64	2.79	1.34	0.31	0.15	1.51	1.36	0.14	0.01	1922	63.12	32.99	10.17	3.61	1.6	0.27	0.1	1.88	1.69	0.19	0.01	3083	Sub-Saharan Africa
Rwanda	136	1990	25	65.39	30.99	8.08	3.28	1.66	0.34	0.16	1.76	1.57	0.18	0.01	2227	60.04	34.74	13.8	4.9	2.3	0.32	0.12	2.18	1.91	0.26	0.01	3550	Sub-Saharan Africa
Rwanda	136	1995	25	62.22	33.73	11.23	3.64	1.91	0.4	0.19	1.97	1.75	0.21	0.01	1700	56.92	36.67	19.04	6.02	2.92	0.39	0.14	2.66	2.33	0.32	0.01	2715	Sub-Saharan Africa
Rwanda	136	2000	25	59.42	35.17	15.07	4.92	2.65	0.49	0.23	2.27	1.97	0.29	0.01	2524	53.66	38.31	25.27	7.38	3.64	0.65	0.22	3.23	2.82	0.4	0.02	4235	Sub-Saharan Africa
Rwanda	136	2005	25	56.41	36.89	21.02	5.84	3.26	0.86	0.35	2.81	2.43	0.35	0.02	2954	50.25	39.21	29.45	9.47	4.83	1.07	0.33	3.83	3.28	0.52	0.03	5105	Sub-Saharan Africa
Rwanda	136	2010	25	53.2	38.42	27.66	6.96	4.13	1.42	0.57	3.48	3	0.44	0.04	3551	45.18	40.39	33.84	12.77	6.16	1.66	0.53	4.36	3.64	0.68	0.04	5837	Sub-Saharan Africa
Senegal	137	1950	25	66.92	32.46	20.01	0.51	0.16	0.12	0.08	1.65	1.61	0.03	0	1087	65.56	32.98	20.4	1.34	0.2	0.13	0.07	1.76	1.69	0.07	0	1607	Sub-Saharan Africa
Senegal	137	1955	25	63.6	35.56	21.81	0.68	0.18	0.16	0.1	1.82	1.77	0.04	0.01	1204	63.13	35.08	19.7	1.63	0.3	0.17	0.09	1.84	1.75	0.09	0.01	1782	Sub-Saharan Africa
Senegal	137	1960	25	58.09	40.79	24.92	0.9	0.3	0.21	0.14	2.11	2.04	0.06	0.01	1340	58.79	38.97	21.99	1.99	0.44	0.24	0.13	2.08	1.96	0.11	0.01	1981	Sub-Saharan Africa
Senegal	137	1965	25	57.65	40.86	22.89	1.19	0.46	0.3	0.19	2.09	2	0.08	0.01	1497	57.44	39.32	18.85	2.84	0.69	0.4	0.21	2.11	1.94	0.16	0.01	2217	Sub-Saharan Africa
Senegal	137	1970	25	57.12	40.73	20.86	1.65	0.72	0.5	0.31	2.12	1.98	0.12	0.02	1687	54.71	40.6	17.85	4.08	1.12	0.61	0.31	2.29	2.03	0.24	0.02	2535	Sub-Saharan Africa
Senegal	137	1975	25	56	40.8	17.06	2.5	1.18	0.8	0.45	2.14	1.93	0.19	0.02	1966	51.9	42.1	16.33	5.2	1.78	0.8	0.43	2.45	2.11	0.32	0.03	2899	Sub-Saharan Africa
Senegal	137	1980	25	56.31	38.7	14.98	3.98	2.03	1.01	0.62	2.23	1.91	0.29	0.03	2131	52.8	40.04	14.67	6.06	2.26	1.1	0.57	2.49	2.07	0.39	0.03	3235	Sub-Saharan Africa
Senegal	137	1985	25	56.89	36.71	13.33	5.07	2.67	1.33	0.85	2.3	1.89	0.38	0.04	2375	54.38	37.61	11.57	6.81	2.8	1.2	0.68	2.43	1.96	0.44	0.04	3691	Sub-Saharan Africa
Senegal	137	1990	25	60.32	32.24	10	6.01	3.31	1.43	0.93	2.2	1.71	0.44	0.05	2726	57.47	33.97	9.29	7.26	3.19	1.3	0.74	2.33	1.81	0.48	0.04	4248	Sub-Saharan Africa
Senegal	137	1995	25	64.24	27.76	7.36	6.56	3.72	1.43	0.95	2.06	1.53	0.47	0.05	3128	60.46	30.85	7.43	7.43	3.65	1.26	0.72	2.2	1.67	0.49	0.04	4901	Sub-Saharan Africa
Senegal	137	2000	25	68.73	22.96	5.7	7.05	3.97	1.26	0.85	1.89	1.36	0.49	0.04	3600	65.57	26.72	6.25	6.71	3.27	0.99	0.53	1.92	1.45	0.44	0.03	5720	Sub-Saharan Africa
Senegal	137	2005	25	76.13	16.32	3.31	6.75	4.13	0.8	0.53	1.52	1.04	0.45	0.03	4196	72.05	21.12	3.88	6.27	3.52	0.55	0.29	1.57	1.16	0.39	0.02	6691	Sub-Saharan Africa
Senegal	137	2010	25	65.26	23.9	11.04	7.86	2.63	2.98	1.98	2.4	1.7	0.6	0.1	4969	58.58	30.23	16.52	8.91	2.19	2.34	1.25	2.74	2.08	0.59	0.07	7755	Sub-Saharan Africa
Sierra Leone	138	1950	25	95.15	3.15	1.94	1.51	0.67	0.2	0.14	0.41	0.3	0.1	0.01	815	95.14	3.18	2.01	1.48	0.61	0.2	0.11	0.41	0.3	0.1	0.01	1179	Sub-Saharan Africa
Sierra Leone	138	1955	25	94.93	3.21	1.99	1.63	0.73	0.22	0.16	0.43	0.31	0.11	0.01	878	94.68	3.33	2.1	1.76	0.73	0.23	0.13	0.46	0.33	0.12	0.01	1266	Sub-Saharan Africa
Sierra Leone	138	1960	25	94.71	3.22	2.01	1.81	0.8	0.26	0.18	0.46	0.33	0.12	0.01	948	94.17	3.66	2.32	1.9	0.79	0.26	0.15	0.5	0.36	0.13	0.01	1369	Sub-Saharan Africa
Sierra Leone	138	1965	25	94.4	3.3	2.9	2	0.9	0.3	0.23	0.53	0.38	0.14	0.01	1024	92.6	4.48	3.86	2.58	1.05	0.26	0.2	0.67	0.49	0.17	0.01	1479	Sub-Saharan Africa
Sierra Leone	138	1970	25	93.36	3.99	2.5	2.37	0.99	0.29	0.2	0.58	0.41	0.16	0.01	1117	90.22	5.87	3.61	3.64	1.36	0.28	0.16	0.84	0.61	0.23	0.01	1606	Sub-Saharan Africa
Sierra Leone	138	1975	25	91.73	4.81	2.99	3.17	1.28	0.3	0.2	0.73	0.52	0.2	0.01	1214	87.24	7.54	4.55	4.9	1.75	0.32	0.18	1.1	0.79	0.3	0.01	1750	Sub-Saharan Africa
Sierra Leone	138	1980	25	89.05	6.32	3.86	4.3	1.69	0.34	0.23	0.96	0.68	0.27	0.01	1320	83.85	9.37	5.53	6.44	2.22	0.35	0.19	1.4	1	0.39	0.01	1924	Sub-Saharan Africa
Sierra Leone	138	1985	25	85.77	8.18	4.88	5.68	2.15	0.37	0.26	1.25	0.88	0.35	0.01	1449	80.13	11.05	6.37	8.25	2.74	0.57	0.33	1.75	1.23	0.51	0.02	2131	Sub-Saharan Africa
Sierra Leone	138	1990	25	82.1	10.14	5.88	7.15	2.63	0.6	0.43	1.58	1.1	0.45	0.02	1630	75.89	13.74	7.72	9.73	3.17	0.65	0.38	2.09	1.48	0.59	0.02	2387	Sub-Saharan Africa
Sierra Leone	138	1995	25	78.07	11.91	6.67	9.3	3.31	0.72	0.52	1.96	1.35	0.58	0.02	1644	70.74	17.66	9.64	10.85	3.44	0.75	0.45	2.46	1.77	0.66	0.02	2393	Sub-Saharan Africa
Sierra Leone	138	2000	25	73.62	14.95	8.09	10.58	3.64	0.84	0.61	2.3	1.61	0.66	0.03	1759	67.82	18.15	9.63	13.1	4.04	0.93	0.55	2.78	1.95	0.8	0.03	2584	Sub-Saharan Africa
Sierra Leone	138	2005	25	68.17	19.11	10.03	11.67	3.92	1.04	0.75	2.68	1.91	0.74	0.04	2110	65.3	16.54	8.58	17.01	5.15	1.15	0.67	3.22	2.15	1.03	0.04	3159	Sub-Saharan Africa
Sierra Leone	138	2010	25	65.14	19.2	9.74	14.34	4.79	1.31	0.94	3.06	2.11	0.91	0.05	2314	57	15.56	7.87	25.28	7.66	2.16	1.22	4.23	2.67	1.49	0.07	3493	Sub-Saharan Africa
South Africa	139	1950	25	54.81	20.91	13.03	21.55	5.06	2.74	0.35	3.75	2.89	0.8	0.06	5880	50.55	24.09	15.41	22.81	4.87	2.55	0.27	4.03	3.16	0.82	0.06	8403	Sub-Saharan Africa
South Africa	139	1955	25	50.69	21.66	13.34	24.54	5.77	3.14	0.4	4.15	3.16	0.91	0.07	6466	47.56	24.73	15.69	24.89	5.33	2.84	0.3	4.32	3.36	0.9	0.06	9249	Sub-Saharan Africa
South Africa	139	1960	25	49.64	23.23	14.16	24.03	5.68	3.1	0.39	4.17	3.21	0.9	0.07	7157	46.05	26.12	16.18	25	5.44	2.82	0.3	4.39	3.43	0.9	0.06	10273	Sub-Saharan Africa
South Africa	139	1965	25	45.67	24.59	7.95	26.27	6.3	3.47	0.43	4.29	3.22	0.99	0.08	7967	42.07	28.28	9.9	26.47	5.82	3.17	0.33	4.45	3.41	0.97	0.07	11522	Sub-Saharan Africa
South Africa	139	1970	25	41.91	26.93	5.44	27.49	6.71	3.7	0.45	4.44	3.32	1.04	0.08	8803	37.78	31.06	7.16	28.09	6.66	3.11	0.33	4.61	3.52	1.02	0.07	13035	Sub-Saharan Africa
South Africa	139	1975	25	36.87	33.1	9.23	27.49	8.34	2.54	0.3	4.66	3.58	1.02	0.06	9898	32.14	37.97	10.82	27.79	7.55	2.09	0.21	4.83	3.8	0.99	0.05	14934	Sub-Saharan Africa
South Africa	139	1980	25	31.66	40.08	11.88	26.91	10.04	1.37	0.18	4.82	3.8	0.99	0.03	11285	26.29	44.05	13.16	28.5	9.27	1.17	0.16	5.11	4.08	1	0.03	17085	Sub-Saharan Africa
South Africa	139	1985	25	24.8	46.4	4.8	26.5	5.9	2.3	0.23	4.78	3.81	0.93	0.05	13097	19.05	50.19	6.79	28.97	4.83	1.74	0.16	5.11	4.14	0.93	0.04	19781	Sub-Saharan Africa
South Africa	139	1990	25	14.2	46.98	17.76	33.55	11.5	5.27	0.48	6.49	4.98	1.39	0.12	15130	11.24	46.5	18.68	37.11	11.07	5.15	0.42	6.81	5.24	1.46	0.11	22633	Sub-Saharan Africa
South Africa	139	1995	25	5.48	42.51	21.07	42.71	24.63	9.29	0.79	8.22	5.87	2.15	0.2	18426	5.24	40.48	21.22	47.42	26.25	6.86	0.53	8.29	5.96	2.18	0.15	26948	Sub-Saharan Africa
South Africa	139	2000	25	20.22	24.2	6.67	46.7	18.09	8.89	0.72	7.23	4.97	2.06	0.19	21095	15.5	23.3	7.28	54.01	18.46	7.19	0.53	7.68	5.35	2.17	0.15	30319	Sub-Saharan Africa
South Africa	139	2005	25	13.45	22.29	6.98	56.63	30.06	7.62	0.59	8.23	5.52	2.55	0.16	22345	10.41	20.05	7.09	63.25	30.96	6.3	0.36	8.65	5.82	2.7	0.13	31969	Sub-Saharan Africa
South Africa	139	2010	25	7.82	19.05	5.96	66.98	52.88	6.14	0.46	9.43	5.99	3.3	0.13	22855	5.65	17.48	6.22	72.31	53.9	4.56	0.32	9.69	6.21	3.38	0.1	32760	Sub-Saharan Africa
Sudan	140	1950	25	93.03	6.25	1.39	0.5	0.19	0.21	0.14	0.23	0.18	0.04	0.01	3440	90.33	8.84	2.18	0.5	0.17	0.38	0.21	0.32	0.26	0.06	0.01	5165	Sub-Saharan Africa
Sudan	140	1955	25	91.6	7.59	1.8	0.64	0.24	0.25	0.17	0.29	0.22	0.06	0.01	3814	88.48	10.41	2.85	0.69	0.24	0.47	0.26	0.4	0.31	0.08	0.01	5759	Sub-Saharan Africa
Sudan	140	1960	25	89.13	9.69	2.4	0.88	0.34	0.36	0.24	0.38	0.29	0.08	0.01	4261	86.82	11.86	3.73	0.85	0.31	0.55	0.29	0.48	0.37	0.09	0.02	6465	Sub-Saharan Africa
Sudan	140	1965	25	87.12	11.52	3.19	1.08	0.42	0.47	0.3	0.47	0.36	0.1	0.02	4778	84.55	13.72	5.05	1.21	0.45	0.65	0.34	0.59	0.45	0.12	0.02	7274	Sub-Saharan Africa
Sudan	140	1970	25	84.75	13.27	4.23	1.56	0.63	0.59	0.38	0.59	0.44	0.13	0.02	5395	81.41	16.4	7.16	1.53	0.58	0.73	0.38	0.73	0.56	0.14	0.02	8174	Sub-Saharan Africa
Sudan	140	1975	25	82.62	14.81	5.55	1.92	0.8	0.7	0.44	0.7	0.51	0.16	0.02	6239	77.93	18.37	9.65	3	1.14	0.79	0.41	0.96	0.71	0.23	0.02	9413	Sub-Saharan Africa
Sudan	140	1980	25	79.37	16.91	7.53	3.03	1.35	0.78	0.49	0.9	0.64	0.24	0.03	7252	73.92	21.15	12.97	4.23	1.69	0.75	0.38	1.27	0.96	0.28	0.02	10999	Sub-Saharan Africa
Sudan	140	1985	25	76.7	18.6	9.98	3.9	2	0.8	0.53	1.09	0.76	0.3	0.03	8497	68.38	24.32	16.93	6.73	2.63	0.55	0.3	1.71	1.31	0.38	0.02	12965	Sub-Saharan Africa
Sudan	140	1990	25	72.17	20.62	13.19	6.51	3.01	0.7	0.47	1.5	1.06	0.41	0.02	9625	63.98	26.09	19.97	9.21	3.37	0.71	0.38	2.15	1.63	0.49	0.02	14770	Sub-Saharan Africa
Sudan	140	1995	25	67.04	23.08	16.75	9.03	3.94	0.85	0.57	1.97	1.41	0.53	0.03	11110	60.37	27.82	22.85	10.81	3.62	1.01	0.54	2.52	1.92	0.56	0.03	17047	Sub-Saharan Africa
Sudan	140	2000	25	62.48	24.86	19.78	11.48	4.57	1.17	0.79	2.44	1.76	0.64	0.04	12883	57.29	29.98	25.94	11.12	3.34	1.61	0.87	2.82	2.18	0.59	0.05	19590	Sub-Saharan Africa
Sudan	140	2005	25	58.82	26.81	24.12	12.53	3.93	1.83	1.18	2.93	2.23	0.64	0.06	14745	55.43	31.59	29.52	10.55	2.9	2.43	1.24	3.15	2.5	0.57	0.07	22017	Sub-Saharan Africa
Sudan	140	2010	25	55.73	29.12	26.01	12.39	3.89	2.76	1.84	3.13	2.32	0.72	0.09	17100	53.74	33.51	31.07	9.35	2.68	3.4	1.87	3.21	2.53	0.58	0.11	25108	Sub-Saharan Africa
Swaziland	141	1950	25	82.96	13.06	2.89	3.62	1.92	0.37	0.28	1.02	0.84	0.17	0.01	104	77.99	17.97	4.1	3.7	1.69	0.33	0.21	1.23	1.06	0.16	0.01	156	Sub-Saharan Africa
Swaziland	141	1955	25	80.5	14.89	3.36	4.2	2.13	0.41	0.31	1.16	0.96	0.19	0.01	114	73.57	21.53	5.21	4.56	1.91	0.34	0.22	1.48	1.28	0.19	0.01	171	Sub-Saharan Africa
Swaziland	141	1960	25	76.1	18.44	4.34	5.05	2.36	0.41	0.31	1.41	1.18	0.22	0.01	126	69.33	24.96	6.21	5.37	2.1	0.34	0.22	1.72	1.49	0.22	0.01	190	Sub-Saharan Africa
Swaziland	141	1965	25	73.1	20.9	5.3	5.6	2.2	0.4	0.3	1.58	1.34	0.23	0.01	137	63.09	30.21	7.77	6.41	2.23	0.29	0.18	2.06	1.8	0.25	0.01	211	Sub-Saharan Africa
Swaziland	141	1970	25	63.21	28.47	6.88	7.38	2.49	0.94	0.77	2.17	1.82	0.32	0.03	150	52.19	35.96	9.5	10.88	3.03	0.97	0.66	2.89	2.42	0.44	0.03	237	Sub-Saharan Africa
Swaziland	141	1975	25	53.6	34.6	9.2	10.1	2.2	1.7	1.44	2.85	2.36	0.43	0.06	171	41.8	39.24	10.66	17.38	4.01	1.58	1.1	3.81	3.07	0.68	0.05	272	Sub-Saharan Africa
Swaziland	141	1980	25	47.03	35.6	10.06	14.98	4	2.4	2.02	3.55	2.81	0.65	0.09	195	37.14	38.26	11.32	22.24	5.68	2.36	1.63	4.44	3.46	0.9	0.08	313	Sub-Saharan Africa
Swaziland	141	1985	25	42.32	34.72	10.58	19.69	6.36	3.27	2.72	4.19	3.19	0.88	0.12	231	32.44	37.05	11.87	27.79	8.02	2.72	2.09	5.08	3.85	1.13	0.1	369	Sub-Saharan Africa
Swaziland	141	1990	25	42.26	31.83	9.92	23.13	6.83	2.78	2.31	4.35	3.27	0.97	0.1	283	32.57	36.54	11.95	28.61	7.97	2.28	1.62	5.09	3.86	1.15	0.08	457	Sub-Saharan Africa
Swaziland	141	1995	25	44.17	29.65	9.67	24.14	6.72	2.05	1.68	4.24	3.21	0.96	0.07	320	35.34	32.67	11.13	30.14	7.45	1.85	1.35	5	3.77	1.16	0.06	512	Sub-Saharan Africa
Swaziland	141	2000	25	48.68	27.36	9.02	22.7	5.05	1.27	1.03	3.86	2.95	0.86	0.05	346	39.49	34.13	11.76	25	5.56	1.38	0.94	4.44	3.45	0.94	0.05	573	Sub-Saharan Africa
Swaziland	141	2005	25	55.66	25.81	8.72	18.5	3.08	0.03	0.02	3.13	2.51	0.62	0	339	52.27	35.05	12.42	12.66	2.94	0.02	0.02	2.99	2.55	0.44	0	610	Sub-Saharan Africa
Swaziland	141	2010	25	44.82	31.38	10.91	22.54	4.19	1.27	0.97	4.02	3.15	0.83	0.04	336	32.94	36.18	13.16	28.37	5.4	2.5	1.64	5.06	3.89	1.09	0.08	624	Sub-Saharan Africa
Togo	142	1950	25	94.21	5.38	1.26	0.3	0.12	0.09	0.06	0.25	0.22	0.02	0	537	92.1	7.47	2.04	0.33	0.12	0.1	0.05	0.34	0.31	0.02	0	780	Sub-Saharan Africa
Togo	142	1955	25	93.18	6.29	1.65	0.41	0.16	0.11	0.08	0.3	0.27	0.03	0	564	90.82	8.66	2.55	0.4	0.15	0.12	0.06	0.4	0.37	0.03	0	827	Sub-Saharan Africa
Togo	142	1960	25	92.37	6.99	1.98	0.5	0.2	0.13	0.09	0.35	0.31	0.04	0	600	89.01	10.28	3.35	0.58	0.2	0.13	0.07	0.49	0.45	0.04	0	886	Sub-Saharan Africa
Togo	142	1965	25	90.99	8.14	2.53	0.73	0.26	0.15	0.1	0.42	0.37	0.05	0	641	86.97	11.95	4.12	0.93	0.27	0.14	0.07	0.61	0.55	0.06	0	952	Sub-Saharan Africa
Togo	142	1970	25	89.8	9.1	3.3	0.9	0.2	0.1	0.06	0.48	0.43	0.05	0	780	82.61	15.49	5.95	1.76	0.47	0.12	0.06	0.85	0.76	0.09	0	1174	Sub-Saharan Africa
Togo	142	1975	25	83.17	12.42	4.54	3.7	1	0.7	0.44	1.02	0.77	0.23	0.02	872	73.45	16.58	7.2	9.19	2.28	0.77	0.39	1.82	1.31	0.49	0.02	1333	Sub-Saharan Africa
Togo	142	1980	25	76.5	13.5	5.52	8.7	2.27	1.3	0.82	1.72	1.17	0.51	0.04	973	64.61	17.35	8.61	16.74	4.39	1.32	0.67	2.8	1.86	0.89	0.04	1496	Sub-Saharan Africa
Togo	142	1985	25	69.73	15.58	7.21	13.04	3.61	1.66	1.1	2.37	1.57	0.75	0.06	1164	56.42	22.72	12.97	19.43	5.72	1.43	0.76	3.42	2.32	1.05	0.04	1793	Sub-Saharan Africa
Togo	142	1990	25	63.94	16.58	8.78	17.69	5.48	1.79	1.19	2.99	1.93	1	0.06	1370	49.39	27.49	18.17	21.55	7.26	1.56	0.83	3.99	2.76	1.19	0.05	2122	Sub-Saharan Africa
Togo	142	1995	25	56.76	21.6	13.19	19.73	6.63	1.91	1.28	3.53	2.34	1.12	0.06	1568	47.1	28.2	21.19	23.01	8.62	1.69	0.9	4.31	2.96	1.3	0.05	2454	Sub-Saharan Africa
Togo	142	2000	25	51.62	24.92	17.44	21.46	7.73	2.01	1.35	3.98	2.68	1.23	0.07	1885	43.78	28.58	23.14	25.66	10.55	1.97	1.05	4.75	3.21	1.48	0.06	2975	Sub-Saharan Africa
Togo	142	2005	25	49.87	25.11	19.41	22.73	8.26	2.29	1.53	4.23	2.84	1.32	0.08	2203	41.75	25.96	22.22	29.86	11.38	2.43	1.29	5.16	3.38	1.71	0.07	3475	Sub-Saharan Africa
Togo	142	2010	25	49.84	23.22	19.35	24.31	6.27	2.63	1.75	4.33	2.89	1.34	0.09	2595	39.63	22.97	20.52	34.57	9.18	2.83	1.51	5.49	3.55	1.86	0.09	4044	Sub-Saharan Africa
Uganda	143	1950	25	82.29	15.32	3.56	2.37	0.69	0.02	0.01	0.79	0.71	0.08	0	1831	80.29	16.87	4.18	2.82	0.73	0.02	0.01	0.89	0.8	0.09	0	2813	Sub-Saharan Africa
Uganda	143	1955	25	79.6	17.5	4.24	2.88	0.83	0.02	0.01	0.92	0.83	0.09	0	2070	77.72	18.84	4.79	3.42	0.89	0.02	0.01	1.02	0.92	0.11	0	3118	Sub-Saharan Africa
Uganda	143	1960	25	77.42	19.28	4.85	3.3	0.93	0	0	1.03	0.92	0.1	0	2363	74.9	21.3	5.8	3.8	1.1	0	0	1.16	1.04	0.12	0	3565	Sub-Saharan Africa
Uganda	143	1965	25	75.61	21.82	3.02	2.49	0.63	0.08	0.05	0.98	0.9	0.08	0	2705	69.62	27	4.31	3.28	0.69	0.09	0.05	1.24	1.14	0.1	0	4192	Sub-Saharan Africa
Uganda	143	1970	25	71.8	26.5	3.05	1.5	0.28	0.1	0.08	1.05	1	0.05	0	3155	61.99	34.28	5.78	3.58	0.27	0.13	0.07	1.52	1.42	0.09	0	4902	Sub-Saharan Africa
Uganda	143	1975	25	65.46	31.46	6.95	2.88	0.35	0.2	0.12	1.43	1.34	0.08	0.01	3598	55.25	39.81	10.18	4.72	0.37	0.22	0.11	1.93	1.8	0.12	0.01	5596	Sub-Saharan Africa
Uganda	143	1980	25	58.63	36.6	9.87	4.46	0.63	0.3	0.19	1.82	1.68	0.13	0.01	4139	51.81	41.42	12.24	6.47	0.73	0.31	0.15	2.29	2.08	0.2	0.01	6473	Sub-Saharan Africa
Uganda	143	1985	25	52.09	40.49	13.09	7.02	0.97	0.4	0.27	2.27	2.05	0.2	0.01	4791	45.32	44.87	15.02	9.44	1.1	0.36	0.19	2.86	2.53	0.31	0.01	7611	Sub-Saharan Africa
Uganda	143	1990	25	46.9	42.14	13.89	10.45	1.37	0.51	0.34	2.77	2.42	0.33	0.02	5630	37.38	49.46	17.05	12.78	1.44	0.37	0.19	3.48	3.02	0.45	0.01	9096	Sub-Saharan Africa
Uganda	143	1995	25	38.98	49.14	16.55	9.65	1.68	2.24	1.49	3.38	2.86	0.45	0.07	6364	29.56	58.55	20.52	9.47	1.52	2.42	1.26	3.97	3.41	0.49	0.07	10505	Sub-Saharan Africa
Uganda	143	2000	25	33.75	54.73	19.09	6.71	1.65	4.81	3.21	3.86	3.17	0.54	0.16	7161	25.45	63.28	24.16	7.87	2.01	3.4	1.75	4.33	3.7	0.52	0.1	12082	Sub-Saharan Africa
Uganda	143	2005	25	27.05	55.49	14.03	14.04	4.04	3.41	2.27	4.43	3.52	0.8	0.11	8410	18.24	63.71	18.28	15.48	4.34	2.56	1.56	4.97	4.05	0.83	0.08	14275	Sub-Saharan Africa
Uganda	143	2010	25	20.7	50.47	11.1	25.87	7.63	2.96	1.92	5.42	4.04	1.28	0.1	10151	12.18	59.02	13.56	26.52	6.02	2.27	1.23	5.7	4.42	1.21	0.06	17053	Sub-Saharan Africa
United Republic of Tanzania	144	1950	25	73.43	26.15	6.29	0.32	0.13	0.07	0.05	1.35	1.33	0.02	0	2664	76.64	22.85	5.69	0.44	0.16	0.06	0.03	1.21	1.18	0.02	0	4135	Sub-Saharan Africa
United Republic of Tanzania	144	1955	25	72.71	26.85	6.34	0.35	0.14	0.07	0.05	1.38	1.36	0.02	0	3059	75.38	24.09	5.93	0.46	0.17	0.07	0.04	1.27	1.24	0.03	0	4736	Sub-Saharan Africa
United Republic of Tanzania	144	1960	25	72.13	27.41	6.7	0.37	0.15	0.08	0.05	1.43	1.4	0.02	0	3523	67.79	31.6	7.64	0.47	0.16	0.13	0.07	1.65	1.62	0.03	0	5445	Sub-Saharan Africa
United Republic of Tanzania	144	1965	25	68.54	30.72	7.29	0.59	0.21	0.15	0.1	1.62	1.58	0.04	0	4085	64.37	34.85	8.26	0.61	0.18	0.17	0.09	1.83	1.79	0.04	0.01	6335	Sub-Saharan Africa
United Republic of Tanzania	144	1970	25	66.14	32.89	8.68	0.75	0.24	0.2	0.13	1.79	1.74	0.05	0.01	4764	59.5	38.88	12.62	1.34	0.37	0.28	0.14	2.27	2.19	0.08	0.01	7348	Sub-Saharan Africa
United Republic of Tanzania	144	1975	25	61.38	36.62	11.22	1.66	0.48	0.34	0.21	2.18	2.07	0.1	0.01	5635	55.83	41.93	14.71	1.88	0.48	0.36	0.18	2.56	2.45	0.11	0.01	8647	Sub-Saharan Africa
United Republic of Tanzania	144	1980	25	57.72	39.43	14.44	2.37	0.62	0.45	0.28	2.53	2.38	0.13	0.01	6570	47.96	48.98	23.94	2.56	0.62	0.47	0.24	3.24	3.08	0.14	0.01	10156	Sub-Saharan Africa
United Republic of Tanzania	144	1985	25	50.73	45.41	20.77	3.27	0.77	0.59	0.39	3.16	2.96	0.18	0.02	7756	42.22	54.08	29.65	3.14	0.71	0.56	0.3	3.67	3.48	0.17	0.02	12036	Sub-Saharan Africa
United Republic of Tanzania	144	1990	25	45.23	50.06	26.79	4	0.85	0.71	0.47	3.6	3.36	0.22	0.02	9176	37.35	58.39	36.06	3.62	0.78	0.64	0.34	4.09	3.87	0.2	0.02	14263	Sub-Saharan Africa
United Republic of Tanzania	144	1995	25	39.18	55.43	33.84	4.58	0.88	0.81	0.54	4.09	3.81	0.25	0.03	10905	33.8	61.33	40.5	4.11	0.83	0.75	0.4	4.38	4.13	0.23	0.02	17038	Sub-Saharan Africa
United Republic of Tanzania	144	2000	25	34.93	59.09	42.88	5.06	0.69	0.93	0.62	4.57	4.27	0.27	0.03	12299	30.26	64.14	46.73	4.9	0.68	0.69	0.37	4.73	4.46	0.25	0.02	19457	Sub-Saharan Africa
United Republic of Tanzania	144	2005	25	30.72	62.65	44.31	5.8	0.97	0.84	0.56	4.76	4.43	0.3	0.03	13765	24.61	67.59	47.98	7.16	1.1	0.64	0.34	5.11	4.74	0.35	0.02	22002	Sub-Saharan Africa
United Republic of Tanzania	144	2010	25	26.09	66.37	49	6.74	1.2	0.8	0.53	5.12	4.75	0.34	0.03	15601	17.69	69.39	50.22	12.24	2.2	0.69	0.36	5.81	5.22	0.57	0.02	24747	Sub-Saharan Africa
Zambia	145	1950	25	68.75	30.8	1.44	0.3	0.12	0.16	0.1	1.35	1.33	0.01	0.01	876	59.74	39.71	2.73	0.36	0.13	0.19	0.1	1.77	1.74	0.02	0.01	1344	Sub-Saharan Africa
Zambia	145	1955	25	63.37	35.94	2.3	0.46	0.18	0.23	0.15	1.61	1.58	0.02	0.01	987	55.92	43.38	3.47	0.46	0.17	0.24	0.13	1.96	1.93	0.02	0.01	1515	Sub-Saharan Africa
Zambia	145	1960	25	59.21	39.91	3.12	0.58	0.23	0.3	0.19	1.83	1.79	0.03	0.01	1122	51.17	47.7	5.37	0.82	0.31	0.31	0.17	2.26	2.21	0.04	0.01	1720	Sub-Saharan Africa
Zambia	145	1965	25	53.63	44.95	4.74	1.04	0.42	0.39	0.25	2.16	2.1	0.04	0.01	1286	45.99	52.18	6.8	1.46	0.55	0.37	0.2	2.57	2.51	0.06	0.01	1968	Sub-Saharan Africa
Zambia	145	1970	25	43	54.6	9.3	1.9	0	0.6	0.39	2.84	2.76	0.06	0.02	1487	40.9	55.71	9.48	3	0.83	0.38	0.2	2.98	2.88	0.09	0.01	2273	Sub-Saharan Africa
Zambia	145	1975	25	48.06	45.16	9.98	6.37	2.13	0.42	0.27	2.95	2.75	0.19	0.01	1737	39.61	50.3	13.71	9.67	2.81	0.42	0.21	3.65	3.37	0.27	0.01	2688	Sub-Saharan Africa
Zambia	145	1980	25	49.8	37	10.98	12.8	4.74	0.4	0.25	3.36	2.98	0.37	0.01	2021	37.67	45.91	15.67	16.11	5.41	0.29	0.15	4.17	3.68	0.47	0.01	3162	Sub-Saharan Africa
Zambia	145	1985	25	42.92	40.14	14.28	16.58	7.57	0.37	0.24	4.04	3.53	0.5	0.01	2400	35.44	44.26	18.57	20	8.39	0.3	0.16	4.61	3.95	0.65	0.01	3774	Sub-Saharan Africa
Zambia	145	1990	25	39.8	38.16	16.82	21.68	15.8	0.36	0.24	4.68	3.86	0.81	0.01	2801	34.01	43.13	19.21	22.63	12.99	0.23	0.12	4.89	4.05	0.84	0.01	4485	Sub-Saharan Africa
Zambia	145	1995	25	20.8	51.7	23.87	25.7	14.99	1.9	1.27	6.04	4.98	1	0.06	3138	18.6	54.8	27.87	25.1	11.43	1.5	0.79	6.01	5.01	0.96	0.05	5084	Sub-Saharan Africa
Zambia	145	2000	25	23.86	48.61	24.85	25.38	13.38	2.15	1.44	5.88	4.8	1.01	0.07	3500	18.73	52.05	29.46	27.74	11.35	1.48	0.77	6.16	5.1	1.01	0.05	5729	Sub-Saharan Africa
Zambia	145	2005	25	21.09	46.38	26.36	30.68	14.64	1.86	1.23	6.32	5.07	1.19	0.06	3757	17.18	50.45	31.96	31.19	11.69	1.19	0.61	6.42	5.31	1.08	0.04	6322	Sub-Saharan Africa
Zambia	145	2010	25	18.42	46.61	29.74	33.47	14.72	1.5	1	6.6	5.32	1.23	0.05	4112	13.96	38.53	27.45	46.55	16.53	0.97	0.49	7.32	5.76	1.53	0.03	7000	Sub-Saharan Africa
Zimbabwe	146	1950	25	70.82	26.82	2.8	1.65	1.28	0.71	0.47	1.02	0.86	0.13	0.02	1072	60.34	33.96	4.37	4.91	3.38	0.79	0.43	1.58	1.24	0.31	0.02	1595	Sub-Saharan Africa
Zimbabwe	146	1955	25	64.18	32.58	3.81	2.26	1.75	0.99	0.66	1.29	1.07	0.18	0.03	1216	53.54	39.8	6.12	5.56	3.76	1.1	0.6	1.88	1.48	0.36	0.03	1801	Sub-Saharan Africa
Zimbabwe	146	1960	25	57.08	38.47	5.59	3.07	2.27	1.38	0.91	1.62	1.32	0.25	0.05	1374	46.41	45.64	9.09	6.52	4	1.43	0.76	2.24	1.77	0.43	0.04	2051	Sub-Saharan Africa
Zimbabwe	146	1965	25	50.24	43.81	7.81	4.16	2.91	1.8	1.17	1.98	1.59	0.33	0.06	1557	40.55	50.62	11.18	7.09	4.2	1.74	0.93	2.51	1.99	0.47	0.05	2306	Sub-Saharan Africa
Zimbabwe	146	1970	25	44.47	48.28	10.27	5.09	3.15	2.16	1.39	2.29	1.83	0.4	0.07	1770	32.47	56.3	15.89	9.15	4.64	2.08	1.08	3.01	2.37	0.58	0.06	2693	Sub-Saharan Africa
Zimbabwe	146	1975	25	35.69	54.2	16.16	7.31	3.86	2.8	1.77	2.89	2.26	0.54	0.09	1986	27.07	59.25	20.29	11.1	4.93	2.58	1.29	3.45	2.67	0.7	0.08	3172	Sub-Saharan Africa
Zimbabwe	146	1980	25	31.2	56.38	17.72	9.15	4.69	3.27	2.06	3.24	2.47	0.66	0.11	2295	26.59	54.42	20.03	15.72	7.92	3.26	1.61	3.89	2.81	0.98	0.1	3704	Sub-Saharan Africa
Zimbabwe	146	1985	25	25.81	54.74	19.16	15.21	8.39	4.24	2.8	3.99	2.82	1.03	0.14	2862	22.39	49.98	19.51	23.75	12.56	3.88	2.01	4.67	3.12	1.43	0.12	4629	Sub-Saharan Africa
Zimbabwe	146	1990	25	22.37	53.55	20.18	19.4	11.85	4.9	3.25	4.53	3.06	1.31	0.16	3549	14.58	47.7	20.76	34.53	20.75	3.5	1.83	5.73	3.61	2.01	0.11	5706	Sub-Saharan Africa
Zimbabwe	146	1995	25	15.89	47.28	22.44	33.54	15.54	3.29	2.19	5.54	3.58	1.85	0.11	4053	10.2	41.97	22.75	45.31	18.69	2.51	1.32	6.7	4.34	2.28	0.08	6533	Sub-Saharan Africa
Zimbabwe	146	2000	25	13.16	40.74	19.13	44.41	8.8	1.54	1.03	5.89	3.79	2.04	0.05	4334	8.5	36.51	19.17	53.87	7.19	1.02	0.53	7	4.8	2.17	0.03	7233	Sub-Saharan Africa
Zimbabwe	146	2005	25	9.7	38.32	21.34	50.68	10.35	1.3	0.86	6.75	4.5	2.21	0.04	4524	6.68	37.33	23.24	55.14	8.04	0.85	0.44	7.47	5.29	2.15	0.03	7810	Sub-Saharan Africa
Zimbabwe	146	2010	25	8.51	36.14	21.92	54.26	9.33	1.08	0.71	7.25	5	2.22	0.04	4940	5.08	39.28	26.68	54.89	6.83	0.75	0.38	7.61	5.64	1.95	0.02	8347	Sub-Saharan Africa

## Sheet: wiid3.4 pwt9.0
countrycode3	country	year	quality	gini	giniratio	ginie	mps	mis	d1	d2	d3	d4	d5	d6	d7	d8	d9	d10	q1	q2	q3	q4	q5	incsharu	uofanala	welfaredefn	equivsc	mean	median	problem	var32	var33	var34	var35	var36	currency_unit	rgdpe	rgdpo	pop	emp	avh	hc	ccon	cda	cgdpe	cgdpo	ck	ctfp	cwtfp
ARG	Argentina	1998	High	48	1	48	0.689016	0.339556	1.5	2.7	3.7	4.8	5.9	7.3	9.1	11.9	16.7	36.2	4.2	8.5	13.2	21	52.9	Household	Person	Income,Disposable	Household eq, ..									Argentine Peso	564925	554934	36.2416	12.904	1903	2.64207	444545	566040	553854	553126	1400000	0.810186	0.813952
ARG	Argentina	1999	High	47	1	47	0.682404	0.341651	1.5	2.8	3.9	4.9	6.1	7.5	9.3	12	16.8	35.3	4.3	8.8	13.6	21.3	52.1	Household	Person	Income,Disposable	Household eq, ..									Argentine Peso	530879	523007	36.6481	12.9551	1893.25	2.64962	430990	534649	521036	522478	1400000	0.746883	0.742778
ARG	Argentina	2000	High	48	1	48	0.685944	0.332678	1.3	2.6	3.6	4.7	5.9	7.4	9.2	12.1	17.1	36.1	3.9	8.3	13.3	21.3	53.2	Household	Person	Income,Disposable	Household eq, ..									Argentine Peso	525825	520441	37.0575	13.0941	1861	2.6572	421607	517903	517365	520203	1400000	0.736544	0.704609
ARG	Argentina	2001	High	50	1	50	0.689096	0.322938	1.1	2.4	3.4	4.5	5.7	7.2	9.1	11.9	17.1	37.6	3.5	7.9	12.9	21	54.7	Household	Person	Income,Disposable	Household eq, ..									Argentine Peso	491117	489405	37.4715	13.0461	1803.42	2.683	395487	475984	485221	490410	1400000	0.706767	0.656876
ARG	Argentina	2002	High	51	1	51	0.703372	0.33003	1.2	2.2	3.3	4.4	5.7	7.1	8.8	11.5	16.9	39	3.4	7.7	12.8	20.3	55.9	Household	Person	Income,Disposable	Household eq, ..									Argentine Peso	453930	421078	37.8894	13.0072	1610.57	2.70906	339500	390484	449011	422776	1300000	0.679734	0.597007
ARG	Argentina	2003	High	50	1	50	0.687009	0.320446	1.2	2.4	3.4	4.5	5.7	7.1	9.1	11.9	16.9	37.9	3.6	7.9	12.8	21	54.8	Household	Person	Income,Disposable	Household eq, ..									Argentine Peso	479253	456467	38.3095	13.7271	1719.39	2.73537	361385	429605	474080	454727	1300000	0.683716	0.612927
ARG	Argentina	2004	High	47	1	47	0.672865	0.327921	1.3	2.6	3.7	4.8	6.1	7.6	9.5	12.3	17.2	34.9	3.9	8.5	13.7	21.8	52.1	Household	Person	Income,Disposable	Household eq, ..									Argentine Peso	517309	499959	38.7288	14.6692	1739.67	2.76194	390280	479520	511583	497031	1400000	0.698603	0.635647
ARG	Argentina	2005	High	47	1	47	0.668479	0.33064	1.4	2.7	3.8	4.9	6.2	7.7	9.6	12.2	16.7	34.7	4.1	8.7	13.9	21.8	51.4	Household	Person	Income,Disposable	Household eq, ..									Argentine Peso	556650	546220	39.1455	15.3373	1755.35	2.78876	432727	529555	558362	547244	1400000	0.72894	0.653898
ARG	Argentina	2006	High	45	1	45	0.652398	0.325041	1.4	2.8	4	5.1	6.4	7.9	9.9	12.5	16.9	33.1	4.2	9.1	14.3	22.4	50	Household	Person	Income,Disposable	Household eq, ..									Argentine Peso	606311	593656	39.5588	15.8562	1809.43	2.79698	463070	575258	604193	593231	1600000	0.735833	0.666305
ARG	Argentina	2007	High	45	1	45	0.664701	0.342584	1.6	3	4	5.2	6.5	7.9	9.7	12.3	16.4	33.3	4.6	9.2	14.4	22	49.7	Household	Person	Income,Disposable	Household eq, ..									Argentine Peso	660318	649728	39.9699	16.4413	1816.9	2.80521	505824	632473	656393	646576	1600000	0.764095	0.705232
ARG	Argentina	2008	High	44	1	44	0.656401	0.341226	1.6	3	4.2	5.3	6.6	8.1	9.9	12.5	16.7	32.1	4.6	9.5	14.7	22.4	48.8	Household	Person	Income,Disposable	Household eq, ..									Argentine Peso	693145	685144	40.3819	16.842	1835.88	2.81348	537598	671161	693260	683467	1700000	0.778337	0.726231
ARG	Argentina	2009	High	43	1	43	0.647331	0.339867	1.6	3	4.3	5.5	6.8	8.3	10.1	12.7	16.9	30.9	4.6	9.8	15.1	22.8	47.8	Household	Person	Income,Disposable	Household eq, ..									Argentine Peso	692632	679886	40.7986	16.994	1736.91	2.82177	558345	659092	689048	678410	1700000	0.787212	0.742756
ARG	Argentina	2010	High	42	1	42	0.651643	0.349988	1.8	3.3	4.4	5.6	6.8	8.2	10	12.6	16.7	30.6	5.1	10	15	22.6	47.3	Household	Person	Income,Disposable	Household eq, ..									Argentine Peso	762684	753785	41.2229	17.4913	1728.73	2.83008	607690	741091	760272	752310	1800000	0.831573	0.789775
ARG	Argentina	2011	High	41	1	41	0.64197	0.347147	1.9	3.4	4.5	5.7	6.9	8.3	10.2	12.7	16.6	29.8	5.3	10.2	15.2	22.9	46.4	Household	Person	Income,Disposable	Household eq, ..									Argentine Peso	842471	833239	41.6556	17.8794	1762.29	2.85854	673450	829363	842471	833239	1900000	0.871535	0.832309
ARG	Argentina	2012	High	39.7			0.636442	0.351171	1.9	3.5	4.7	5.9	7.1	8.5	10.3	12.7	16.4	29	5.4	10.6	15.6	23	45.4	Household	Person	Income, net	Household eq									Argentine Peso	853746	852366	42.0952	18.0662	1788.99	2.88729	704738	837528	852570	850283	1900000	0.85068	0.805358
ARG	Argentina	2013	High	39.4			0.636859	0.354508	2	3.6	4.8	5.9	7.1	8.4	10.2	12.6	16.2	28.8	5.6	10.7	15.5	22.8	45	Household	Person	Income, net	Household eq									Argentine Peso	875387	868237	42.5383	18.2572	1776.66	2.91633	735537	871752	871444	864277	2000000	0.842956	0.821233
ARG	Argentina	2014	High	39.7			0.641775	0.35508	2	3.6	4.7	5.8	7	8.4	10.2	12.7	16.6	29	5.6	10.5	15.4	22.9	45.6	Household	Person	Income, net	Household eq									Argentine Peso	869135	862902	42.98	18.0984	1776.66	2.94566	736459	863160	865793	859909	2100000	0.81683	0.790103
AUS	Australia	1981	High	31	0.883	27.373	0.60942	0.386704	2.754	4.918	6.008	6.962	7.961	9.133	10.72	12.746	15.796	23.003	7.672	12.97	17.094	23.466	38.799	Household	Person	Monetary Income, Disposable	Household per capita	5453.8	4645							Australian Dollar	338980	338412	14.898	6.138	1997.25	3.2326	243658	352918	341575	345625	1100000	0.854497	0.87736
AUS	Australia	1982																																		Australian Dollar	330556	330351	15.1012	6.12228	1958.76	3.25196	250343	343812	334838	337208	1100000	0.849526	0.864724
AUS	Australia	1983																																		Australian Dollar	349811	350117	15.3183	6.02668	1981.13	3.27144	255394	358846	353578	356605	1200000	0.870306	0.863234
AUS	Australia	1984																																		Australian Dollar	362891	363798	15.5486	6.23628	1986.28	3.29103	259954	371529	364714	368666	1200000	0.844565	0.826653
AUS	Australia	1985	High	32.5	0.888	28.86	0.624879	0.391417	2.707	4.769	5.898	6.716	7.668	8.942	10.429	12.604	15.968	24.299	7.476	12.614	16.61	23.033	40.267	Household	Person	Monetary Income, Disposable	Household per capita	7778.56	6427							Australian Dollar	374816	373924	15.791	6.45203	2002.14	3.31074	274969	391206	377607	383193	1200000	0.830787	0.820145
AUS	Australia	1986	High	42	0.693	29.106	0.614681	0.311459											4.4	9.4	15.9	24.7	45.6			Monetary Income, Gross	No Adjustment									Australian Dollar	382462	385013	16.047	6.7371	1977.43	3.33057	284237	396742	385414	391764	1300000	0.807062	0.789849
AUS	Australia	1987																																		Australian Dollar	412996	417436	16.3148	6.91927	1990.39	3.35052	295438	420780	415433	423719	1300000	0.835318	0.804523
AUS	Australia	1988																																		Australian Dollar	443630	442874	16.5859	7.16595	1999.47	3.37058	310763	452036	445772	449721	1400000	0.836513	0.822926
AUS	Australia	1989	High	33.3	1	33.3	0.613404	0.377486	2.618	4.446	5.632	6.739	7.872	9.114	10.601	12.522	15.432	25.022	7.064	12.371	16.986	23.123	40.454	Household	Person	Income,Disposable	Household per capita	13280.1	11250							Australian Dollar	462313	458443	16.8493	7.45823	1987.89	3.39077	326367	468730	463089	465519	1500000	0.821731	0.815472
AUS	Australia	1990																																		Australian Dollar	457648	459149	17.0969	7.55626	1967.76	3.41108	338283	455195	457493	465308	1500000	0.797222	0.769885
AUS	Australia	1991																																		Australian Dollar	459065	459647	17.3258	7.45369	1962.17	3.42362	346902	459931	458873	460170	1600000	0.782883	0.779195
AUS	Australia	1992																																		Australian Dollar	477642	478489	17.5384	7.37043	1971.27	3.43622	355550	481025	477704	493885	1600000	0.805066	0.77905
AUS	Australia	1993																																		Australian Dollar	498138	496493	17.7384	7.42264	1981.62	3.44885	364537	499713	498110	505167	1700000	0.796093	0.776404
AUS	Australia	1994																																		Australian Dollar	525318	520231	17.9322	7.63684	1995.46	3.46154	383869	531604	521342	526334	1900000	0.782474	0.778847
AUS	Australia	1995	High	44.3	0.693	30.6999	0.637362	0.31684											3.6	9.3	15.2	24	47.9	Household	Household	Monetary Income, Gross	No Adjustment	596								Australian Dollar	552598	549039	18.1248	7.88903	1994.17	3.47427	401950	548675	546286	552221	2000000	0.781751	0.767243
AUS	Australia	1996	High	44.4	0.667	29.6148	0.643287	0.32052											3.8	9.1	15	23.7	48.3	Household	Household	Monetary Income, Gross	No Adjustment	609								Australian Dollar	578235	576827	18.3183	8.02679	1982.11	3.48705	414221	566521	568285	575047	2100000	0.784722	0.763227
AUS	Australia	1997	High	43.7	0.67	29.279	0.637036	0.320536											3.9	9.4	15.2	24	47.5	Household	Household	Monetary Income, Gross	No Adjustment	625								Australian Dollar	605540	603487	18.513	8.09635	1980.66	3.49987	436094	598397	593739	602565	2100000	0.800079	0.784676
AUS	Australia	1998	High	44.6	0.681	30.3726	0.640304	0.316503											3.8	9	15	23.9	48.3	Household	Household	Monetary Income, Gross	No Adjustment	658								Australian Dollar	632157	622529	18.7092	8.208	1978.11	3.51275	460544	630737	616631	624792	2200000	0.80281	0.795639
AUS	Australia	1999																																		Australian Dollar	664372	651364	18.9069	8.37044	1983.27	3.52567	482346	662186	648996	656961	2300000	0.807911	0.791425
AUS	Australia	2000	High	44.8	0.695	31.136	0.642499	0.318238											3.8	9	15	23.8	48.5	Household	Household	Monetary Income, Gross	No Adjustment	726								Australian Dollar	675432	672515	19.1073	8.56298	1968.58	3.53864	495348	661930	663098	680105	2300000	0.815448	0.762619
AUS	Australia	2001																																		Australian Dollar	700850	694784	19.3087	8.7314	1925.45	3.52751	510943	691762	691925	703082	2300000	0.843565	0.794774
AUS	Australia	2002																																		Australian Dollar	722951	713337	19.5144	8.92023	1904.04	3.51642	529739	732041	716824	727080	2300000	0.85635	0.819883
AUS	Australia	2003	High	31.2	1	31.2	0.626336	0.385979	2.714	4.705	5.608	6.468	7.611	8.912	10.435	12.672	15.763	25.111	7.419	12.076	16.523	23.107	40.874	Household	Person	Income,Disposable	Household per capita	29417	25581							Australian Dollar	755897	742670	19.7353	9.11368	1904.36	3.50537	547861	769746	749506	753151	2400000	0.845917	0.820364
AUS	Australia	2004	High	29.4	1.07143	31.5	0.596098	0.388481	99.9										8.2	13.1	17.9	23.3	37.4	Household	Person	Monetary Income, Disposable	Household, eq modOECD	549	491							Australian Dollar	782118	767682	19.9855	9.31453	1905.53	3.49435	561925	796874	775810	778937	2600000	0.833143	0.803839
AUS	Australia	2005																																		Australian Dollar	809225	823624	20.2743	9.6035	1890.87	3.48337	581591	829989	815259	830571	2900000	0.851763	0.789045
AUS	Australia	2006																																		Australian Dollar	845525	847764	20.6062	9.94222	1872.08	3.47242	604939	860154	846527	855159	3100000	0.854497	0.802592
AUS	Australia	2007																																		Australian Dollar	881447	879535	20.9759	10.3043	1863.41	3.4615	633070	902779	879905	884601	3200000	0.858022	0.826218
AUS	Australia	2008	High	31.4	1.07006	33.6	0.59127	0.372227											6.8	13.2	18.1	23.5	38.4	Household	Person	Income	Per Capita	1095	1000							Australian Dollar	902290	932738	21.3703	10.6327	1842.34	3.45062	646176	905552	906477	933426	3200000	0.894178	0.824243
AUS	Australia	2009																																		Australian Dollar	906016	919826	21.7707	10.8498	1822.59	3.43977	658654	913192	904397	929261	3300000	0.875085	0.835169
AUS	Australia	2010	High	28.3	1.18021	33.4	0.574055	0.376104											7.9	13.8	18.5	23.5	36.2	Household	Person	Income	Per Capita	1101	1009							Australian Dollar	956438	996978	22.1629	11.1005	1816.44	3.42896	687710	944567	954505	996232	3300000	0.898398	0.821239
AUS	Australia	2011	High	28.3			0.573296	0.376551											8.1	13.7	18.6	23.3	36.4	Household	Person	Income	Household eq, OECDmod	59488	55380							Australian Dollar	985460	1000000	22.5424	11.3915	1814.06	3.44217	710772	986721	985460	1000000	3500000	0.905416	0.824258
AUS	Australia	2012																																		Australian Dollar	988638	1000000	22.9114	11.6152	1808.09	3.45542	721842	997588	985462	1000000	3600000	0.858131	0.808416
AUS	Australia	2013																																		Australian Dollar	1000000	1000000	23.2705	11.7944	1801.66	3.46873	738489	1000000	997278	1000000	3800000	0.838748	0.795587
AUS	Australia	2014	High	33.3			0.644114	0.410199											7.5	12.3	16.9	22.4	40.8	Household	Household	Income, net	Household eq	51896	45968							Australian Dollar	1000000	1000000	23.6224	11.9668	1803.06	3.48209	757212	1000000	1000000	1000000	3900000	0.821187	0.778173
AUT	Austria	1995	High	27	1	27	0.607414	0.418606	3	6	7	8	8	9	11	12	14	22	9	15	17	23	36	Household	Person	Income,Disposable	Household eq, OECDmod	15708	13971							Euro	246073	227580	7.97283	3.55528	1783.44	3.04014	165000	246392	243080	230915	889391	0.85239	0.89841
AUT	Austria	1996	High	26	1	26	0.569751	0.400667	4	6	7	8	9	10	11	12	14	21	10	15	19	23	35	Household	Person	Income,Disposable	Household eq, OECDmod	16338	14811							Euro	251628	232270	8.00045	3.5755	1816.29	3.05537	171181	250287	246664	233838	908287	0.826071	0.872903
AUT	Austria	1997	High	25	1	25	0.559905	0.394737	4	6	7	8	9	10	11	12	14	20	10	15	19	23	34	Household	Person	Income,Disposable	Household eq, OECDmod	15677	14375							Euro	263043	243827	8.01526	3.60426	1825.01	3.07067	180436	258840	257149	248122	914860	0.854765	0.880611
AUT	Austria	1998	High	24	1	24	0.559905	0.394737	4	6	7	8	9	10	11	12	14	20	10	15	19	23	34	Household	Person	Income,Disposable	Household eq, OECDmod	15343	14217							Euro	277556	252684	8.02317	3.64041	1803.3	3.08604	192509	270053	269890	261355	915572	0.889186	0.90199
AUT	Austria	1999	High	26	1	26	0.579653	0.406634	4	6	7	8	9	10	11	12	14	22	10	15	19	23	36	Household	Person	Income,Disposable	Household eq, OECDmod	15860	14379							Euro	286630	261447	8.03295	3.69305	1807.01	3.1015	199348	278036	279137	271356	905783	0.902189	0.898392
AUT	Austria	2000	High	24	1	24	0.559905	0.394737	4	6	7	8	9	10	11	12	14	20	10	15	19	23	34	Household	Person	Income,Disposable	Household eq, OECDmod	16566	15116							Euro	297686	277545	8.05088	3.7275	1807.36	3.11703	209442	288689	291491	287226	919034	0.929809	0.897994
AUT	Austria	2001	High	24	1	24	0.559905	0.394737	4	6	7	8	9	10	11	12	14	20	10	15	19	23	34	Household	Person	Income,Disposable	Household eq, OECDmod	16611	15288							Euro	292993	272170	8.07888	3.75892	1794.62	3.13323	209740	283547	288555	282139	909236	0.912145	0.87781
AUT	Austria	2002																																		Euro	299324	279181	8.1147	3.76428	1792.22	3.14952	213535	284264	296004	291447	891932	0.934198	0.866461
AUT	Austria	2003	High	27.4	1	27.4	0.61327	0.423186	3.5	5.5	6.7	7.5	8.4	9.4	10.4	11.9	14.3	22.4	9	14.2	17.8	22.4	36.7	Household	Person	Income,Disposable	Household eq, OECDmod	17566	15630							Euro	300418	282048	8.15547	3.80116	1783.77	3.16589	214620	290375	297352	292037	918041	0.906147	0.854939
AUT	Austria	2004	High	25.8	1	25.8	0.598426	0.418264	3.6	5.7	6.8	7.7	8.6	9.5	10.6	12	14	21.3	9.4	14.5	18.2	22.6	35.3	Household	Person	Income,Disposable	Household eq, OECDmod	18787	17000							Euro	310372	291750	8.19662	3.83854	1786.81	3.18234	219170	298227	307479	302266	969900	0.901864	0.83919
AUT	Austria	2005	High	26.2	1	26.2	0.605582	0.423484	3.8	5.7	6.8	7.6	8.5	9.4	10.5	11.8	14	21.9	9.5	14.4	17.9	22.3	35.9	Household	Person	Income,Disposable	Household eq, OECDmod	20102	18001							Euro	311519	307212	8.23486	3.89757	1763.98	3.19888	221348	304658	313414	311007	1000000	0.908343	0.82486
AUT	Austria	2006	High	25.3	1	25.3	0.598328	0.421172	3.8	5.8	6.8	7.7	8.6	9.5	10.6	12	14	21	9.6	14.6	18.1	22.6	35.1	Household	Person	Income,Disposable	Household eq, OECDmod	19684	17854							Euro	328190	313845	8.26937	3.97816	1746.21	3.21551	230316	316345	328277	324566	1100000	0.913417	0.831347
AUT	Austria	2007	High	26.2	1	26.2	0.61047	0.427991	3.8	5.7	6.8	7.6	8.5	9.4	10.5	11.9	14	21.9	9.5	14.4	17.9	22.3	35.9	Household	Person	Income,Disposable	Household eq, OECDmod	20342	18156							Euro	343158	326439	8.30129	4.06339	1736.03	3.23222	233649	327467	342412	336607	1200000	0.908389	0.833832
AUT	Austria	2008	High	26.2	1	26.2	0.600677	0.418259	4	5.7	6.7	7.5	8.4	9.5	10.5	11.9	14	21.9	9.6	14.1	17.9	22.5	35.9	Household	Person	Income,Disposable	Household eq, OECDmod	21381	19011							Euro	353267	340312	8.33146	4.15309	1728.47	3.24902	243588	340018	354646	341089	1300000	0.88142	0.834862
AUT	Austria	2009	High	25.7	1	25.7	0.595651	0.416061	3.9	5.7	6.7	7.7	8.5	9.5	10.6	12	14	21.3	9.6	14.4	18	22.6	35.4	Household	Person	Income,Disposable	Household eq, OECDmod	22106	19886							Euro	349696	326316	8.36136	4.14761	1673	3.26591	248494	339159	348948	335497	1400000	0.848518	0.83306
AUT	Austria	2010	High	26.1	1	26.1	0.613224	0.430724	4	5.7	6.7	7.6	8.4	9.4	10.4	11.9	14	22	9.6	14.3	17.8	22.3	36	Household	Person	Income,Disposable	Household eq, OECDmod	23160	20618							Euro	356455	335253	8.39199	4.19098	1668.64	3.28289	253110	343912	355737	340024	1500000	0.818624	0.798273
AUT	Austria	2011	High	27.4			0.595285	0.403271	3.4	5.4	6.5	7.5	8.5	9.5	10.7	12.1	14.3	22.1	8.8	14	18	22.7	36.4	Household	Person	Income, net	Household eq, OECDmod	23922	21463							Euro	373420	349130	8.42356	4.27057	1675.88	3.29365	260995	364010	373420	349130	1600000	0.802335	0.802615
AUT	Austria	2011	High	26.3	1	26.3	0.597294	0.41429	3.7	5.7	6.7	7.6	8.5	9.5	10.6	11.9	13.9	21.9	9.4	14.3	18	22.5	35.8	Household	Person	Income,Disposable	Household eq, OECDmod	23642	21319							Euro	373420	349130	8.42356	4.27057	1675.88	3.29365	260995	364010	373420	349130	1600000	0.802335	0.802615
AUT	Austria	2012	High	27.6			0.594757	0.40274	3.2	5.5	6.6	7.5	8.5	9.5	10.7	12	14.4	22.1	8.7	14.1	18	22.7	36.5	Household	Person	Income, net	Household eq, OECDmod	24423	21807							Euro	392421	366914	8.45548	4.33176	1652.87	3.30445	271707	381007	391154	364354	1800000	0.79817	0.802216
AUT	Austria	2013	High	27			0.588255	0.401181	3.2	5.5	6.7	7.7	8.6	9.6	10.7	12.1	14.2	21.7	8.7	14.4	18.2	22.8	35.9	Household	Person	Income, net	Household eq, OECDmod	24366	22073							Euro	402644	371459	8.48696	4.36708	1636.7	3.31529	281553	386461	399077	368267	1800000	0.797746	0.808592
AUT	Austria	2014	High	27.6			0.606194	0.414581	3.4	5.5	6.6	7.5	8.4	9.4	10.5	11.9	14.1	22.6	8.9	14.1	17.8	22.4	36.8	Household	Person	Income, net	Household eq, OECDmod	26080	23211							Euro	406636	389266	8.51692	4.421	1629.37	3.32616	286213	388752	402726	384609	1900000	0.815582	0.794389
AUT	Austria	2015	High	27.2			0.605706	0.41769	3.5	5.5	6.5	7.6	8.6	9.5	10.5	12	14	22.3	9	14.1	18	22.5	36.3	Household	Person	Income, net	Household eq, OECDmod	25958	23260
BEL	Belgium	1985	High	25.2	1	25.1918	0.585883	0.412098	4.02	5.675	6.762	7.595	8.76	9.682	10.966	11.627	15.758	19.155	9.695	14.357	18.442	22.593	34.913	Household	Person	Monetary Income, Disposable	Household per capita	225059	204000							Euro	197972	171081	9.8935	3.63798	1700.88	2.6631	150353	196626	197841	184267	638880	0.919967	0.949245
BEL	Belgium	1986																																		Euro	208770	183805	9.9039	3.66357	1680.87	2.68183	156089	205133	209201	194193	657365	0.949019	0.968785
BEL	Belgium	1987																																		Euro	217600	195093	9.91626	3.69215	1665.87	2.70069	160415	214461	217730	203507	677456	0.977264	0.998829
BEL	Belgium	1988	High	25.7	1	25.6916	0.569318	0.391815	3.983	5.595	6.665	7.647	8.608	9.788	10.518	11.893	15.221	20.082	9.578	14.312	18.396	22.411	35.303	Household	Person	Monetary Income, Disposable	Household per capita	246264	223200							Euro	234994	211314	9.93187	3.76414	1653.86	2.71968	165649	230289	234957	221005	702431	1.02349	1.04379
BEL	Belgium	1989																																		Euro	249227	218196	9.95225	3.80957	1644.85	2.7388	172445	243566	248561	229993	730781	1.02958	1.07462
BEL	Belgium	1990																																		Euro	259742	228675	9.97824	3.84844	1658.86	2.75806	179856	254008	257606	236351	756353	1.01752	1.0795
BEL	Belgium	1991																																		Euro	265404	232645	10.0112	3.8606	1621.84	2.78388	186179	259647	263342	243611	776872	1.04156	1.10546
BEL	Belgium	1992	High	25	1	24.9919	0.580718	0.404991	3.716	5.824	6.783	7.754	8.694	9.677	10.82	12.197	14.33	20.205	9.54	14.537	18.371	23.017	34.535	Household	Person	Monetary Income, Disposable	Household per capita	297837	272200							Euro	274541	241604	10.0504	3.85483	1598.83	2.80995	190796	267303	272688	257380	798834	1.06093	1.09472
BEL	Belgium	1993																																		Euro	276598	244075	10.0919	3.83045	1554.81	2.83625	191025	266897	274685	256236	835642	1.0539	1.08228
BEL	Belgium	1994																																		Euro	287640	251011	10.1303	3.81476	1554.81	2.86281	197242	274555	283533	267409	877281	1.06774	1.08038
BEL	Belgium	1995	High	29	1	30.1976	0.589505	0.378377	3	5	6	7	8	9	11	12	14	23	8	13	17	23	37	Household	Person	Income,Disposable	Household eq, OECDmod	15015	13388							Euro	298083	264545	10.1619	3.87546	1580.82	2.88961	202884	282411	292546	276371	929906	1.0552	1.06509
BEL	Belgium	1996	High	28	1	29.1563	0.628992	0.420321	3	5	6	7	8	9	10	12	14	23	8	13	17	22	37	Household	Person	Income,Disposable	Household eq, OECDmod	15719	14111							Euro	299984	264530	10.1851	3.88554	1554.73	2.90622	207477	284293	292559	272304	935008	1.02646	1.05799
BEL	Belgium	1997	High	26.8	1	26.8	0.599739	0.411789	3.434	5.477	6.663	7.665	8.5	9.466	10.628	12.225	14.51	21.432	8.911	14.328	17.966	22.853	35.942	Household	Person	Income,Disposable	Household per capita	458675	410794							Euro	317602	275853	10.2018	3.91036	1567.97	2.92293	219325	298700	309298	292155	935943	1.0755	1.08594
BEL	Belgium	1998	High	27	1	28.115	0.57272	0.380514	4	5	7	7	8	10	11	12	14	22	9	14	18	23	36	Household	Person	Income,Disposable	Household eq, OECDmod	15644	14013							Euro	327894	276300	10.2169	3.97804	1578.78	2.93973	228496	307459	317985	305962	940879	1.09311	1.07839
BEL	Belgium	1999	High	29	1	30.1976	0.629868	0.427371	4	5	6	7	8	9	10	11	13	25	9	13	17	21	38	Household	Person	Income,Disposable	Household eq, OECDmod	16415	14200							Euro	341807	286116	10.2374	4.03349	1581.9	2.95663	236549	319517	332138	320717	964381	1.10615	1.071
BEL	Belgium	2000	High	32.7	1	32.7	0.669195	0.444151	3.37	5.111	6.047	6.956	7.734	8.592	9.751	11.123	13.417	27.899	8.481	13.003	16.326	20.874	41.316	Household	Person	Income,Disposable	Household per capita	495662	403053							Euro	364034	306447	10.2684	4.11591	1594.19	2.97363	256850	346323	355699	343436	988009	1.1356	1.10036
BEL	Belgium	2001	High	28	0.996283	29.1563	0.646461	0.439211	4	5	6	7	8	9	10	12	14	24	9	13	17	22	38	Household	Person	Income,Disposable	Household eq, OECDmod	17803	15492							Euro	366890	308141	10.3113	4.17836	1587.72	2.99242	261278	348547	360614	343269	1000000	1.11188	1.08108
BEL	Belgium	2002																																		Euro	376542	319099	10.3646	4.18375	1582.08	3.01133	270129	351231	371692	358839	992046	1.15183	1.07209
BEL	Belgium	2003	High	28.3	0.996283	29.4687	0.580032	0.382171	3.1	5.3	6.4	7.4	8.4	9.6	10.9	12.2	14.4	22.2	8.4	13.7	18.1	23.1	36.7	Household	Person	Income,Disposable	Household eq, OECDmod	17163	15522							Euro	368425	324598	10.4262	4.19839	1577.55	3.03036	259872	345607	364572	356840	1000000	1.10188	1.01265
BEL	Belgium	2004	High	26.1	0.996283	27.1778	0.569731	0.388682	3.3	5.6	6.7	7.7	8.8	9.8	10.9	12.3	14.2	20.6	8.9	14.4	18.6	23.3	34.9	Household	Person	Income,Disposable	Household eq, OECDmod	16941	15674							Euro	375420	330578	10.4926	4.25869	1572.49	3.04951	256039	354631	372129	362089	1100000	1.06394	0.982743
BEL	Belgium	2005	High	28	0.992593	29.1563	0.604318	0.410307	3.8	5.4	6.3	7.3	8.4	9.4	10.6	11.9	13.7	23.2	9.1	13.7	17.8	22.4	36.9	Household	Person	Income,Disposable	Household eq, OECDmod	18542	16581							Euro	378761	356153	10.5614	4.3412	1565.07	3.06878	257950	367376	381358	370589	1200000	1.04041	0.956113
BEL	Belgium	2006	High	27.8	0.992593	28.948	0.586702	0.394015	3.3	5.4	6.5	7.4	8.5	9.6	10.7	12	14.1	22.4	8.8	13.9	18.1	22.7	36.5	Household	Person	Income,Disposable	Household eq, OECDmod	19011	17213							Euro	391104	343269	10.632	4.41228	1574.54	3.07357	263060	377026	391627	370754	1400000	0.988998	0.939153
BEL	Belgium	2007	High	26.3	1	27.3861	0.576456	0.392727	3.6	5.5	6.6	7.6	8.7	9.7	10.9	12.2	14.2	21.1	9.1	14.1	18.4	23.1	35.3	Household	Person	Income,Disposable	Household eq, OECDmod	19143	17566							Euro	411561	358075	10.7048	4.51031	1578.97	3.07836	271949	395369	411065	382834	1500000	0.963495	0.938865
BEL	Belgium	2008	High	27.5	1.09	28.6356	0.586736	0.395643	3.5	5.4	6.4	7.5	8.5	9.6	10.7	12.1	14	22.3	8.9	13.9	18	22.9	36.2	Household	Person	Income,Disposable	Household eq, OECDmod	19986	17985							Euro	422803	393710	10.7792	4.61846	1572.49	3.08317	288415	422805	424861	393299	1700000	0.945057	0.965325
BEL	Belgium	2009	High	26.4	1.09	27.4902	0.580298	0.397675	3.5	5.6	6.6	7.7	8.7	9.7	10.8	12.2	14.2	21.1	9	14.2	18.4	23.1	35.3	Household	Person	Income,Disposable	Household eq, OECDmod	21002	19313							Euro	422132	383202	10.8544	4.63657	1554.37	3.08798	294536	411976	421514	403223	1800000	0.940645	0.933367
BEL	Belgium	2010	High	26.6	1	27.6985	0.585828	0.400125	3.6	5.5	6.5	7.6	8.6	9.6	10.8	12.2	14.1	21.4	9.1	14.1	18.2	23.1	35.5	Household	Person	Income,Disposable	Household eq, OECDmod	21353	19464							Euro	445068	410931	10.93	4.69643	1560.05	3.0928	306434	436316	444299	420992	2000000	0.907223	0.906504
BEL	Belgium	2011	High	26.3	1.09	27.3861	0.566379	0.382749	3.6	5.5	6.6	7.6	8.6	9.8	10.9	12.2	14.1	21.1	9.1	14.1	18.4	23.1	35.2	Household	Person	Income,Disposable	Household eq, OECDmod	21628	20008							Euro	459962	419643	11.0052	4.79158	1571.6	3.099	317157	457584	459962	419643	2100000	0.874306	0.914702
BEL	Belgium	2012	High	26.5			0.566719	0.381124	3.4	5.5	6.6	7.6	8.6	9.8	10.9	12.4	14.2	21	8.9	14.1	18.4	23.3	35.2	Household	Person	Income, net	Household eq, OECDmod	21897	20280							Euro	476869	435999	11.0795	4.83479	1572.73	3.10521	329257	472166	475097	431378	2300000	0.863383	0.908295
BEL	Belgium	2013	High	25.9			0.568941	0.38696	3.7	5.5	6.6	7.6	8.7	9.8	11	12.3	14.2	20.7	9.1	14.2	18.5	23.3	34.9	Household	Person	Income, net	Household eq, OECDmod	23279	21483							Euro	484504	444467	11.1531	4.85091	1576.1	3.11143	342382	473715	479826	438856	2300000	0.872434	0.909597
BEL	Belgium	2014	High	25.9			0.567987	0.385393	3.7	5.5	6.5	7.6	8.7	9.8	11	12.4	14.4	20.4	9.1	14.1	18.5	23.5	34.8	Household	Person	Income, net	Household eq, OECDmod	23429	21705							Euro	490230	448497	11.2263	4.89938	1575.28	3.11767	347519	480690	485013	436640	2300000	0.86331	0.915842
BEL	Belgium	2015	High	26.2			0.567132	0.383116	3.7	5.5	6.5	7.6	8.6	9.8	10.9	12.3	14.4	20.8	9.2	14	18.4	23.2	35.2	Household	Person	Income, net	Household eq, OECDmod	23673	21654
BGD	Bangladesh	1973	Average	28	1	28	0.618235	0.420541	3.6	5.2	6.4	7.2	8.5	9.4	10.2	11.7	14.4	23.4	8.8	13.6	17.9	21.9	37.8	Household	Person	Income, Gross	Household per capita									Taka	77065.4	75658.2	68.6585	19.8721	2122.11	1.1702	77738	79963.1	75803.7	75676.6	69656.1
BGD	Bangladesh	1974																																		Taka	77225.9	77173.8	69.838	20.5062	2121.72	1.17101	76227.5	81923	76018.2	76587.2	74438.9
BGD	Bangladesh	1975																																		Taka	73947.5	74307.5	71.2472	19.4256	2122.15	1.17182	72732.3	77274.2	72707.7	73636.7	77095.9
BGD	Bangladesh	1976																																		Taka	84864.7	85218.4	72.9302	19.9809	2122.57	1.1969	85495.9	90817.8	83129.9	84228.4	79177.2
BGD	Bangladesh	1977																																		Taka	88751.6	91149.8	74.8485	19.2351	2122.98	1.22252	80945.2	87568.7	87168.1	90325.3	83655.1
BGD	Bangladesh	1978	Average	35.2	1	35.2	0.665496	0.412761											7.36	11.67	16.04	22.01	42.92	Household	Household	Income, Gross	No Adjustment	562								Taka	90830.1	93507.3	76.9484	19.5216	2123.39	1.24869	87488.9	95816.8	89050.7	92490.3	90290.3
BGD	Bangladesh	1979																																		Taka	96177.6	98803	79.1419	20.8136	2123.8	1.27541	91647.5	100815	94416.1	97788.3	97430.8
BGD	Bangladesh	1980																																		Taka	96436.9	99369.4	81.3642	20.8051	2124.2	1.30271	95322.7	106785	95472.3	98888.3	106013
BGD	Bangladesh	1981	Average	39	1	39	0.653807	0.376788	2.76	3.88	4.83	5.89	6.93	8.27	9.95	12.17	15.79	29.53	6.64	10.72	15.2	22.12	45.32	Household	Household	Income, Gross	No Adjustment	586								Taka	98307.7	101098	83.5996	20.7159	2125.18	1.31783	97337	109363	97538.1	100776	114596
BGD	Bangladesh	1982																																		Taka	98014.3	101123	85.8682	21.391	2125.31	1.33311	100831	111468	97651.2	101266	120667
BGD	Bangladesh	1983	Average	32.7	1	32.7	0.644864	0.405407	2.94447	4.65687	5.70527	6.61714	7.59103	8.69239	10.0979	11.9376	15.2446	26.5127	7.60133	12.3224	16.2834	22.0355	41.7573	Household	Person	Income, Gross	Household per capita	32037.6								Taka	100008	102361	88.1812	22.4361	2126.02	1.34858	100531	111230	99727.5	102708	122514
BGD	Bangladesh	1984																																		Taka	109227	112178	90.5595	23.8072	2113.66	1.36423	107330	118613	108615	112273	126497
BGD	Bangladesh	1985																																		Taka	113953	117516	93.0152	24.799	2088.4	1.38005	112604	124463	113904	118356	130907
BGD	Bangladesh	1986	Average	30.7	1	30.7	0.660243	0.419807	3.23792	4.80628	5.67889	6.53986	7.44768	8.51738	9.8614	11.766	15.1772	26.9674	8.0442	12.2187	15.9651	21.6274	42.1446	Household	Person	Income, Gross	Household per capita	43394.6								Taka	115859	118980	95.5508	26.0829	2048.93	1.39622	107060	124811	116027	120311	146398
BGD	Bangladesh	1987																																		Taka	117936	120109	98.1493	27.0497	2012.32	1.41258	113405	128104	117982	121433	157183
BGD	Bangladesh	1988	Average	30.3	1	30.3	0.660243	0.419807	3.23792	4.80628	5.67889	6.53986	7.44768	8.51738	9.8614	11.766	15.1772	26.9674	8.0442	12.2187	15.9651	21.6274	42.1446	Household	Person	Income, Gross	Household per capita	43394.6								Taka	122475	125725	100.78	27.6107	1975.01	1.42913	118507	132789	122666	127264	166944
BGD	Bangladesh	1989																																		Taka	137898	141489	103.401	28.2711	1968.62	1.44587	132955	148059	138492	143531	176497
BGD	Bangladesh	1990																																		Taka	143692	148178	105.983	29.2836	1993.44	1.46281	141626	156981	146115	152010	187625
BGD	Bangladesh	1991																																		Taka	150222	153358	108.51	29.7924	2033.34	1.48074	143540	158911	152333	157340	195973
BGD	Bangladesh	1992																																		Taka	153956	157485	110.987	30.8071	2045.07	1.4989	143596	161311	155945	160918	206124
BGD	Bangladesh	1993																																		Taka	158935	161487	113.442	31.6774	2041.13	1.51728	148964	169463	160770	165011	222543
BGD	Bangladesh	1994																																		Taka	166626	169040	115.914	32.3935	2037.17	1.53588	154272	177082	168170	172742	243093
BGD	Bangladesh	1995																																		Taka	173014	177052	118.428	33.3711	2033.18	1.55471	159476	185018	174882	181097	269258
BGD	Bangladesh	1996	Average	38.7	1	38.7	0.682568	0.387176	1.99915	3.78899	4.80041	5.77282	6.74785	7.94619	9.43545	11.56	15.5289	32.4202	5.78813	10.5732	14.694	20.9955	47.9491	Household	Person	Income, Gross	Household per capita	680.276								Taka	177156	182243	120.987	34.2474	2028.12	1.57139	158964	187987	178878	186123	298729
BGD	Bangladesh	1997																																		Taka	177239	181829	123.574	35.4555	2024.61	1.58824	155728	186903	178309	185223	305753
BGD	Bangladesh	1998																																		Taka	178309	180354	126.17	36.6049	2019.9	1.60527	152256	185846	178320	183139	318447
BGD	Bangladesh	1999																																		Taka	176940	174809	128.746	37.6135	2017.57	1.62249	148903	184888	176950	177514	334311
BGD	Bangladesh	2000																																		Taka	178765	180751	131.281	38.992	2016.01	1.63989	149753	188178	178974	183471	353000
BGD	Bangladesh	2001																																		Taka	183190	186047	133.776	40.869	2028.2	1.66191	153250	193477	184104	189281	373603
BGD	Bangladesh	2002																																		Taka	190859	195835	136.228	42.4498	2045.8	1.68423	158389	201696	192109	199723	396823
BGD	Bangladesh	2003																																		Taka	196731	201544	138.6	44.4048	2084.38	1.70684	161689	206872	197451	205132	426216
BGD	Bangladesh	2004																																		Taka	202885	206675	140.844	45.4018	2163.66	1.72466	164456	212396	203273	209928	469298
BGD	Bangladesh	2005	High	46.7	1	46.7	0.71063	0.372731	2	3.26	4.1	5	5.96	7.17	8.73	11.06	15.07	37.64	5.26	9.1	13.13	19.79	52.71	Household	Household	Income	No Adjustment	7203								Taka	210008	215397	142.93	46.1754	2266.94	1.74209	171160	222904	213279	220547	524614
BGD	Bangladesh	2006																																		Taka	231299	235314	144.839	47.1406	2342.02	1.7676	186386	243861	232897	239998	616496
BGD	Bangladesh	2007																																		Taka	258275	263181	146.593	48.7306	2373.3	1.79349	209957	272986	258924	266972	703310
BGD	Bangladesh	2008																																		Taka	281918	295690	148.252	50.1967	2372.98	1.81975	232263	303972	284052	298424	795460
BGD	Bangladesh	2009																																		Taka	312238	321565	149.906	51.4528	2372.66	1.8464	251355	330394	312065	323092	889821
BGD	Bangladesh	2010	High	45.8	1	45.8	0.694342	0.36134	2	3.22	4.1	5	6	7.32	9.06	11.5	15.94	35.85	5.22	9.1	13.32	20.56	51.79	Household	Household	Income	No Adjustment	11479								Taka	351114	366980	151.617	52.8902	2372.34	1.87344	281543	369502	350450	367479	1000000
BGD	Bangladesh	2011																																		Taka	395447	425255	153.406	54.4656	2372.02	1.89753	321842	422333	395447	425255	1200000
BGD	Bangladesh	2012																																		Taka	416658	420959	155.257	56.0951	2371.69	1.92194	335268	444973	415713	419329	1300000
BGD	Bangladesh	2013																																		Taka	441391	444845	157.157	57.7766	2371.81	1.94666	352740	465772	437947	440715	1400000
BGD	Bangladesh	2014																																		Taka	458928	464047	159.078	59.0511	2371.81	1.97169	365531	484857	455316	459318	1500000
BGR	Bulgaria	1992	Average	33.1	1	33.1	0.643602	0.42519	3.39296	5.14771	6.10466	6.93708	7.84409	8.85965	10.1069	11.7345	14.3776	25.4948	8.54066	13.0417	16.7037	21.8415	39.8724	Household	Person	Income,Disposable	Household per capita	15016.4								Bulgarian Lev	91567.4	110872	8.65353	3.50744	1698.15	2.7761	70510.4	76920.2	84087.3	104886	55525.7	1.24481	0.907018
BGR	Bulgaria	1993	Average	33.5	1	33.5	0.644491	0.421546	3.06868	5.03013	6.09956	6.94177	7.83334	8.86186	10.0945	11.7611	14.5999	25.7091	8.09881	13.0413	16.6952	21.8556	40.309	Household	Person	Income,Disposable	Household per capita	22488.5								Bulgarian Lev	83350	82126.6	8.55243	3.49905	1697.37	2.79152	65979.5	71124.8	76301.4	77437.5	55291.5	0.924511	0.837181
BGR	Bulgaria	1994	Average	37.4	1	37.4	0.67362	0.423395	2.76224	4.60726	5.66368	6.52654	7.40795	8.40577	9.66106	11.4051	14.5038	29.0566	7.3695	12.1902	15.8137	21.0661	43.5604	Household	Person	Income,Disposable	Household per capita	37712.2								Bulgarian Lev	82861.5	81187.6	8.45163	3.51594	1720.99	2.80702	61965.3	66435.8	75919.6	76739.7	55465.6	0.903369	0.77073
BGR	Bulgaria	1995	Average	38.4	1	38.4	0.678272	0.416545	2.59109	4.41146	5.43699	6.33841	7.23537	8.28003	9.57468	11.4051	14.6102	30.1167	7.00255	11.7754	15.5154	20.9797	44.7269	Household	Person	Income,Disposable	Household per capita	55922.5								Bulgarian Lev	84245.6	81494.1	8.35812	3.56217	1710.67	2.8226	59904.6	67529	77078.8	76792.1	56418.1	0.896528	0.778753
BGR	Bulgaria	1996	Average	35.7	1	35.7	0.666271	0.422578	2.82329	4.65029	5.72715	6.62592	7.53188	8.57294	9.78877	11.5333	14.4857	28.2607	7.47358	12.3531	16.1048	21.3221	42.7464	Household	Person	Income,Disposable	Household per capita	84904.4								Bulgarian Lev	70589.3	69789.6	8.27466	3.66532	1708.2	2.83828	52285	55652.6	64403.8	65391	56085.9	0.835579	0.70207
BGR	Bulgaria	1997	Average	36.6	1	36.6	0.655666	0.412087	2.82331	4.60024	5.66794	6.58512	7.53777	8.64538	9.93904	11.7634	14.8534	27.5844	7.42355	12.2531	16.1831	21.7024	42.4378	Household	Person	Income,Disposable	Household per capita	857034								Bulgarian Lev	64304.3	62435.2	8.19992	3.56206	1706.87	2.85404	45748.1	51340.6	58893.8	58932	57271.4	0.760209	0.654057
BGR	Bulgaria	1998	Average	34.5	1	34.5	0.639137	0.41211	2.94536	4.819	5.94171	6.91768	7.87353	8.90477	10.1831	11.9905	14.8297	25.5946	7.76436	12.8594	16.7783	22.1736	40.4244	Household	Person	Income,Disposable	Household per capita	1400000								Bulgarian Lev	66963.2	66213.8	8.13174	3.53751	1649.98	2.86989	50046.9	57066.8	61378.2	63009.7	61859.4	0.778508	0.692198
BGR	Bulgaria	1999	Average	32.6	1	32.6	0.623813	0.407242	2.95	4.97943	6.09526	7.10649	8.0968	9.14987	10.3633	12.0092	14.6035	24.6461	7.92942	13.2018	17.2467	22.3726	39.2496	Household	Person	Income,Disposable	Household per capita	1433.9								Bulgarian Lev	66210.3	67615.9	8.06622	3.39087	1669.5	2.88582	55674.4	63867.6	61047.1	64751	65790.9	0.748901	0.7179
BGR	Bulgaria	2000	Average	33.2	1	33.2	0.615972	0.400361	2.85599	4.90078	6.14106	7.1668	8.17243	9.21829	10.4854	12.1346	14.709	24.2156	7.75677	13.3079	17.3907	22.62	38.9246	Household	Person	Income,Disposable	Household per capita	1491.6								Bulgarian Lev	69714.9	72662.8	8.00051	3.31461	1640.25	2.90185	59417.2	68284.5	64818.4	69813.9	71672.3	0.800694	0.752526
BGR	Bulgaria	2001	Average	33.3	1	33.3	0.614265	0.394693	2.74559	4.79984	6.05741	7.12405	8.12484	9.20464	10.5149	12.1412	14.7221	24.5654	7.54543	13.1815	17.3295	22.656	39.2876	Household	Person	Income,Disposable	Household per capita	1518.8								Bulgarian Lev	72042.3	76025	7.93439	3.29615	1651.86	2.91946	63444.2	73820.4	67508.1	73200.8	83091.3	0.764989	0.738738
BGR	Bulgaria	2002	Average	37	1	37	0.643923	0.402109	2.67402	4.51799	5.68427	6.65616	7.66483	8.7628	10.1182	12.0042	15.0932	26.8243	7.19201	12.3404	16.4276	22.1224	41.9175	Household	Person	Income,Disposable	Household per capita	1903.5								Bulgarian Lev	76615	79282.1	7.86912	3.30931	1651.26	2.93718	67117.5	77952.8	72181.4	76862.1	91665.1	0.764681	0.737475
BGR	Bulgaria	2003	Average	35.1	1	35.1	0.631459	0.404067	2.81981	4.72588	5.90981	6.93653	7.95343	8.98507	10.3065	12.1537	14.944	25.2653	7.54569	12.8463	16.9385	22.4602	40.2093	Household	Person	Income,Disposable	Household per capita	2035.6								Bulgarian Lev	77772.3	80177.2	7.80504	3.4121	1640.51	2.955	70416.9	81531.5	73975.7	78484.4	83973.8	0.77453	0.763474
BGR	Bulgaria	2004																																		Bulgarian Lev	81594.3	83603.5	7.74274	3.50515	1663.69	2.97294	73410.5	86887.7	78152.1	82349.8	96489.5	0.741674	0.738025
BGR	Bulgaria	2005																																		Bulgarian Lev	83090.8	88054.6	7.68261	3.60424	1658.65	2.99098	75591.5	93724	81727.6	86610.9	119378	0.715847	0.718102
BGR	Bulgaria	2006	High	31.2	1	31.2	0.592578	0.372539	2.8	4.7	5.9	7.1	8.1	9.4	10.8	12.4	14.9	23.9	7.6	13	17.5	23.2	38.7	Household	Person	Income,Disposable	Household eq, OECDmod	1582	1384							Bulgarian Lev	90097.2	94897.2	7.62461	3.72905	1654.1	3.00914	80240.2	103592	88442.2	94489.6	141214	0.721104	0.738233
BGR	Bulgaria	2007	High	35.3	1	35.3	0.608293	0.362241	1.8	4.1	5.5	6.8	8	9.2	10.7	12.6	15.2	26.1	5.9	12.3	17.2	23.2	41.3	Household	Person	Income,Disposable	Household eq, OECDmod	1721	1481							Bulgarian Lev	102107	105512	7.56838	3.85169	1654.52	3.0274	92443.1	119199	100436	105733	165145	0.764268	0.812963
BGR	Bulgaria	2008	High	35.9	1	35.9	0.625944	0.371785	2.4	4.2	5.3	6.3	7.5	8.9	10.4	12.4	15	27.5	6.6	11.6	16.5	22.8	42.5	Household	Person	Income,Disposable	Household eq, OECDmod	2662	2171							Bulgarian Lev	109978	113225	7.51365	3.94647	1693.6	3.04578	98188.6	131012	109481	112571	197346	0.710068	0.785209
BGR	Bulgaria	2009	High	33.4	1	33.4	0.611815	0.376717	2.6	4.3	5.6	6.8	8	9.2	10.6	12.5	15.3	25.1	6.8	12.4	17.3	23.1	40.4	Household	Person	Income,Disposable	Household eq, OECDmod	3278	2828							Bulgarian Lev	112187	110575	7.46006	3.88219	1646.28	3.06426	93314.9	120443	111219	111737	221200	0.702818	0.735744
BGR	Bulgaria	2010	High	33.2	1	33.2	0.610376	0.3773	2.6	4.3	5.7	6.9	8	9.2	10.6	12.4	15.3	25	6.9	12.6	17.3	23	40.3	Household	Person	Income,Disposable	Household eq, OECDmod	3498	3017							Bulgarian Lev	113448	110455	7.4073	3.73421	1644.84	3.08286	93628.7	116015	112940	111077	268592	0.637418	0.641865
BGR	Bulgaria	2011	High	35.1	1	35.1	0.608539	0.362136	2.3	4.1	5.4	6.6	7.8	9.2	10.6	12.4	15.4	26.3	6.4	12	17	23	41.7	Household	Person	Income,Disposable	Household eq, OECDmod	3423	2901							Bulgarian Lev	116328	111156	7.35523	3.65453	1643.59	3.09415	93911.7	115216	116328	111156	280066	0.633607	0.630127
BGR	Bulgaria	2012	High	33.6			0.60123	0.368163	2.3	4.3	5.7	6.9	8.2	9.3	10.7	12.3	14.9	25.4	6.6	12.6	17.5	23	40.3	Household	Person	Income, net	Household eq, OECDmod	3276	2860							Bulgarian Lev	118599	115968	7.30374	3.56617	1644.45	3.10549	98992.6	121637	118329	115476	297272	0.637078	0.644991
BGR	Bulgaria	2013	High	35.4			0.624362	0.376931	2.2	4.2	5.5	6.6	7.8	9	10.4	12.1	15.2	27	6.4	12.1	16.8	22.6	42.1	Household	Person	Income, net	Household eq, OECDmod	3509	2924							Bulgarian Lev	121904	117114	7.25254	3.55434	1644.98	3.11687	101235	121890	121202	116438	295190	0.637507	0.644584
BGR	Bulgaria	2014	High	35.4			0.616371	0.370226	2.1	4.1	5.5	6.7	7.8	9.2	10.4	12.2	15.1	26.9	6.2	12.2	17	22.6	42	Household	Person	Income, net	Household eq, OECDmod	3907	3311							Bulgarian Lev	125747	122006	7.20131	3.57134	1644.06	3.12829	104531	126099	125009	120755	312399	0.640911	0.644936
BGR	Bulgaria	2015	High	37			0.64018	0.381289	2.2	4	5.3	6.4	7.6	8.8	10.2	12.1	15.2	28.4	6.1	11.7	16.4	22.3	43.6	Household	Person	Income, net	Household eq, OECDmod	4093	3332
BLR	Belarus	1995	Average	25.3	1	25.3	0.604336	0.430853	4.26671	5.91405	6.84927	7.67392	8.50506	9.44373	10.5288	11.9059	13.9915	20.9211	10.1808	14.5232	17.9488	22.4347	34.9126	Household	Person	Income,Disposable	Household per capita	524224								Belarussian Ruble	76316.2	74794.4	10.1597	4.39023			62663.3	74297.2	71174	71611.4	416816
BLR	Belarus	1996	Average	24.4	1	24.4	0.609526	0.439748	4.45487	5.94868	6.88697	7.74538	8.56151	9.42941	10.4531	11.7881	13.8544	20.8777	10.4036	14.6323	17.9909	22.2411	34.732	Household	Person	Income,Disposable	Household per capita	796036								Belarussian Ruble	78660.3	78438.6	10.1269	4.34599			63466.7	75571.3	72612.4	74280.9	416311
BLR	Belarus	1997	Average	24.9	1	24.9	0.616507	0.442696	4.30774	5.94136	6.89593	7.67314	8.45773	9.35678	10.374	11.7301	13.8178	21.4454	10.2491	14.5691	17.8145	22.1041	35.2632	Household	Person	Income,Disposable	Household per capita	1500000								Belarussian Ruble	78401.1	82839	10.0912	4.35364			62977	76255.8	73169	79544.7	367636
BLR	Belarus	1998	Average	25.3	1	25.3	0.622869	0.450533	4.35168	6.04295	6.94316	7.67486	8.48408	9.29775	10.3209	11.6242	13.821	21.4394	10.3946	14.618	17.7818	21.9451	35.2604	Household	Person	Income,Disposable	Household per capita	2986.21								Belarussian Ruble	79229.1	80749.5	10.0513	4.39906			64040.8	77414.7	74135.4	78354.9	334740
BLR	Belarus	1999	Average	23.5	1	23.5	0.612757	0.443546	4.37862	6.04204	6.97397	7.75099	8.52848	9.41261	10.3901	11.6618	13.6926	21.1689	10.4207	14.725	17.9411	22.0518	34.8615	Household	Person	Income,Disposable	Household per capita	12782.1								Belarussian Ruble	78521	79225.8	10.0053	4.41598			64592.8	75334.7	73963.6	77473.2	308344
BLR	Belarus	2000	Average	24.7	1	24.7	0.608079	0.439302	4.36079	6.02402	6.96312	7.74649	8.58091	9.45023	10.4577	11.7178	13.7776	20.9213	10.3848	14.7096	18.0311	22.1755	34.6989	Household	Person	Income,Disposable	Household per capita	39177.9								Belarussian Ruble	79926.4	85847	9.95205	4.40773			65233.8	77279.6	75922.2	84748.8	287273
BLR	Belarus	2001	Average	24.5	1	24.5	0.617176	0.446477	4.30647	5.99052	7.00988	7.74877	8.51957	9.36976	10.3709	11.7462	13.9224	21.0154	10.297	14.7587	17.8893	22.1171	34.9379	Household	Person	Income,Disposable	Household per capita	80864.4								Belarussian Ruble	82618	83135.7	9.89153	4.37402			69414.2	81362.9	79040.9	82100.2	269330
BLR	Belarus	2002	Average	24.6	1	24.6	0.617468	0.444313	4.29615	5.96879	6.96127	7.73094	8.44976	9.29508	10.4014	11.7606	13.8894	21.2466	10.2649	14.6922	17.7448	22.162	35.136	Household	Person	Income,Disposable	Household per capita	122407								Belarussian Ruble	84190.1	84387.2	9.8258	4.32987			71049.3	83061.7	80880.5	83602.9	254639
BLR	Belarus	2003	Average	24.9	1	24.9	0.609602	0.442309	4.39956	6.01629	6.98739	7.822	8.60723	9.44289	10.448	11.8092	14.0181	20.4494	10.4159	14.8094	18.0501	22.2572	34.4674	Household	Person	Income,Disposable	Household per capita	157574								Belarussian Ruble	86422	88231.5	9.75882	4.28265			71976.4	86385.3	83492.9	88008	246180
BLR	Belarus	2004	Average	26.48			0.599072	0.411213	3.84	5.52	6.53	7.45	8.43	9.44	10.68	12.18	14.57	21.35	9.36	13.98	17.87	22.86	35.92	Household	Person	Consumption	Per capita	3011.04	2691.36							Belarussian Ruble	92019.7	94674.4	9.69579	4.2556			74068.5	91889	89215.3	94469.4	245787
BLR	Belarus	2005	Average	27.55			0.600116	0.405276	3.63	5.24	6.36	7.45	8.41	9.43	10.68	12.35	14.66	21.8	8.87	13.81	17.84	23.03	36.46	Household	Person	Consumption	Per capita	3702.24	3293.16							Belarussian Ruble	100419	99687.9	9.64062	4.33922			81140.1	100564	99338.1	99167.3	251756
BLR	Belarus	2006	Average	28.28			0.598248	0.398246	3.61	5.15	6.26	7.29	8.28	9.41	10.68	12.21	14.71	22.4	8.76	13.55	17.69	22.89	37.11	Household	Person	Consumption	Per capita	4279.2	3774.12							Belarussian Ruble	111713	111499	9.59423	4.39234			89138.6	113241	110085	111120	256873
BLR	Belarus	2007	Average	29.61			0.6203	0.4111	3.51	5.08	6.14	7.08	8.12	9.18	10.42	12.08	14.83	23.57	8.59	13.22	17.3	22.5	38.4	Household	Person	Consumption	Per capita	4918.08	4257.48							Belarussian Ruble	121861	122371	9.55606	4.43569			99184.9	125440	120123	121968	258642
BLR	Belarus	2008	Average	27.83			0.596193	0.399324	3.69	5.31	6.34	7.29	8.26	9.42	10.71	12.19	14.45	22.33	9	13.63	17.68	22.9	36.78	Household	Person	Consumption	Per capita	5110.44	4516.08							Belarussian Ruble	138539	141715	9.52645	4.52216			114463	146314	137871	140832	262306
BLR	Belarus	2009	Average	27.69			0.614109	0.419841	3.71	5.35	6.45	7.38	8.35	9.34	10.44	11.98	14.41	22.58	9.06	13.83	17.69	22.42	36.99	Household	Person	Consumption	Per capita	5161.32	4574.4							Belarussian Ruble	134128	137164	9.50532	4.5522			116425	145222	132924	138598	261882
BLR	Belarus	2010	Average	28.57			0.610657	0.408023	3.65	5.16	6.2	7.22	8.23	9.28	10.56	12.22	14.62	22.85	8.81	13.42	17.51	22.78	37.47	Household	Person	Consumption	Per capita	5822.76	5053.32							Belarussian Ruble	144390	151243	9.49212	4.575			129786	161676	143715	151965	266683
BLR	Belarus	2011	Average	27.15			0.596842	0.404996	3.77	5.38	6.46	7.41	8.34	9.46	10.65	12.2	14.49	21.85	9.15	13.87	17.8	22.85	36.34	Household	Person	Consumption	Per capita	5964.84	5297.76							Belarussian Ruble	170191	170003	9.48767	4.57047			136294	168855	170191	170003	278506
BLR	Belarus	2012	Average	26.53			0.603304	0.416856	3.96	5.52	6.52	7.48	8.44	9.44	10.55	11.97	14.33	21.8	9.48	14	17.88	22.52	36.13	Household	Person	Consumption	Per capita	6679.8	5978.76							Belarussian Ruble	183207	176243	9.49096	4.50437			145503	175892	182783	175946	295690
BLR	Belarus	2013	Average	26.58			0.609397	0.422746	3.97	5.56	6.55	7.5	8.4	9.36	10.51	11.96	14.13	22.06	9.53	14.05	17.76	22.47	36.19	Household	Person	Consumption	Per capita	7446.72	6585							Belarussian Ruble	183494	185490	9.49729	4.48467			155413	187883	182465	184856	318089
BLR	Belarus	2014	Average	27.18			0.611985	0.421557	3.92	5.41	6.48	7.5	8.36	9.3	10.49	11.87	14.12	22.56	9.33	13.98	17.66	22.36	36.68	Household	Person	Consumption	Per capita	7755.24	6821.16							Belarussian Ruble	192767	191036	9.50042	4.49925			159746	189057	191693	188961	338924
BLZ	Belize	1993	High	56	1	56	0.768307	0.36381	1.2	2.6	3.4	4.2	5.1	6.1	7.5	9.6	13.2	47.2	3.8	7.6	11.2	17.1	60.4	Household	Person	Income,Disposable	Household eq, ..									Belize Dollar	1282.41	1153.7	0.197615	0.060745		2.69695	1128.3	1350.47	1213.75	1130.65	1106.68
BLZ	Belize	1994	High	58	1	58	0.749833	0.285622	1.3	2.5	3.2	4	4.7	5.6	6.8	8.6	12.9	50.3	3.8	7.2	10.3	15.4	63.2	Household	Person	Income,Disposable	Household eq, ..			NotConvex NotMonotonic						Belize Dollar	1410.67	1233.67	0.201678	0.061211		2.73031	1237.71	1404.8	1332.16	1245.81	1147.45
BLZ	Belize	1995	Average	59.5	1	59.5	0.644748	0.182723											2.05	5.42	10.35	19.23	62.95			Income/Consumption				NotConvex						Belize Dollar	1546.1	1331.78	0.206962	0.06186		2.76409	1342.93	1503.01	1458.88	1338.94	1205.43
BLZ	Belize	1996	Average	56.9	1	56.9	0.64774	0.219352											3.53	6.87	10.66	18.75	60.19			Income/Consumption				NotConvex						Belize Dollar	1427.76	1232.88	0.213674	0.064071		2.801	1310.66	1465.64	1343.31	1236.7	1238.49
BLZ	Belize	1997	High	55	1	55	0.731012	0.30831	0.9	2.5	3.4	4.2	5.3	6.4	8	10.3	14.6	44.3	3.4	7.6	11.7	18.3	58.9	Household	Person	Income,Disposable	Household eq, ..			NotMonotonic						Belize Dollar	1425.7	1208.62	0.221608	0.068981		2.8384	1331.94	1489.99	1345.73	1222.86	1293.29
BLZ	Belize	1998	High	52	1	52	0.719215	0.342465	1.3	2.6	3.5	4.4	5.4	6.7	8.5	10.8	15.5	41.4	3.9	7.9	12.1	19.3	56.9	Household	Person	Income,Disposable	Household eq, ..									Belize Dollar	1477.8	1212.94	0.230289	0.071486		2.8763	1387.5	1544.92	1393.6	1266.58	1355.57
BLZ	Belize	1999	High	50	1	50	0.705499	0.345804	1.1	2.7	3.8	4.7	5.8	7.1	8.8	11.1	15.2	39.6	3.8	8.5	12.9	19.9	54.8	Household	Person	Income,Disposable	Household eq, ..									Belize Dollar	1534.17	1261.7	0.239024	0.076137		2.91471	1459.81	1676.98	1451.95	1325.71	1461.5
BLZ	Belize	2000																																		Belize Dollar	1681.16	1454.61	0.247312	0.079834		2.95363	1567.18	1896.82	1597.93	1500.37	1662.92
BLZ	Belize	2001																																		Belize Dollar	1795.47	1461.74	0.254989	0.085478		2.98326	1705.36	1992.02	1716.53	1473.79	1835.79
BLZ	Belize	2002																																		Belize Dollar	1910.49	1648.5	0.262202	0.086283		3.01318	1835.38	2136.85	1831.01	1667.39	1988.52
BLZ	Belize	2003																																		Belize Dollar	2018.25	1822.18	0.269132	0.091228		3.0434	1914.1	2187.67	1940.22	1852.41	2131.45
BLZ	Belize	2004																																		Belize Dollar	2088.13	1911.2	0.276085	0.094733		3.07392	1911.04	2188.26	2012.26	1928.88	2318.38
BLZ	Belize	2005																																		Belize Dollar	2131.59	2016.38	0.283279	0.098379		3.10475	1938.43	2252.06	2098.26	1982.12	2597.26
BLZ	Belize	2006																																		Belize Dollar	2240.39	2140.78	0.290751	0.10355		3.13652	1896.47	2191.62	2197.15	2138.58	2919.6
BLZ	Belize	2007																																		Belize Dollar	2321.73	2242.2	0.298403	0.111437		3.16861	1995.85	2301.41	2280.35	2228.18	3217.96
BLZ	Belize	2008																																		Belize Dollar	2304.37	2171.08	0.306165	0.11558		3.20103	2008.44	2426.82	2286.46	2113.98	3610.94
BLZ	Belize	2009																																		Belize Dollar	2309.68	2066.31	0.313925	0.115899		3.23379	2087.7	2405	2283.46	2092.95	3909.97
BLZ	Belize	2010																																		Belize Dollar	2457.33	2310.44	0.321609	0.120508		3.26687	2224.13	2427.95	2443.67	2304.85	4220.26
BLZ	Belize	2011																																		Belize Dollar	2545.7	2435.83	0.329193	0.125535		3.30167	2324.76	2614.98	2545.7	2435.83	4689.36
BLZ	Belize	2012																																		Belize Dollar	2665.87	2535.46	0.336707	0.130048		3.33731	2413.25	2685.52	2663.8	2478.13	4752.22
BLZ	Belize	2013																																		Belize Dollar	2722.82	2496.12	0.344193	0.139475		3.37382	2528.09	2849.52	2715.25	2446.19	4928.12
BLZ	Belize	2014																																		Belize Dollar	2951.94	2783.33	0.351706	0.144918		3.41123	2666.28	3058.2	2946.16	2736.47	5175.44
BRA	Brazil	1981	High	55	0.9	49.5	0.730973	0.320505	1.2	2.1	3	3.8	4.9	6.2	7.9	10.7	16.2	44	3.3	6.8	11.1	18.6	60.2	Household	Person	Income,Disposable	Household eq, ..									Brazilian Real	669881	667534	125.107	51.787	1974.1	1.50794	494744	645857	643371	649948	1300000	0.69947	0.698917
BRA	Brazil	1982	High	56	0.9	50.4	0.730602	0.315913	1.2	2.1	2.9	3.7	4.8	6.1	7.9	10.7	16.3	44.4	3.3	6.6	10.9	18.6	60.7	Household	Person	Income,Disposable	Household eq, ..									Brazilian Real	689713	684771	128.055	54.5609	1963.25	1.53482	518740	669964	665376	669451	1400000	0.683732	0.683118
BRA	Brazil	1983	High	56	0.9	50.4	0.734256	0.311947	1.2	2.1	2.8	3.6	4.6	5.9	7.7	10.6	16.4	44.9	3.3	6.4	10.5	18.3	61.3	Household	Person	Income,Disposable	Household eq, ..									Brazilian Real	682063	676474	131.014	55.1973	1952.47	1.56217	501217	640646	657659	661481	1500000	0.640999	0.611918
BRA	Brazil	1984	High	56	0.9	50.4	0.733167	0.316065	1.2	2.1	2.9	3.7	4.7	6	7.8	10.6	16.2	44.6	3.3	6.6	10.7	18.4	60.8	Household	Person	Income,Disposable	Household eq, ..									Brazilian Real	721960	699619	133.951	57.2743	1941.75	1.59001	509544	650169	693446	682397	1600000	0.608043	0.562671
BRA	Brazil	1985	High	53	0.9	47.7	0.709549	0.312017	1.3	2.2	3	3.9	5	6.4	8.4	11.4	17.3	40.9	3.5	6.9	11.4	19.8	58.2	Household	Person	Income,Disposable	Household eq, ..									Brazilian Real	758730	734648	136.836	61.6194	1931.08	1.61835	541134	691078	730893	718925	1700000	0.585634	0.544356
BRA	Brazil	1986	High	56	0.9	50.4	0.736074	0.317456	1.2	2.1	2.8	3.7	4.7	6	7.8	10.5	16.1	45	3.3	6.5	10.7	18.3	61.1	Household	Person	Income,Disposable	Household eq, ..									Brazilian Real	860333	844471	139.665	63.3494	1920.47	1.63803	621185	807037	828358	822130	1800000	0.624231	0.592176
BRA	Brazil	1987	High	57	0.9	51.3	0.733954	0.307597	1	1.9	2.7	3.5	4.6	5.9	7.8	10.6	16.3	45.6	2.9	6.2	10.5	18.4	61.9	Household	Person	Income,Disposable	Household eq, ..									Brazilian Real	889042	871653	142.437	65.5834	1909.92	1.65794	638480	825734	854749	845327	2000000	0.601291	0.569652
BRA	Brazil	1988	High	59	0.9	53.1	0.7432	0.297414	0.9	1.7	2.5	3.3	4.3	5.6	7.4	10.3	16.2	47.7	2.6	5.8	9.9	17.7	63.9	Household	Person	Income,Disposable	Household eq, ..									Brazilian Real	902415	875574	145.15	67.7913	1899.43	1.6781	630527	819195	867492	849133	2100000	0.56459	0.533093
BRA	Brazil	1989	High	61	0.9	54.9	0.751102	0.290663	0.9	1.6	2.3	3.1	4	5.3	7.1	10	16.1	49.2	2.5	5.4	9.3	17.1	65.3	Household	Person	Income,Disposable	Household eq, ..									Brazilian Real	912855	899839	147.802	69.1383	1889	1.69851	648867	846316	876724	871406	2300000	0.551411	0.527815
BRA	Brazil	1990	High	59	0.9	53.1	0.736449	0.296591	0.9	1.7	2.5	3.3	4.4	5.7	7.6	10.6	16.6	46.7	2.6	5.8	10.1	18.2	63.3	Household	Person	Income,Disposable	Household eq, ..									Brazilian Real	885781	884103	150.393	70.8692	1879	1.71669	676265	853912	853912	857935	2400000	0.515992	0.506981
BRA	Brazil	1991																																		Brazilian Real	944317	940129	152.917	71.0244	1868.47	1.74463	725942	909631	909631	911598	2500000	0.529999	0.526638
BRA	Brazil	1992																																		Brazilian Real	980539	967818	155.379	71.0425	1858	1.77302	740638	920846	944420	942319	2700000	0.515509	0.500515
BRA	Brazil	1993	High	58	0.9	52.2	0.746094	0.312613	0.9	1.9	2.7	3.6	4.6	5.8	7.5	10.2	15.8	47.1	2.8	6.3	10.4	17.7	62.9	Household	Person	Income,Disposable	Household eq, ..									Brazilian Real	1100000	1000000	157.812	71.6136	1859	1.80187	801183	1000000	1000000	1000000	2900000	0.537994	0.523838
BRA	Brazil	1994																																		Brazilian Real	1200000	1200000	160.261	72.3131	1860	1.83119	901541	1100000	1100000	1100000	3100000	0.567195	0.555285
BRA	Brazil	1995	High	58	0.9	52.2	0.737286	0.307079	1	1.9	2.7	3.6	4.6	5.8	7.6	10.5	16.3	46	2.9	6.3	10.4	18.1	62.3	Household	Person	Income,Disposable	Household eq, ..									Brazilian Real	1400000	1400000	162.755	73.0674	1855.23	1.86099	1100000	1400000	1300000	1300000	3500000	0.608385	0.611453
BRA	Brazil	1996	High	58	0.9	52.2	0.73268	0.302293	1	1.8	2.6	3.5	4.5	5.9	7.7	10.7	16.5	45.8	2.8	6.1	10.4	18.4	62.3	Household	Person	Income,Disposable	Household eq, ..									Brazilian Real	1700000	1700000	165.303	71.5514	1850.48	1.89645	1400000	1600000	1600000	1600000	3800000	0.694952	0.698805
BRA	Brazil	1997	High	58	0.9	52.2	0.73481	0.303395	1	1.8	2.6	3.5	4.5	5.9	7.7	10.6	16.4	45.8	2.8	6.1	10.4	18.3	62.2	Household	Person	Income,Disposable	Household eq, ..									Brazilian Real	1600000	1600000	167.894	72.733	1845.73	1.93258	1300000	1600000	1500000	1500000	4000000	0.652622	0.660041
BRA	Brazil	1998	High	57	0.9	51.3	0.735808	0.306913	1	1.9	2.7	3.6	4.6	5.8	7.7	10.5	16.2	46	2.9	6.3	10.4	18.2	62.2	Household	Person	Income,Disposable	Household eq, ..									Brazilian Real	1600000	1500000	170.516	72.4048	1841	1.9694	1200000	1500000	1500000	1500000	4100000	0.60234	0.604025
BRA	Brazil	1999	High	57	0.9	51.3	0.73738	0.31371	1.1	2	2.8	3.7	4.7	5.9	7.7	10.5	16.3	45.5	3.1	6.5	10.6	18.2	61.8	Household	Person	Income,Disposable	Household eq, ..									Brazilian Real	1500000	1500000	173.153	76.3385	1850.36	2.00693	1200000	1500000	1400000	1400000	4300000	0.54381	0.533392
BRA	Brazil	2000																																		Brazilian Real	1500000	1500000	175.786	78.7113	1826.03	2.04517	1200000	1500000	1500000	1500000	4400000	0.528103	0.514426
BRA	Brazil	2001	High	57	0.9	51.3	0.736346	0.311347	1	1.9	2.8	3.7	4.7	5.9	7.7	10.5	16.1	45.7	2.9	6.5	10.6	18.2	61.8	Household	Person	Income,Disposable	Household eq, ..									Brazilian Real	1500000	1500000	178.419	79.3427	1805.42	2.0859	1200000	1500000	1500000	1500000	4500000	0.513665	0.498619
BRA	Brazil	2002	High	57	0.9	51.3	0.736597	0.315534	1.1	2	2.8	3.7	4.8	6	7.7	10.5	16	45.4	3.1	6.5	10.8	18.2	61.4	Household	Person	Income,Disposable	Household eq, ..									Brazilian Real	1500000	1500000	181.046	82.5056	1766.93	2.12745	1200000	1500000	1500000	1500000	4700000	0.504337	0.476161
BRA	Brazil	2003	High	56	0.9	50.4	0.733366	0.320756	1.1	2.1	2.9	3.8	4.9	6.1	7.9	10.6	16.1	44.5	3.2	6.7	11	18.5	60.6	Household	Person	Income,Disposable	Household eq, ..									Brazilian Real	1500000	1500000	183.627	84.0052	1782.04	2.16983	1200000	1500000	1500000	1500000	4800000	0.480004	0.448918
BRA	Brazil	2004	High	55	0.9	49.5	0.729755	0.32519	1.1	2.2	3	4	5	6.3	8	10.7	16.1	43.7	3.3	7	11.3	18.7	59.8	Household	Person	Income,Disposable	Household eq, ..									Brazilian Real	1600000	1600000	186.116	88.3107	1769.2	2.21305	1200000	1500000	1600000	1600000	5100000	0.476165	0.439277
BRA	Brazil	2005	High	55	0.9	49.5	0.731688	0.329	1.2	2.2	3.1	4	5.1	6.3	8	10.6	15.8	43.8	3.4	7.1	11.4	18.6	59.6	Household	Person	Income,Disposable	Household eq, ..									Brazilian Real	1700000	1600000	188.479	91.0348	1766.6	2.25713	1300000	1600000	1600000	1600000	5400000	0.474109	0.427675
BRA	Brazil	2006	High	48.6	1	48.6	0.719176	0.328732	1.062	2.203	3.13	4.118	5.256	6.888	8.188	11.055	16.291	41.81	3.265	7.248	12.144	19.243	58.101	Household	Person	Income,Disposable	Household per capita	9893	6404							Brazilian Real	1800000	1800000	190.698	93.4186	1771.96	2.29881	1400000	1700000	1800000	1800000	6100000	0.479962	0.437593
BRA	Brazil	2007	High	53	0.9	47.7	0.725829	0.3352	1.2	2.3	3.2	4.2	5.3	6.6	8.2	10.8	15.8	42.3	3.5	7.4	11.9	19	58.1	Household	Person	Income,Disposable	Household eq, ..									Brazilian Real	2000000	2000000	192.785	94.8992	1776.36	2.34126	1500000	2000000	2000000	2000000	6900000	0.497693	0.464348
BRA	Brazil	2008	High	53	0.9	47.7	0.722297	0.337967	1.3	2.4	3.3	4.3	5.4	6.6	8.3	10.8	15.7	41.8	3.7	7.6	12	19.1	57.5	Household	Person	Income,Disposable	Household eq, ..									Brazilian Real	2200000	2200000	194.77	96.4185	1787.63	2.38449	1700000	2200000	2200000	2200000	7700000	0.515075	0.491266
BRA	Brazil	2009	High	52	0.9	46.8	0.723375	0.343972	1.3	2.5	3.4	4.4	5.5	6.7	8.3	10.8	15.6	41.4	3.8	7.8	12.2	19.1	57	Household	Person	Income,Disposable	Household eq, ..									Brazilian Real	2300000	2300000	196.701	96.8421	1730.85	2.42852	1800000	2300000	2300000	2300000	8600000	0.511081	0.498925
BRA	Brazil	2010																																		Brazilian Real	2700000	2700000	198.614	100.792	1728.25	2.47336	2000000	2700000	2700000	2700000	9900000	0.529187	0.517149
BRA	Brazil	2011	High	55.9			0.727379	0.292868	0.8	2	3	4	5.2	6.4	8.2	10.4	15	45	2.8	7	11.6	18.6	60	Household	Person	Income, net	Per capita			NotMonotonic						Brazilian Real	3000000	3000000	200.518	102.877	1739.15	2.5609	2200000	3000000	3000000	3000000	12000000	0.528241	0.512208
BRA	Brazil	2012	High	56.7			0.731134	0.289699	0.8	2	3	4	5	6.4	8	10.2	14.6	46.2	2.8	7	11.4	18.2	60.8	Household	Person	Income, net	Per capita			NotMonotonic						Brazilian Real	3000000	3000000	202.402	105.161	1723.07	2.62187	2300000	3000000	3000000	3000000	12000000	0.505185	0.493839
BRA	Brazil	2013	High	55.3			0.735553	0.332662	0.8	2	3	4	5.2	6.6	8.2	10.4	15.2	44.4	2.8	7	11.8	18.6	59.6	Household	Person	Income, net	Per capita									Brazilian Real	3100000	3100000	204.259	105.966	1711.28	2.6843	2300000	3100000	3100000	3000000	13000000	0.498697	0.496248
BRA	Brazil	2014	Average	51.48			0.71586	0.342665	1.18	2.44	3.44	4.46	5.65	6.99	8.55	11.03	15.59	40.66	3.62	7.9	12.64	19.58	56.25	Household	Person	Income	Per capita	6762.84	4304.16							Brazilian Real	3100000	3100000	206.078	105.909	1711.28	2.74822	2400000	3100000	3000000	3000000	14000000	0.477814	0.475339
CAN	Canada	1971	High	37.3	1	37.3	0.627815	0.36247	1.759	3.825	5.238	6.411	7.504	8.794	10.427	12.712	16.383	26.947	5.584	11.649	16.298	23.139	43.33	Household	Person	Monetary Income, Disposable	Family per capita	2479.38	2010							Canadian Dollar	418952	423456	21.7903	8.48063	1941.17	2.8576	311930	411760	414703	432723	930561	0.986701	0.933771
CAN	Canada	1972																																		Canadian Dollar	444021	447146	22.142	8.7638	1923.98	2.88208	329786	435964	438477	457778	983684	0.990776	0.936132
CAN	Canada	1973	Average	31.6	1.01572	32.0969	0.539807	0.318085											6.75	13.42	17.68	26.66	35.49	Household	Household	Income, Gross	No Adjustment									Canadian Dollar	482286	480054	22.4887	9.22288	1913.97	2.90676	347424	468175	474259	491334	1000000	0.99588	0.949144
CAN	Canada	1974	Average	31	1.01572	31.4874	0.546704	0.329405											6.86	13.32	19.75	23.13	36.94	Household	Household	Income, Gross	No Adjustment									Canadian Dollar	510333	493424	22.8233	9.60895	1899.12	2.93166	365590	504340	506272	507743	1100000	1.01111	1.00598
CAN	Canada	1975	High	33.1	1	33.1	0.612629	0.377882	2.37	4.498	5.802	6.828	7.911	9.128	10.633	12.673	15.689	24.467	6.868	12.63	17.039	23.306	40.156	Household	Person	Monetary Income, Disposable	Family per capita									Canadian Dollar	514824	498722	23.1406	9.76815	1872.69	2.95677	381278	523023	513859	513627	1200000	0.999905	1.02878
CAN	Canada	1976																																		Canadian Dollar	547178	528173	23.4399	9.90931	1845.08	2.9821	397081	546909	543358	541863	1300000	1.01218	1.02098
CAN	Canada	1977	Average	32	1.01572	32.5031	0.569533	0.343329											6.42	15.06	16.26	24.42	37.84	Household	Household	Income, Gross	No Adjustment									Canadian Dollar	559670	547118	23.7238	10.098	1822.74	3.00764	410972	559225	555114	559019	1400000	1.01141	1.0024
CAN	Canada	1978																																		Canadian Dollar	576511	569958	23.9949	10.4211	1820.31	3.0334	421506	570297	570946	576963	1500000	0.99769	0.976645
CAN	Canada	1979	Average	31	1.01572	31.4874	0.568837	0.342897											6.45	14.95	16.44	24.33	37.83	Household	Household	Income, Gross	No Adjustment									Canadian Dollar	606897	593575	24.2576	10.8894	1826.33	3.05938	431259	598572	600126	605083	1600000	0.998678	0.985214
CAN	Canada	1980																																		Canadian Dollar	619262	605825	24.5158	11.1999	1815.05	3.08559	443772	605556	616194	621038	1700000	1.00486	0.989452
CAN	Canada	1981	High	32.3	1	32.3	0.616072	0.386403	2.619	4.644	5.904	6.839	7.936	9.11	10.574	12.585	15.583	24.205	7.263	12.743	17.046	23.159	39.788	Household	Person	Monetary Income, Disposable	Family per capita	8018.33	6822							Canadian Dollar	635160	625822	24.7685	11.4975	1800.84	3.1055	451647	628852	633264	637477	1800000	0.97851	0.970618
CAN	Canada	1982	Average	29.4	1.01572	29.8623	0.560744	0.349786											7.41	13.16	18.44	24.6	36.39	Household	Household	Income, Gross	No Adjustment									Canadian Dollar	609934	610849	25.0175	11.1001	1777.62	3.12554	448286	588828	611066	618905	1900000	0.975879	0.92691
CAN	Canada	1983	Average	32.8	1.01572	33.3157	0.58615	0.352515											6.3	12.53	17.82	24.21	39.14	Household	Household	Income, Gross	No Adjustment									Canadian Dollar	633422	632220	25.2727	11.1866	1768.82	3.14571	462388	614344	633391	637890	1900000	0.962628	0.913819
CAN	Canada	1984	Average	33	1.01572	33.5189	0.583751	0.347151											6.55	12.13	17.68	24.48	39.16	Household	Household	Income, Gross	No Adjustment									Canadian Dollar	674864	676010	25.5467	11.4872	1778.16	3.16601	480440	648699	671398	678603	2000000	0.958433	0.889857
CAN	Canada	1985	Average	32.8	1.01572	33.3157	0.585345	0.351695											6.27	12.54	17.84	24.23	39.12	Household	Household	Income, Gross	No Adjustment									Canadian Dollar	712629	693117	25.8482	11.8888	1787.84	3.18644	511064	694134	711018	708123	2100000	0.938978	0.890027
CAN	Canada	1986	Average	32.5	1.01572	33.011	0.583855	0.352374											6.37	12.61	17.89	24.23	38.9	Household	Household	Income, Gross	No Adjustment									Canadian Dollar	726675	706454	26.1813	12.2915	1786.48	3.20701	532273	720398	726287	712137	2200000	0.895049	0.875002
CAN	Canada	1987	High	31.6	1	31.6	0.6148	0.390502	2.794	4.774	5.944	6.99	7.95	9.133	10.553	12.527	15.443	23.89	7.568	12.934	17.083	23.08	39.333	Household	Person	Monetary Income, Disposable	Household per capita	11542.4	9845							Canadian Dollar	769158	757305	26.542	12.6416	1800.45	3.2277	552138	756950	767521	759667	2300000	0.906318	0.875859
CAN	Canada	1988	Average	31.9	1.01572	32.4016	0.578006	0.349251											6.8	12.46	17.9	24.49	38.35	Household	Household	Income, Gross	No Adjustment									Canadian Dollar	817614	797995	26.919	13.0517	1805.66	3.24853	579076	807554	815209	800226	2400000	0.903522	0.892393
CAN	Canada	1989	Average	27.4	1.01572	27.8308	0.54074	0.343432											7.77	13.75	18.98	24.81	34.69	Household	Household	Income, Gross	No Adjustment									Canadian Dollar	847499	828115	27.2965	13.3148	1799.56	3.2695	603832	841441	842957	834597	2500000	0.906794	0.901052
CAN	Canada	1990																																		Canadian Dollar	845300	834830	27.6624	13.3876	1791.88	3.2906	624984	835991	837990	836329	2600000	0.882332	0.870655
CAN	Canada	1991	High	31	1	31	0.607805	0.38809	2.857	4.801	6.014	7.081	8.063	9.217	10.664	12.511	15.349	23.443	7.658	13.095	17.28	23.175	38.792	Household	Person	Monetary Income, Disposable	Household per capita	13945.7	11970							Canadian Dollar	824521	812979	28.0141	13.1744	1768.98	3.31135	622717	822845	817224	807129	2700000	0.851691	0.864634
CAN	Canada	1992																																		Canadian Dollar	831973	821074	28.3538	13.001	1767.12	3.33223	632908	829830	825145	838914	2800000	0.856234	0.841501
CAN	Canada	1993																																		Canadian Dollar	857152	840574	28.6809	13.025	1770.03	3.35325	642661	850447	849657	843929	2900000	0.84227	0.836818
CAN	Canada	1994	High	31.3	1	31.3	0.613448	0.391342	2.844	4.738	5.958	7.013	8.034	9.214	10.535	12.502	15.5	23.662	7.582	12.971	17.248	23.037	39.162	Household	Person	Monetary Income, Disposable	Household per capita	14796.4	12730							Canadian Dollar	905896	882613	28.9958	13.2543	1778.54	3.37439	660054	881539	892259	884081	3000000	0.846008	0.831341
CAN	Canada	1995																																		Canadian Dollar	947797	930240	29.2995	13.4431	1775.93	3.39567	677376	902143	930553	924142	3200000	0.861398	0.830622
CAN	Canada	1996																																		Canadian Dollar	970836	948945	29.591	13.5573	1791.01	3.41709	693092	912485	948469	934796	3300000	0.835916	0.805558
CAN	Canada	1997	High	31.7	1	31.7	0.60691	0.38329	2.703	4.626	5.887	7.018	8.126	9.282	10.634	12.436	15.422	23.868	7.329	12.905	17.408	23.07	39.29	Household	Person	Monetary Income, Disposable	Household per capita	15646	13573							Canadian Dollar	1000000	982965	29.8711	13.8442	1784.22	3.43864	720947	971129	990160	976571	3300000	0.850203	0.834965
CAN	Canada	1998	High	32.9	1	32.9	0.617377	0.385279	2.655	4.504	5.777	6.874	7.912	9.09	10.516	12.374	15.314	24.984	7.159	12.651	17.002	22.89	40.298	Household	Person	Monetary Income, Disposable	Household per capita	16803.9	14195							Canadian Dollar	1000000	994438	30.1451	14.1734	1780.13	3.46032	741792	990202	1000000	1000000	3300000	0.84578	0.819991
CAN	Canada	1999																																		Canadian Dollar	1100000	1100000	30.4202	14.5413	1780.92	3.48215	770495	1000000	1100000	1100000	3300000	0.871108	0.812479
CAN	Canada	2000	High	32.5	1	32.5	0.615784	0.387253	2.709	4.576	5.816	6.898	8.022	9.144	10.553	12.387	15.144	24.751	7.285	12.714	17.166	22.94	39.895	Household	Person	Monetary Income, Disposable	Household per capita	17311.2	14853							Canadian Dollar	1200000	1100000	30.7019	14.8716	1779.13	3.50411	795600	1100000	1100000	1200000	3300000	0.910545	0.816888
CAN	Canada	2001																																		Canadian Dollar	1200000	1100000	30.9913	15.059	1767.99	3.51892	814204	1100000	1100000	1100000	3300000	0.902275	0.815317
CAN	Canada	2002																																		Canadian Dollar	1200000	1100000	31.2886	15.4523	1749.47	3.53379	836753	1100000	1200000	1200000	3200000	0.897967	0.81441
CAN	Canada	2003																																		Canadian Dollar	1200000	1200000	31.5966	15.8475	1732.14	3.54872	858442	1100000	1200000	1200000	3300000	0.891587	0.809332
CAN	Canada	2004	High	31.8	1	31.8	0.621808	0.383385	2.609	4.368	5.633	6.73	7.838	9.016	10.479	12.428	15.306	25.594	6.977	12.363	16.854	22.907	40.9	Household	Person	Income,Disposable	Household per capita	33785	29394							Canadian Dollar	1300000	1200000	31.9186	16.1595	1751.06	3.56372	877820	1200000	1200000	1300000	3600000	0.882451	0.790538
CAN	Canada	2005																																		Canadian Dollar	1300000	1300000	32.2563	16.4379	1739.18	3.57878	918977	1300000	1300000	1300000	3900000	0.903856	0.798181
CAN	Canada	2006	High	39.2	0.801527	31.4198	0.634667	0.328203											4.1	9.7	15.7	23.8	46.8	Household	Household	Income,Disposable	No Adjustment		47600							Canadian Dollar	1300000	1300000	32.6114	16.7875	1733.23	3.59391	940559	1300000	1300000	1400000	4200000	0.891652	0.800328
CAN	Canada	2007	High	31.5	1	31.5	0.627846	0.390342	2.784	4.505	5.655	6.695	7.748	8.921	10.374	12.261	15.159	25.897	7.289	12.35	16.669	22.635	41.056	Household	Person	Income,Disposable	Household per capita	39120	34003							Canadian Dollar	1400000	1400000	32.9823	17.2669	1724.69	3.6091	969777	1300000	1400000	1400000	4400000	0.883489	0.802007
CAN	Canada	2008	High	39.3	0.801527	31.5	0.639652	0.330101											4.2	9.5	15.5	23.6	47.2	Household	Household	Income,Disposable	No Adjustment		49700							Canadian Dollar	1400000	1500000	33.3633	17.6566	1713.39	3.62435	1000000	1400000	1400000	1500000	4600000	0.899768	0.814306
CAN	Canada	2009	High	39.4	0.802532	31.6197	0.639443	0.32985											4.2	9.6	15.4	23.7	47.1	Household	Household	Income,Disposable	No Adjustment		49500							Canadian Dollar	1300000	1300000	33.7466	17.4356	1678.52	3.63967	1000000	1300000	1300000	1300000	4800000	0.811824	0.789709
CAN	Canada	2010	High	39.5	0.802532	31.7	0.642446	0.33158											4.2	9.6	15.3	23.6	47.3	Household	Household	Income,Disposable	No Adjustment		49300							Canadian Dollar	1400000	1400000	34.1262	17.7395	1685.54	3.65505	1000000	1400000	1400000	1400000	5100000	0.802846	0.776197
CAN	Canada	2011	High	39.5			0.639196	0.327572											4.1	9.6	15.3	23.8	47.2	Household	Household	Income, net	No adjustment		63000							Canadian Dollar	1400000	1500000	34.4999	18.0769	1683.57	3.66233	1000000	1400000	1400000	1500000	5400000	0.807022	0.766211
CAN	Canada	2012																																		Canadian Dollar	1400000	1500000	34.8682	18.3388	1692.85	3.66962	1100000	1500000	1400000	1500000	5600000	0.78222	0.759178
CAN	Canada	2013																																		Canadian Dollar	1500000	1500000	35.2306	18.6656	1682.74	3.67692	1100000	1500000	1500000	1500000	5800000	0.775406	0.757408
CAN	Canada	2014																																		Canadian Dollar	1500000	1500000	35.5878	18.8281	1687.78	3.68424	1100000	1500000	1500000	1500000	6100000	0.781276	0.744407
CHE	Switzerland	2002	High	27.3	1	27.3	0.619459	0.391203	3.35	4.733	5.7	6.624	7.774	9.023	10.535	12.608	15.558	24.096	8.083	12.324	16.797	23.143	39.654	Household	Person	Income,Disposable	Household per capita	51943	46323							Swiss Franc	304238	290310	7.24203	4.15607	1614	3.54948	208449	287523	308252	314086	867676	0.941557	0.819632
CHE	Switzerland	2003																																		Swiss Franc	299566	292026	7.2899	4.14877	1627	3.56004	203216	282683	302979	312757	865704	0.918143	0.787438
CHE	Switzerland	2004	High	26.8	1	26.8	0.616108	0.388164	3.262	4.907	5.692	6.673	7.761	8.918	10.672	12.661	15.43	24.024	8.169	12.365	16.679	23.333	39.454	Household	Person	Income,Disposable	Household per capita	50020	45260							Swiss Franc	306355	302910	7.3453	4.17329	1657	3.57064	204662	281801	309543	323991	912474	0.91116	0.747426
CHE	Switzerland	2005																																		Swiss Franc	317971	323277	7.40861	4.22231	1652	3.58126	207592	301412	325043	339216	990964	0.923328	0.76055
CHE	Switzerland	2006																																		Swiss Franc	344043	341756	7.48032	4.33321	1643	3.59192	210990	319264	348913	362908	1200000	0.92468	0.759625
CHE	Switzerland	2007	High	30.4			0.619905	0.408278	3.1	5.2	6.2	7.1	8.1	9.2	10.4	11.9	14.4	24.5	8.3	13.3	17.3	22.3	38.9	Household	Person	Income, net	Household eq, OECDmod	32139	27679							Swiss Franc	378536	378748	7.56014	4.463	1633	3.60261	223538	338517	381883	397440	1400000	0.940994	0.756236
CHE	Switzerland	2007	High	30.3	1	30.3	0.619072	0.407853	3.1	5.2	6.2	7.1	8.1	9.2	10.4	11.9	14.4	24.4	8.3	13.3	17.3	22.3	38.8	Household	Person	Income,Disposable	Household eq, OECDmod	32055	27631							Swiss Franc	378536	378748	7.56014	4.463	1633	3.60261	223538	338517	381883	397440	1400000	0.940994	0.756236
CHE	Switzerland	2008	High	32	1	32	0.622697	0.401342	2.5	5	6.1	7.1	8.1	9.1	10.4	11.9	14.5	25.3	7.6	13.2	17.2	22.3	39.8	Household	Person	Income,Disposable	Household eq, OECDmod	31379	26914							Swiss Franc	399927	414598	7.64654	4.57377	1623	3.61333	238221	361766	404643	420048	1400000	0.975309	0.79812
CHE	Switzerland	2008	High	31.1			0.627331	0.410877	3.1	5.1	6.1	7	8	9.1	10.3	11.8	14.3	25.2	8.1	13.1	17.1	22.1	39.5	Household	Person	Income, net	Household eq, OECDmod	31656	26987							Swiss Franc	399927	414598	7.64654	4.57377	1623	3.61333	238221	361766	404643	420048	1400000	0.975309	0.79812
CHE	Switzerland	2009	High	30.2	1	30.2	0.620053	0.408812	3.2	5.1	6.2	7.1	8.1	9.2	10.4	12	14.4	24.3	8.4	13.3	17.3	22.4	38.7	Household	Person	Income,Disposable	Household eq, OECDmod	33992	29310							Swiss Franc	399754	410141	7.73732	4.59926	1615	3.62409	243342	370814	401133	420313	1400000	0.962254	0.824469
CHE	Switzerland	2009	High	30.7			0.62	0.406144	3.2	5	6.1	7	8.1	9.2	10.4	12	14.4	24.5	8.2	13.2	17.2	22.4	39	Household	Person	Income, net	Household eq, OECDmod	33745	28958							Swiss Franc	399754	410141	7.73732	4.59926	1615	3.62409	243342	370814	401133	420313	1400000	0.962254	0.824469
[truncated: 2,169 more rows]
[truncated: 31 more columns]

## Sheet: 5yearAvgMDS
countrycode3	country	year	quality	giniratio	ginir	mpsr	misr	gini_avg	mps_avg	mis_avg	incsharu	uofanala	welfaredefn	equivsc	m1	m2	m3	m4	m5	m6	m7	m8	m9	m10	d1	d2	d3	d4	d5	d6	d7	d8	d9	d10	q1	q2	q3	q4	q5	mean	median	problem	currency_unit	rgdpe	rgdpo	pop	emp	avh	hc
[truncated: 2,262 more rows]
[truncated: 38 more columns]

[truncated: 3 more sheets: 5yearavgresults, 5yearaveragedecile, OtherVairiabes]
