# Supplementary material for: Robust determinants of income distribution across and within countries
Source: PLoS One. 2021 Jul 1;16(7):e0253291. doi: 10.1371/journal.pone.0253291 (PMC8248696; doi:10.1371/journal.pone.0253291)
Supplement: S4 File — (DO) [file pone.0253291.s005.do]

clear
clear matrix
clear mata
set more off

use               "C:\Users\frank\Dropbox\2019RevisedPapers\GiniKuz2019\Submission\EmpiricalEco\Supplementary\GiniKuzAvgData2020.dta", clear
capture log using "C:\Users\frank\Dropbox\2019RevisedPapers\GiniKuz2019\Submission\EmpiricalEco\Supplementary\GiniKuz2020Trend.log", text replace

*Here in the file GiniKuz2018B.dta ALL vars are 5 year averaged including inequalities
egen jd=group(area)
egen id=group(iso3)
  gen t=year
  drop year
  gen year=t-2000
xtset id year

*Estimation of MIS/MPS (Shao, 2017)
gen Gini=gini_avg*giniratio*0.01
gen sqrtginiratio=giniratio^.5
gen MPS=0.5*mps_avg*(1+sqrtginiratio)+0.5*mis_avg*(1-sqrtginiratio)
gen MIS=0.5*mps_avg*(1-sqrtginiratio)+0.5*mis_avg*(1+sqrtginiratio)
egen avgmps=mean(MPS), by(id)
egen avgmis=mean(MIS), by(id)

gen pi=pib*0.01
gen HR=log(avh)
gen Emp=emp/pop
gen PG=pop_grow

*1. level definitions in log per-capita: K I G X M Open

gen GDP=log(cgdpo/pop)
gen K=log(ck/pop)
gen I=log(csh_i*cgdpo/pop)
gen G=log(csh_g*cgdpo/pop)
gen X=log(csh_x*cgdpo/pop)
gen M=log(-csh_m*cgdpo/pop)
gen Open=log((csh_x-csh_m)*cgdpo/pop)
*mean(GDP)=9.3829

*2. ratio definitions of level variables: Ksh Ish Gsh Xsh Msh Opensh

gen Ksh=ck/cgdpo
gen Ish=csh_i
gen Gsh=csh_g
gen Xsh=csh_x
gen Msh=-csh_m

gen Opnsh=csh_x-csh_m

*current price definition
*gen Opn=(csh_x-csh_m)/xr

*3. ratio definitions of log pre-capita variables: Kap Inv Gov Xpt Mpt Opn
gen Kap=K/GDP
gen Inv=I/GDP
gen Gov=G/GDP
gen Xpt=X/GDP
gen Mpt=M/GDP
gen Opn=Open/GDP

xtsum  K Ksh Kap I Ish Inv G Gsh Gov X Xsh Xpt M Msh Mpt  Open Opnsh Opn

********************************************************************
***using large dataset, the results are similar to using the small dataset
********************************************************************
*Definitions
*FDI financial development index          *FMD financial market depth index         
*FME financial market efficiancy index    *CL  civil liberties index
*PR  political rights index               *frdm freedom dummy
*NSP	NO SCHOOLING POP SHARE            *TPP	TOTAL PRIMARY SCHOOL POP SHARE
*TSP	TOTAL SECONDARY SCHOOL POP SHARE  *TTP	TOTAL TETIARY POP SHARE
*PRP	FINISHED PRIMARY SCHOOL POP SHARE *TEP	FINISHED TETIARY POP SHARE
*AHC	AVERAGE HC                        *PRY	AVERGAGE PRIMARY YEAR
*SEY	AVERGAGE SECONDAY YEAR            *TEY	AVERAGE TETIARY YEAR
gen pry=pry15
gen tey=tey15
gen sey=sey15

gen prp=prp15
gen sep=setp15
gen tep=tep15

*Table A1
xtsum GDP K I Emp HR PG Opnsh pi G cl frdm labsh fdi tey sey pry

*The five-year averaged Gini / MIS between-std  is double of within-std, but MPS between std is only one fifth of within-std, which differs  from annual MPS
****************************************************************************************************************************
*total 79 countries, in which two cuontries , #28 and 8, have only one obs

bysort id: su MIS MPS Gini
************KEY ***************

*1) Regression of inequality on determinants to remove multicollinearity

*Ancillary regressions, adding area dummy makes the OpnGDP more significant
********************************************************************************
qui reg Gini   i.id   year 
       predict nGini, residuals	
qui reg MPS    i.id   year  
       predict nMPS,  residuals
qui reg MIS    i.id   year 
       predict nMIS,  residuals	   	
 
gen nMDS=nMIS*nMPS
gen MDS=MIS*MPS

*Regression of GINI on MDSs, no srial correlation in the FE, large VIF with raw data, small VIF with the new data
qui reg   Gini  MPS  MIS   MDS     i.id  year
vif
qui reg   Gini  nMPS nMIS  nMDS    i.id  year
vif
qui reg   nGini nMPS nMIS  nMDS    
vif
*Panel data, within, LASDV
qui rreg  Gini  MPS  MIS  MDS    i.id year
est store Gtwo 
qui rreg  Gini  MPS  MIS         i.id year
est store Gtwo1 
*Panel data, within, FE, rho is 40%~42%
qui xtreg Gini  MPS  MIS  MDS   , fe r
est store Gtfo
qui xtreg Gini  MPS  MIS        , fe r
est store Gtfo1
*Panel data, POLS
qui rreg  Gini  MPS  MIS  MDS 
est store Gtbo
qui rreg  Gini  MPS  MIS       
est store Gtbo1

*Quasi-cross section data, Within, LSDV
qui rreg  Gini  nMPS nMIS  nMDS  i.id  year
est store Gtw
qui rreg  Gini  nMPS nMIS        i.id  year
est store Gtw1
*Quasi-cross section data, FE
qui xtreg nGini  nMPS nMIS  nMDS , fe r
est store Gtf
* pantest2 year 
qui xtreg nGini  nMPS nMIS       , fe r
est store Gtf1
*Quasi-cross section data, between, POLS
qui reg   nGini  nMPS nMIS  nMDS  
est store Gtb
qui reg   nGini  nMPS nMIS       
est store Gtb1

*Table 5

est table  Gtb   Gtb1    Gtf  Gtf1    Gtw   Gtw1   , b(%9.3f)star stats(N r2_a) drop(  i.id  year)

est table  Gtbo  Gtbo1   Gtfo Gtfo1   Gtwo  Gtwo1  , b(%9.3f)star stats(N r2_a) drop(  i.id  year)

*Var decolinearization	  
qui reg sey   i.id    year  
           predict nsey, residuals		
qui reg tey    i.id   year  
           predict ntey, residuals  		
qui reg pry    i.id   year  
           predict npry, residuals  	
qui reg sep    i.id   year  
           predict nsep, residuals 	
qui reg tep    i.id   year  
           predict ntep, residuals 	 
qui reg prp    i.id   year  
           predict nprp, residuals 	 
qui reg K     i.id    year  
           predict nK, residuals  	 
qui reg Ksh     i.id  year  
           predict nKsh, residuals		 
qui reg Kap     i.id  year  
           predict nKap, residuals				
qui reg I     i.id    year  
           predict nI, residuals	 
qui reg Ish   i.id    year
           predict nIsh, residuals		
qui reg Inv     i.id  year  
           predict nInv, residuals			 
qui reg X     i.id    year  
           predict nX, residuals   
qui reg Xsh     i.id  year  
           predict nXsh, residuals  		   
qui reg Xpt     i.id  year  
           predict nXpt, residuals  		  
qui reg M     i.id    year  
           predict nM, residuals	 
qui reg Msh     i.id  year  
           predict nMsh, residuals	 
qui reg Mpt     i.id  year  
           predict nMpt, residuals	  
qui reg G     i.id    year  
           predict nG, residuals	  
qui reg Gsh     i.id  year  
           predict nGsh, residuals		  
qui reg Gov i.id      year
           predict nGov, residuals		
qui reg PG    i.id    year  
           predict nPG, residuals	   
qui reg Emp   i.id    year  
           predict nEmp, residuals	  
qui reg HR     i.id   year  
            predict nHR, residuals		
qui reg labsh   i.id  year  
            predict nlabsh, residuals	
qui reg frdm   i.id   year  
            predict nfrdm, residuals		
qui reg cl    i.id    year  
           predict ncl, residuals	
qui reg pr    i.id    year  
           predict npr, residuals	 
qui reg fdi    i.id   year  
           predict nfdi, residuals	  
qui reg fmd    i.id   year  
            predict nfmd, residuals		
qui reg fme    i.id   year  
            predict nfme, residuals				
qui reg pi i.id      year  
          predict npi, residuals  	
qui reg pop  i.id    year
          predict npop, residuals
qui reg Open  i.id   year  
          predict nOpen, residuals	
qui reg Opnsh  i.id  year  
          predict nOpnsh, residuals  	
qui reg Opn    i.id  year  
          predict nOpn, residuals  	  
qui reg GDP i.id year
          predict nGDP, residuals	
*decile income shares
gen n1=m1*0.01
gen n2=m2*0.01
gen n3=m3*0.01
gen n4=m4*0.01
gen n5=m5*0.01
gen n6=m6*0.01
gen n7=m7*0.01
gen n8=m8*0.01
gen n9=m9*0.01
gen n10=m10*0.01
*Median income share
gen MES=n1+n2+n3+n4+n5
*Middle income share
gen MID=n3+n4+n5+n6+n7+n8
*Top quintile income share
gen T20=n9+n10
*Bottom quintile income share
gen B20=n1+n2

qui reg MID i.id year
   predict nMID, residuals
qui reg MES i.id year
  predict nMES, residuals
qui reg T20 i.id year
  predict nT20, residuals  
qui reg B20 i.id year
  predict nB20, residuals

qui reg n1 i.id   year 
  predict nn1, residuals
qui reg n2 i.id   year 
  predict nn2, residuals
qui reg n3 i.id   year 
  predict nn3, residuals
qui reg n4 i.id   year 
  predict nn4, residuals
qui reg n5 i.id   year 
  predict nn5, residuals
qui reg n6 i.id   year 
  predict nn6, residuals
qui reg n7 i.id   year 
  predict nn7, residuals
qui reg n8 i.id   year 
  predict nn8, residuals
qui reg n9 i.id   year 
  predict nn9, residuals
qui reg n10 i.id  year 
  predict nn10, residuals
  
gen Fdisqr=nfdi^2
gen GDP2=GDP^2

 *Table 1
 xtsum Gini B20 T20 MES MID MIS MPS GDP
 
*Table 2
corr GDP GDP2 Ish Emp cl tey Open Opnsh pry sey HR PG frdm Ksh

*!!! e: unexplained GDP , INCLUDING X M MAKES THE DIFFERENCE THAT esqr HOLDS, including Open is a key to the estimation of GDP/e terms
*!!!!It makes differences to exclude nOpn in the following regression!! Including "nGini L5.nGini  nMID L5.nMID  nT20 L5.nT20  nMIS nMPS L5.nMIS L5.nMPS " dramatically reduce vif.

qui reg GDP nGini L5.nGini nMID L5.nMID nT20 L5.nT20  nMIS nMPS L5.nMIS L5.nMPS  nHR nG nI nK nX nM  npry ntey nsey nprp ntep nsep nPG npi nlabsh nEmp nfdi Fdisqr ncl nfrdm i.id year
  predict e, residuals
  predict GDPe
  gen esqr=e^2
*GDPe netted by id and year FEs, we need to choose the form of GDPe so that the terms of e and GDP are not much correlated
 gen GDPr=GDP
    drop GDP 
    qui reg GDPe   i.id   year  
	predict GDP, residuals
 gen GDPsqr=GDP^2
	egen avggdp=mean(GDPe), by(id)
 gen GDPsqre=(GDPe-avggdp)^2

drop MDS
gen MDS=nMPS*nMIS
gen clGDP=ncl*GDP
gen piGDP=npi*GDP
gen OpenGDP=nOpen*GDP
gen OpsGDP=nOpnsh*GDP
gen OpnGDP=nOpn*GDP
gen IGDP=nIsh*GDP
gen FdiGDP=nfdi*GDP
 
*Table 3 trend version
xtsum   nGini nB20 nT20 nMES nMIS nMPS nMID GDP  

format    nGini nB20 nT20 nMES nMIS nMPS nMID GDP   %9.3f
summarize nGini nB20 nT20 nMES nMIS nMPS nMID GDP  , format

*Table 4 trend version
corr e GDP GDPsqr nIsh nEmp nHR ncl ntey nOpen nOpnsh

*Table A2 correlation between GDP and inequality
corr e GDP GDPsqr nGini nB20 nT20 nMES nMIS nMPS nMID L5.nGini L5.nB20 L5.nT20 L5.nMES L5.nMIS L5.nMPS L5.nMID


* big vif is caused by i.id and year!!!
***************Investment effects are more robust than that of Emp, which would disappear if the uncorrelated parts of investment is separated ***************
***** so no need to separate I from Emp.*****, fe and re are not proper because the time and id effects are deleted from the data

qui reg  nMID  e GDPsqr GDP l5.nEmp nEmp l5.ntey ntey l5.npry l5.nsey nsey nfrdm nHR ncl clGDP OpsGDP nOpn nGsh nKsh nIsh nPG l5.nlabsh nlabsh nfdi Fdisqr piGDP npi esqr l5.nMID  
vif
qui reg  nGini e GDPsqr GDP nHR nPG nEmp l5.npry l5.nsey nGsh nKsh ntey nIsh l5.nlabsh nlabsh ncl clGDP nfrdm OpsGDP nOpnsh nfdi Fdisqr npi piGDP esqr L5.nGini
vif
qui reg  nT20  e esqr GDPsqr GDP nfrdm ncl L5.nEmp nEmp l5.nlabsh L5.ntey ntey L5.npry npry nIsh L5.nsey nsey nHR OpsGDP nOpnsh npi nGsh nKsh piGDP clGDP nfdi Fdisqr nPG L5.nT20 
vif
qui reg  nB20  e GDP l5.nEmp nIsh ncl nfdi nGsh l5.nsey l5.npry l5.ntey l5.nlabsh Fdisqr nHR nPG OpsGDP nOpnsh clGDP nKsh nfrdm piGDP npi L5.nB20
vif
qui reg  nMES  e GDPsqr GDP l5.nEmp l5.nlabsh nIsh l5.ntey ntey l5.npry npry l5.nsey nsey ncl clGDP nHR nfrdm nfdi OpsGDP nOpnsh nGsh nPG nKsh Fdisqr piGDP npi esqr L5.nMES 
vif
qui reg  nMIS  e GDP nIsh nKsh nOpnsh OpsGDP clGDP nfdi Fdisqr piGDP npi L5.nEmp nEmp nHR L5.nsey L5.ntey L5.npry L5.nlabsh nlabsh ncl nGsh nPG nfrdm  L5.nMIS
vif
qui reg  nMPS  e GDP GDPsqr nEmp nKsh ntey ncl l5.npry nGsh nsey nHR nOpnsh nPG nIsh OpsGDP clGDP nlabsh nfrdm nfdi Fdisqr piGDP npi  L5.nMPS
vif

qui rreg  Gini esqr GDPsqr e GDP piGDP clGDP ntey nfdi npi l5.nlabsh nOpnsh nGsh nIsh OpsGDP nPG nEmp nHR l5.npry l5.nsey Fdisqr nKsh nlabsh ncl nfrdm L5.nGini i.id year
est store GiTD1
qui rreg  Gini esqr GDPsqr e GDP piGDP clGDP ntey nfdi npi l5.nlabsh nOpnsh nGsh nIsh OpsGDP nPG nEmp nHR l5.npry l5.nsey Fdisqr nKsh nlabsh ncl nfrdm          i.id year
est store GiT1
qui rreg  Gini             e GDP piGDP clGDP ntey nfdi npi l5.nlabsh nOpnsh nGsh nIsh OpsGDP nPG nEmp nHR l5.npry l5.nsey Fdisqr nKsh nlabsh ncl nfrdm          i.id year     
est store GiT2
qui  rreg  Gini            e GDP piGDP clGDP ntey nfdi npi l5.nlabsh nOpnsh nGsh nIsh OpsGDP nPG nEmp nHR l5.npry l5.nsey Fdisqr nKsh nlabsh ncl nfrdm L5.nGini i.id year
est store GiTD2

qui rreg   nGini           OpsGDP nEmp l5.npry nIsh l5.nlabsh e GDP clGDP piGDP nKsh nlabsh nHR nPG l5.nsey nGsh ntey ncl nfrdm nOpnsh nfdi Fdisqr npi
est store GiT
qui rreg   nGini           OpsGDP nEmp l5.npry nIsh l5.nlabsh e GDP clGDP piGDP nKsh nlabsh nHR nPG l5.nsey nGsh ntey ncl nfrdm nOpnsh nfdi Fdisqr npi L5.nGini
est store GiTD	

qui rreg nGini e GDPsqr GDP nHR nPG nEmp l5.npry l5.nsey nGsh nKsh ntey nIsh l5.nlabsh nlabsh ncl clGDP nfrdm OpsGDP nOpnsh nfdi Fdisqr npi piGDP esqr 
est store GiT4
qui rreg nGini e                    nEmp l5.npry l5.nsey                nIsh l5.nlabsh           nfrdm        
est store GiT5
qui rreg nGini                      nEmp l5.npry l5.nsey                nIsh l5.nlabsh           nfrdm
est store GiT6
est table GiT1 GiT2 GiTD1 GiTD2  GiT4 GiTD GiT GiT5 GiT6  ,  b(%9.3f)star stats(N r2_a) drop(  i.id  year )

*Table 12 trended LSDV regressions of Gini

est table    GiTD2 GiT2   GiTD1 GiT1  ,  b(%9.3f)star stats(N r2_a) drop(   i.id  year )

*Table 12  trended POLS regressions of nGini

est table     GiT  GiTD    ,  b(%9.3f)star stats(N r2_a) drop(  )


qui rreg  MID  e GDPsqr GDP l5.nEmp nEmp l5.ntey ntey l5.npry l5.nsey nsey nfrdm nHR ncl clGDP OpsGDP nOpnsh nGsh nKsh nIsh nPG l5.nlabsh nlabsh nfdi Fdisqr piGDP npi esqr i.id year
est store MDT1
qui rreg  MID  e GDPsqr GDP l5.nEmp nEmp l5.ntey ntey l5.npry l5.nsey nsey nfrdm nHR ncl clGDP OpsGDP nOpnsh nGsh nKsh nIsh nPG l5.nlabsh nlabsh nfdi Fdisqr piGDP npi esqr l5.nMID i.id year
est store MDTD1
qui rreg  MID  e        GDP l5.nEmp nEmp l5.ntey ntey l5.npry l5.nsey nsey nfrdm nHR ncl clGDP OpsGDP nOpnsh nGsh nKsh nIsh nPG l5.nlabsh nlabsh nfdi Fdisqr piGDP npi  i.id year
est store MDT2
qui rreg  MID  e        GDP l5.nEmp nEmp l5.ntey ntey l5.npry l5.nsey nsey nfrdm nHR ncl clGDP OpsGDP nOpnsh nGsh nKsh nIsh nPG l5.nlabsh nlabsh nfdi Fdisqr piGDP npi  l5.nMID i.id year
est store MDTD2

qui rreg  nMID e        GDP l5.nEmp nEmp l5.ntey ntey l5.npry l5.nsey nsey nfrdm nHR ncl clGDP OpsGDP nOpnsh nGsh nKsh nIsh nPG l5.nlabsh nlabsh nfdi Fdisqr piGDP npi                
est store  MDT
qui rreg  nMID e        GDP l5.nEmp nEmp l5.ntey ntey l5.npry l5.nsey nsey nfrdm nHR ncl clGDP OpsGDP nOpnsh nGsh nKsh nIsh nPG l5.nlabsh nlabsh nfdi Fdisqr piGDP npi l5.nMID 
est store  MDTD

qui rreg  nMID e GDPsqr GDP l5.nEmp nEmp l5.ntey ntey l5.npry l5.nsey nsey nfrdm nHR ncl clGDP OpsGDP nOpnsh nGsh nKsh nIsh nPG l5.nlabsh nlabsh nfdi Fdisqr piGDP npi esqr GDPsqr  
est store  MDT4
qui rreg  nMID          GDP l5.nEmp nEmp l5.ntey ntey l5.npry              nfrdm nHR ncl clGDP OpsGDP nOpnsh nIsh nPG
est store  MDT5
qui rreg  nMID              l5.nEmp nEmp l5.ntey ntey l5.npry              nfrdm nHR ncl                     
est store  MDT6 

est table MDT1 MDT2 MDTD1 MDTD2   MDT4 MDT  MDTD   MDT5 MDT6 , b(%9.3f)star stats(N r2_a) drop(   i.id year  )


qui rreg  T20   e esqr GDPsqr GDP nfrdm ncl L5.nEmp nEmp l5.nlabsh L5.ntey ntey L5.npry npry nIsh L5.nsey nsey nHR OpsGDP nOpnsh npi nGsh nKsh piGDP clGDP nfdi Fdisqr nPG         i.id year
est store T20T1
qui rreg  T20   e esqr GDPsqr GDP nfrdm ncl L5.nEmp nEmp l5.nlabsh L5.ntey ntey L5.npry npry nIsh L5.nsey nsey nHR OpsGDP nOpnsh npi nGsh nKsh piGDP clGDP nfdi Fdisqr nPG L5.nT20 i.id year
est store T20TD1
qui rreg  T20   e             GDP nfrdm ncl L5.nEmp nEmp l5.nlabsh L5.ntey ntey L5.npry npry nIsh L5.nsey nsey nHR OpsGDP nOpnsh npi nGsh nKsh piGDP clGDP nfdi Fdisqr nPG         i.id year
est store T20T2
qui rreg  T20   e             GDP nfrdm ncl L5.nEmp nEmp l5.nlabsh L5.ntey ntey L5.npry npry nIsh L5.nsey nsey nHR OpsGDP nOpnsh npi nGsh nKsh piGDP clGDP nfdi Fdisqr nPG L5.nT20 i.id year
est store T20TD2

qui rreg   nT20  e            GDP nfrdm ncl L5.nEmp nEmp l5.nlabsh L5.ntey ntey L5.npry npry nIsh L5.nsey nsey nHR OpsGDP nOpnsh npi nGsh nKsh piGDP clGDP nfdi Fdisqr nPG  
est store T20T
qui rreg   nT20  e            GDP nfrdm ncl L5.nEmp nEmp l5.nlabsh L5.ntey ntey L5.npry npry nIsh L5.nsey nsey nHR OpsGDP nOpnsh npi nGsh nKsh piGDP clGDP nfdi Fdisqr nPG L5.nT20 
est store T20TD

qui rreg  nT20  e esqr GDPsqr GDP nfrdm ncl L5.nEmp nEmp l5.nlabsh L5.ntey ntey L5.npry npry nIsh L5.nsey nsey nHR OpsGDP nOpnsh npi nGsh nKsh piGDP clGDP nfdi Fdisqr nPG  
est store T20T4
qui rreg  nT20                GDP nfrdm ncl L5.nEmp nEmp l5.nlabsh L5.ntey ntey L5.npry npry nIsh         
est store T20T5
qui rreg  nT20                    nfrdm ncl L5.nEmp nEmp l5.nlabsh L5.ntey ntey L5.npry npry nIsh           
est store T20T6
est table T20T1 T20T2 T20TD1 T20TD2  T20T4 T20T  T20TD T20T5 T20T6 , b(%9.3f)star stats(N r2_a) drop(  i.id year )

qui rreg  B20  e GDPsqr GDP l5.nEmp nIsh ncl nOpnsh nfdi nGsh l5.nsey l5.npry l5.ntey l5.nlabsh Fdisqr nHR nPG OpsGDP clGDP nKsh nfrdm piGDP npi esqr         i.id year
est store B20T1
qui rreg  B20  e GDPsqr GDP l5.nEmp nIsh ncl nOpnsh nfdi nGsh l5.nsey l5.npry l5.ntey l5.nlabsh Fdisqr nHR nPG OpsGDP clGDP nKsh nfrdm piGDP npi esqr L5.nB20 i.id year
est store B20TD1
qui rreg  B20  e        GDP l5.nEmp nIsh ncl nOpnsh nfdi nGsh l5.nsey l5.npry l5.ntey l5.nlabsh Fdisqr nHR nPG OpsGDP clGDP nKsh nfrdm piGDP npi          i.id year
est store B20T2
qui rreg  B20  e        GDP l5.nEmp nIsh ncl nOpnsh nfdi nGsh l5.nsey l5.npry l5.ntey l5.nlabsh Fdisqr nHR nPG OpsGDP clGDP nKsh nfrdm piGDP npi  L5.nB20 i.id year
est store B20TD2

qui rreg   nB20 e        GDP l5.nEmp nIsh ncl nOpnsh nfdi nGsh l5.nsey l5.npry l5.ntey l5.nlabsh Fdisqr nHR nPG OpsGDP clGDP nKsh nfrdm piGDP npi   
est store B20T
qui rreg   nB20 e        GDP l5.nEmp nIsh ncl nOpnsh nfdi nGsh l5.nsey l5.npry l5.ntey l5.nlabsh Fdisqr nHR nPG OpsGDP clGDP nKsh nfrdm piGDP npi L5.nB20  
est store B20TD

qui rreg  nB20  e GDPsqr GDP l5.nEmp nIsh ncl nOpnsh nfdi nGsh l5.nsey l5.npry l5.ntey l5.nlabsh Fdisqr nHR nPG OpsGDP clGDP nKsh nfrdm piGDP npi esqr    
est store B20T4
qui rreg  nB20  e        GDP l5.nEmp nIsh ncl nOpnsh      
est store B20T5
qui rreg  nB20                       L5.nB20
est store B20T6
est table B20T1 B20T2 B20TD1 B20TD2  B20T4 B20T B20TD B20T5 B20T6 , b(%9.3f)star stats(N r2_a) drop(  i.id year  )

qui rreg  MES  e GDPsqr GDP l5.nEmp nEmp l5.nlabsh nlabsh nIsh l5.ntey ntey l5.npry npry l5.nsey nsey ncl clGDP nHR nfrdm nfdi OpsGDP nOpnsh nGsh nPG nKsh Fdisqr piGDP npi esqr         i.id year
est store MET1
qui rreg  MES  e GDPsqr GDP l5.nEmp nEmp l5.nlabsh nlabsh nIsh l5.ntey ntey l5.npry npry l5.nsey nsey ncl clGDP nHR nfrdm nfdi OpsGDP nOpnsh nGsh nPG nKsh Fdisqr piGDP npi esqr L5.nMES i.id year
est store METD1
qui rreg  MES  e        GDP l5.nEmp nEmp l5.nlabsh nlabsh nIsh l5.ntey ntey l5.npry npry l5.nsey nsey ncl clGDP nHR nfrdm nfdi OpsGDP nOpnsh nGsh nPG nKsh Fdisqr piGDP npi              i.id year
est store MET2
qui rreg  MES  e        GDP l5.nEmp nEmp l5.nlabsh nlabsh nIsh l5.ntey ntey l5.npry npry l5.nsey nsey ncl clGDP nHR nfrdm nfdi OpsGDP nOpnsh nGsh nPG nKsh Fdisqr piGDP npi      L5.nMES i.id year
est store METD2

qui rreg   nMES e        GDP l5.nEmp nEmp l5.nlabsh nlabsh nIsh l5.ntey ntey l5.npry npry l5.nsey nsey ncl clGDP nHR nfrdm nfdi OpsGDP nOpnsh nGsh nPG nKsh Fdisqr piGDP npi 
est store MET
qui rreg   nMES e        GDP l5.nEmp nEmp l5.nlabsh nlabsh nIsh l5.ntey ntey l5.npry npry l5.nsey nsey ncl clGDP nHR nfrdm nfdi OpsGDP nOpnsh nGsh nPG nKsh Fdisqr piGDP npi L5.nMES
est store METD

qui rreg   nMES e GDPsqr GDP l5.nEmp nEmp l5.nlabsh nlabsh nIsh l5.ntey ntey l5.npry npry l5.nsey nsey ncl clGDP nHR nfrdm nfdi OpsGDP nOpnsh nGsh nPG nKsh Fdisqr piGDP npi esqr
est store MET4
qui rreg   nMES   GDPsqr GDP l5.nEmp nEmp l5.nlabsh nlabsh nIsh l5.ntey ntey l5.npry npry l5.nsey nsey ncl clGDP 
est store MET5
qui rreg   nMES          GDP l5.nEmp nEmp l5.nlabsh nlabsh nIsh l5.ntey ntey l5.npry npry l5.nsey nsey ncl   
est store MET6
est table  MET1 MET2 METD1 METD2 MET2  MET4 MET METD MET5 MET6  , b(%9.3f)star stats(N r2_a) drop(  i.id year )

qui rreg  MIS   e GDP nIsh nKsh OpsGDP nOpnsh clGDP nfdi Fdisqr piGDP npi L5.nEmp nHR L5.nsey l5.ntey L5.npry nlabsh ncl nGsh nPG nfrdm esqr GDPsqr          i.id year
est store MIT1
qui rreg  MIS   e GDP nIsh nKsh OpsGDP nOpnsh clGDP nfdi Fdisqr piGDP npi L5.nEmp nHR L5.nsey l5.ntey L5.npry nlabsh ncl nGsh nPG nfrdm esqr GDPsqr  L5.nMIS i.id year
est store MITD1
qui rreg  MIS   e GDP nIsh nKsh OpsGDP nOpnsh clGDP nfdi Fdisqr piGDP npi L5.nEmp nHR L5.nsey l5.ntey L5.npry nlabsh ncl nGsh nPG nfrdm          i.id year
est store MIT2
qui rreg  MIS   e GDP nIsh nKsh OpsGDP nOpnsh clGDP nfdi Fdisqr piGDP npi L5.nEmp nHR L5.nsey l5.ntey L5.npry nlabsh ncl nGsh nPG nfrdm  L5.nMIS i.id year
est store MITD2

qui rreg   nMIS  e GDP nIsh nKsh OpsGDP nOpnsh clGDP nfdi Fdisqr piGDP npi L5.nEmp nHR L5.nsey l5.ntey L5.npry nlabsh ncl nGsh nPG nfrdm
est store MIT
qui rreg   nMIS  e GDP nIsh nKsh OpsGDP nOpnsh clGDP nfdi Fdisqr piGDP npi L5.nEmp nHR L5.nsey l5.ntey L5.npry nlabsh ncl nGsh nPG nfrdm  L5.nMIS
est store MITD

qui rreg   nMIS  e GDP nIsh nKsh OpsGDP nOpnsh clGDP nfdi Fdisqr piGDP npi L5.nEmp nHR L5.nsey l5.ntey L5.npry nlabsh ncl nGsh nPG nfrdm esqr GDPsqr 
est store MIT4
qui rreg   nMIS  e     nIsh nKsh OpsGDP nOpnsh clGDP 
est store MIT5
qui rreg   nMIS        nIsh nKsh OpsGDP nOpnsh clGDP   
est store MIT6
est table  MIT1 MIT2 MITD1 MITD2   MIT4 MIT MITD   MIT5 MIT6  , b(%9.3f)star stats(N r2_a) drop(  i.id year )

* separation of education levels does not change much of their effects
qui rreg  MPS  GDP GDPsqr l5.nEmp nEmp nKsh ntey l5.npry OpsGDP nGsh l5.nsey ncl nHR nOpnsh nPG nIsh clGDP l5.nlabsh nlabsh nfrdm nfdi Fdisqr piGDP npi e esqr         i.id year
est store MPT1
qui rreg  MPS  GDP GDPsqr l5.nEmp nEmp nKsh ntey l5.npry OpsGDP nGsh l5.nsey ncl nHR nOpnsh nPG nIsh clGDP l5.nlabsh nlabsh nfrdm nfdi Fdisqr piGDP npi e esqr L5.nMPS i.id year
est store MPTD1
qui rreg  MPS  GDP        l5.nEmp nEmp nKsh ntey l5.npry OpsGDP nGsh l5.nsey ncl nHR nOpnsh nPG nIsh clGDP l5.nlabsh nlabsh nfrdm nfdi Fdisqr piGDP npi e          i.id year
est store MPT2
qui rreg  MPS  GDP        l5.nEmp nEmp nKsh ntey l5.npry OpsGDP nGsh l5.nsey ncl nHR nOpnsh nPG nIsh clGDP l5.nlabsh nlabsh nfrdm nfdi Fdisqr piGDP npi e  L5.nMPS i.id year
est store MPTD2

qui rreg   nMPS GDP       l5.nEmp nEmp nKsh ntey l5.npry OpsGDP nGsh l5.nsey ncl nHR nOpnsh nPG nIsh clGDP l5.nlabsh nlabsh nfrdm nfdi Fdisqr piGDP npi e 
est store MPT
qui rreg   nMPS GDP       l5.nEmp nEmp nKsh ntey l5.npry OpsGDP nGsh l5.nsey ncl nHR nOpnsh nPG nIsh clGDP l5.nlabsh nlabsh nfrdm nfdi Fdisqr piGDP npi e L5.nMPS
est store MPTD

qui rreg  nMPS GDP GDPsqr l5.nEmp nEmp nKsh ntey l5.npry OpsGDP nGsh l5.nsey ncl nHR nOpnsh nPG nIsh clGDP l5.nlabsh nlabsh nfrdm nfdi Fdisqr piGDP npi e esqr  
est store MPT4
qui rreg  nMPS GDP        l5.nEmp nEmp nKsh ntey l5.npry OpsGDP
est store MPT5
qui rreg  nMPS            l5.nEmp nEmp nKsh ntey l5.npry OpsGDP                 
est store MPT6
est table MPT1 MPT2 MPTD1 MPTD2  MPT4 MPT MPTD MPT5 MPT6  , b(%9.3f)star stats(N r2_a) drop(   i.id year  )

*Summary
est table GiT1  GiTD1  GiTD2  GiT2   GiT  GiTD  GiT4 , b(%9.3f)star stats(N r2_a) drop( i.id year )

est table MPT1  MPTD1  MPTD2  MPT2   MPT  MPTD  MPT4 , b(%9.3f)star stats(N r2_a) drop( i.id year )

est table MIT1  MITD1  MITD2  MIT2   MIT  MITD  MIT4 , b(%9.3f)star stats(N r2_a) drop( i.id year )

est table MET1  METD1  METD2  MET2   MET  METD  MET4 , b(%9.3f)star stats(N r2_a) drop( i.id year )

est table MDT1  MDTD1  MDTD2  MDT2   MDT  MDTD  MDT4 , b(%9.3f)star stats(N r2_a) drop( i.id year )

est table B20T1 B20TD1 B20TD2 B20T2  B20T B20TD B20T4, b(%9.3f)star stats(N r2_a) drop( i.id year )

est table T20T1 T20TD1 T20TD2 T20T2  T20T T20TD T20T4, b(%9.3f)star stats(N r2_a) drop( i.id year )

*************************************
* Table A12~14 (LSDV)
est table  MIT2 MITD2  B20T2 B20TD2  T20T2 T20TD2  MPT2 MPTD2  MET2 METD2  MDT2 MDTD2  GiT2 GiTD2 , b(%9.3f)star stats(N r2_a) drop(  i.id year )

* Table A151~153 (POLS)
est table  GiT  GiTD   MIT MITD    T20T T20TD    MDT  MDTD     MPT  MPTD   B20T B20TD  MET  METD  , b(%9.3f)star stats(N r2_a) drop(   )

*************************************
*Table 13 (trended-time LSDV regressions)

est table  MIT2 MITD2 B20T2 B20TD2 T20T2 T20TD2 MPT2 MPTD2 GiT2 GiTD2 MDT2 MDTD2 MET2  METD2 , b(%9.3f)star stats(N r2_a) drop( i.id year )

*Table 15 (trended-time POLS regressions)

est table  GiT  MIT  B20T MET T20T  MDT  MPT   , b(%9.3f)star stats(N r2_a) drop(  _cons  )


capture log close
