# Supplementary material for: Robust determinants of income distribution across and within countries
Source: PLoS One. 2021 Jul 1;16(7):e0253291. doi: 10.1371/journal.pone.0253291 (PMC8248696; doi:10.1371/journal.pone.0253291)
Supplement: S5 File — (DO) [file pone.0253291.s006.do]

clear
clear matrix
clear mata
set more off

use               "C:\Users\frank\Dropbox\2019RevisedPapers\GiniKuz2019\Submission\EmpiricalEco\Supplementary\GiniKuzAvgData2020.dta", clear
capture log using "C:\Users\frank\Dropbox\2019RevisedPapers\GiniKuz2019\Submission\EmpiricalEco\Supplementary\GiniKuz2020FE.log", text replace

*Here in the file GiniKuz2018B.dta ALL vars are 5 year averaged including inequalities
egen jd=group(area)
egen id=group(iso3)
xtset id year

*Estimation of MIS/MPS (Shao, 2017)
gen Gini=gini_avg*giniratio*0.01
gen sqrtginiratio=giniratio^.5
gen MPS=0.5*mps_avg*(1+sqrtginiratio)+0.5*mis_avg*(1-sqrtginiratio)
gen MIS=0.5*mps_avg*(1-sqrtginiratio)+0.5*mis_avg*(1+sqrtginiratio)
egen avgmps=mean(MPS), by(id)
egen avgmis=mean(MIS), by(id)
gen pi=pib*0.01
gen HR=log(avh)
gen Emp=emp/pop
gen PG=pop_grow

*1. level definitions in log per-capita: K I G X M Open

gen GDP=log(cgdpo/pop)
gen K=log(ck/pop)
gen I=log(csh_i*cgdpo/pop)
gen G=log(csh_g*cgdpo/pop)
gen X=log(csh_x*cgdpo/pop)
gen M=log(-csh_m*cgdpo/pop)
gen Open=log((csh_x-csh_m)*cgdpo/pop)
*mean(GDP)=9.3829

*2. ratio definitions of level variables: Ksh Ish Gsh Xsh Msh Opensh

gen Ksh=ck/cgdpo
gen Ish=csh_i
gen Gsh=csh_g
gen Xsh=csh_x
gen Msh=-csh_m
gen Opnsh=csh_x-csh_m

*TRADE DEFINITION IN CURRENT PRICES
*gen Opn=(csh_x-csh_m)/xr

*3. ratio definitions of log pre-capita variables: Kap Inv Gov Xpt Mpt Opn
gen Kap=K/GDP
gen Inv=I/GDP
gen Gov=G/GDP
gen Xpt=X/GDP
gen Mpt=M/GDP
gen Opn=Open/GDP

xtsum  K Ksh Kap I Ish Inv G Gsh Gov X Xsh Xpt M Msh Mpt  Open Opnsh Opn

********************************************************************
***using large dataset, the results are similar to using the small dataset
********************************************************************
*Definitions
*FDI financial development index          *FMD financial market depth index         
*FME financial market efficiancy index    *CL  civil liberties index
*PR  political rights index               *frdm freedom dummy
*NSP	NO SCHOOLING POP SHARE            *TPP	TOTAL PRIMARY SCHOOL POP SHARE
*TSP	TOTAL SECONDARY SCHOOL POP SHARE  *TTP	TOTAL TETIARY POP SHARE
*PRP	FINISHED PRIMARY SCHOOL POP SHARE *TEP	FINISHED TETIARY POP SHARE
*AHC	AVERAGE HC                        *PRY	AVERGAGE PRIMARY YEAR
*SEY	AVERGAGE SECONDAY YEAR            *TEY	AVERAGE TETIARY YEAR
gen pry=pry15
gen tey=tey15
gen sey=sey15
gen prp=prp15
gen sep=setp15
gen tep=tep15
*The five-year averaged Gini / MIS between-std  is double of within-std, but MPS between std is only one fifth of within-std, which differs  from annual MPS
****************************************************************************************************************************

*Table A1
xtsum GDP K I Emp HR PG Opnsh pi G cl frdm labsh fdi tey sey pry

*total 79 countries, in which two cuontries , #28 and 8, have only one obs

bysort id: su MIS MPS Gini
************KEY  KEY***************
*1) Regression of inequality on determinants to remove multicollinearity

*Ancillary regressions, 
********************************************************************************
qui reg Gini  i.id  i.year  
       predict nGini, residuals
	
qui reg MPS   i.id  i.year  
       predict nMPS, residuals
	  
qui reg MIS   i.id  i.year  
       predict nMIS, residuals	 
	  
gen piet=MPS-MIS	
qui reg piet i.id  i.year  
       predict npiet, residuals
	   
gen nMDS=nMIS*nMPS
gen MDS=MIS*MPS

*Regression of GINI on MDSs , no srial correlatino in the FE, large VIF with raw data, small VIF with the new data
qui reg   Gini   MPS   MIS   MDS    i.id  i.year
vif
qui reg   Gini   nMPS  nMIS  MDS    i.id  i.year
vif
qui reg   nGini  nMPS  nMIS  MDS    
vif
*Panel data, within, LSDV
qui rreg  Gini   MPS   MIS   MDS   i.id  i.year
est store Gfwo
qui rreg  Gini   MPS   MIS         i.id  i.year
est store Gfwo1
*Panel data, within, FE
qui xtreg  Gini  MPS  MIS  MDS , fe r
est store Gffo 
qui xtreg  Gini  MPS  MIS      , fe r
est store Gffo1
*Panel data, POLS
qui rreg   Gini  MPS  MIS  MDS
est store Gfbo
qui rreg   Gini  MPS  MIS      
est store Gfbo1

*Quasi-cross section data, Within, LSDV
* robust regression makes the difference between FE and LSDV
qui rreg   Gini  nMPS  nMIS  nMDS    i.id  i.year
est store Gfw
qui rreg   Gini  nMPS  nMIS          i.id  i.year
est store Gfw1
*Quasi-cross section data, FE
qui xtreg  nGini  nMPS  nMIS nMDS  , fe r
est store Gff
* pantest2 year 
qui xtreg  nGini  nMPS  nMIS       , fe r
est store Gff1
*Quasi-cross section data, between, POLS
qui rreg   nGini  nMPS  nMIS  nMDS  
est store Gfb
qui rreg   nGini  nMPS  nMIS         
est store Gfb1

*Ginin1 is the one we prefer due to its simpler than LSDV
*The interactive terms make the BIG differnce between panel data and quasi-cross section data
********************************KEY********************************************
*Table A5

est table   Gfb  Gfb1    Gff   Gff1    Gfw  Gfw1   , b(%9.3f)star stats(N r2_a) drop(  i.id i.year )

est table   Gfbo Gfbo1   Gffo  Gffo1   Gfwo Gfwo1  , b(%9.3f)star stats(N r2_a) drop(  i.id i.year )

*Var decolinearization	  
qui reg sey   i.id  i.year  
           predict nsey, residuals        
qui reg tey    i.id  i.year  
           predict ntey, residuals  
qui reg pry    i.id  i.year  
           predict npry, residuals     
qui reg sep    i.id i.year  
           predict nsep, residuals
qui reg tep    i.id i.year  
           predict ntep, residuals
qui reg prp    i.id i.year  
           predict nprp, residuals		   
qui reg K     i.id  i.year  
           predict nK, residuals  
qui reg Ksh     i.id  i.year  
           predict nKsh, residuals		   
qui reg Kap     i.id  i.year  
           predict nKap, residuals		   
qui reg I     i.id  i.year  
           predict nI, residuals
qui reg Ish   i.id i.year
           predict nIsh, residuals		   
qui reg Inv     i.id  i.year  
           predict nInv, residuals		   
qui reg X     i.id  i.year  
           predict nX, residuals   
qui reg Xsh     i.id  i.year  
           predict nXsh, residuals  		   
qui reg Xpt     i.id  i.year  
           predict nXpt, residuals  		   
qui reg M     i.id  i.year  
           predict nM, residuals
qui reg Msh     i.id  i.year  
           predict nMsh, residuals		   
qui reg Mpt     i.id  i.year  
           predict nMpt, residuals		   	   
qui reg G     i.id  i.year  
           predict nG, residuals
qui reg Gsh     i.id  i.year  
           predict nGsh, residuals		   
qui reg Gov i.id i.year
           predict nGov, residuals		    
qui reg PG    i.id  i.year  
           predict nPG, residuals
qui reg Emp   i.id  i.year  
           predict nEmp, residuals
qui reg HR     i.id  i.year  
            predict nHR, residuals
qui reg labsh   i.id  i.year  
            predict nlabsh, residuals
qui reg frdm   i.id  i.year  
            predict nfrdm, residuals			
qui reg cl    i.id i.year  
           predict ncl, residuals
qui reg pr    i.id i.year  
           predict npr, residuals
qui reg fdi    i.id i.year  
           predict nfdi, residuals
qui reg fmd    i.id i.year  
            predict nfmd, residuals
qui reg fme    i.id i.year  
            predict nfme, residuals
qui reg pi i.id i.year  
          predict npi, residuals  
qui reg pop i.id i.year
         predict npop, residuals
qui reg Open    i.id  i.year  
         predict nOpen, residuals
qui reg Opnsh    i.id  i.year  
         predict nOpnsh, residuals  
qui reg Opn    i.id  i.year  
          predict nOpn, residuals 
qui reg GDP i.id i.year
          predict nGDP, residuals		  
		  
gen n1=m1*0.01
gen n2=m2*0.01
gen n3=m3*0.01
gen n4=m4*0.01
gen n5=m5*0.01
gen n6=m6*0.01
gen n7=m7*0.01
gen n8=m8*0.01
gen n9=m9*0.01
gen n10=m10*0.01

*Median income share
gen MES=n1+n2+n3+n4+n5
*Middle income share
gen MID=n3+n4+n5+n6+n7+n8
*Top quintile income share
gen T20=n9+n10
*Bottom quintile income share
gen B20=n1+n2

qui reg MID i.id i.year
   predict nMID, residuals
qui reg MES i.id i.year
   predict nMES, residuals
qui reg B20 i.id i.year
   predict nB20, residuals
qui reg T20 i.id i.year
   predict nT20, residuals
  
qui reg n1 i.id i.year 
  predict nn1, residuals
qui reg n2 i.id i.year 
  predict nn2, residuals
qui reg n3 i.id i.year 
  predict nn3, residuals
qui reg n4 i.id i.year 
  predict nn4, residuals
qui reg n5 i.id i.year 
  predict nn5, residuals
qui reg n6 i.id i.year 
  predict nn6, residuals
qui reg n7 i.id i.year 
  predict nn7, residuals
qui reg n8 i.id i.year 
  predict nn8, residuals
qui reg n9 i.id i.year 
  predict nn9, residuals
qui reg n10 i.id i.year 
  predict nn10, residuals
  
gen Fdisqr=nfdi^2
gen GDP2=nGDP^2
gen GDPsq=GDP^2 
 
*Table 1 
 xtsum Gini B20 T20 MES MID MIS MPS GDP
 
*Table 2
corr GDP GDP2 Ish Emp cl tey Open Opnsh pry sey HR PG frdm Ksh

*!!! e: unexplained GDP , INCLUDING X M MAKES THE DIFFERENCE THAT esqr HOLDS, including Open is a key to the estimation of GDP/e terms
*!!!!It makes differences to exclude nOpn in the following regression!! Including "nGini L5.nGini  nMID L5.nMID  nT20 L5.nT20  nMIS nMPS L5.nMIS L5.nMPS " dramatically reduce vif.

qui reg GDP  nGini   nHR nG nI nK nX nM  npry ntey nsey nprp ntep nsep  nPG npi nlabsh nEmp nfdi Fdisqr ncl nfrdm i.id i.year
  predict e, residuals
  predict GDPe
  gen esqr=e^2
*GDPe netted by id and year FEs, we need to choose the form of GDPe so that the terms of e and GDP are not much correlated
 gen GDPr=GDP
    drop GDP 
    qui reg GDPe   i.id i.year  
	predict GDP, residuals
 gen GDPsqr=GDP^2
	egen avggdp=mean(GDPe), by(id)

*Table 3  FE version
xtsum   nGini nB20 nT20 nMES nMIS nMPS nMID GDP 

*Table correlation between GDP and inequality
corr e GDP GDPsqr nGini nB20 nT20 nMES nMIS nMPS nMID L5.nGini L5.nB20 L5.nT20 L5.nMES L5.nMIS L5.nMPS L5.nMID

format    nGini nB20 nT20 nMES nMIS nMPS nMID GDP   %9.3f
summarize nGini nB20 nT20 nMES nMIS nMPS nMID GDP  , format

*Table 4  FE verion
corr e GDP GDPsqr nIsh nEmp nHR ncl ntey nOpen nOpnsh

drop MDS
gen MDS=nMPS*nMIS
gen clGDP=ncl*GDP
gen piGDP=npi*GDP
gen OpenGDP=nOpen*GDP
gen OpnGDP=nOpn*GDP
gen OpsGDP=nOpnsh*GDP
gen IGDP=nIsh*GDP
gen FdiGDP=nfdi*GDP

corr GDP  GDPsq Ksh Ish  HR   frdm  cl  pry  tey sey Opnsh  Opn 
corr e GDP GDPsqr nKsh nIsh nEmp nHR nfrdm ncl npry ntey nsey nOpn nOpnsh 
* Bilateral Correlation of Opnlit is much smaller than that of Opn due to very small std of Opn
* corr e GDP GDPsqr nIsh nEmp nHR ncl ntey nOpen nOpn nOpnsh esqr l5.nEmp nEmp l5.ntey ntey l5.npry l5.nsey nsey nfrdm nKsh clGDP nfdi Fdisqr npi nlabsh nPG nGsh OpnGDP piGDP  
 xtsum e GDPe cl Opn pi Ksh Ish
 
qui reg MID   e GDPsqr GDP l5.nEmp nEmp l5.ntey ntey l5.npry l5.nsey nsey nHR nIsh ncl nOpnsh OpsGDP nfrdm nKsh clGDP nfdi Fdisqr npi l5.nlabsh nlabsh nPG nGsh piGDP l5.nMID  
vif
qui reg nGini e GDPsqr GDP nHR nPG nEmp l5.npry l5.nsey nGsh nKsh ntey nIsh l5.nlabsh nlabsh ncl clGDP nfrdm nOpnsh OpsGDP nfdi Fdisqr npi piGDP l5.nGini 
vif
qui reg nT20  e GDPsqr GDP l5.nEmp nEmp l5.ntey ntey l5.npry npry l5.nsey nsey nHR l5.nlabsh ncl nIsh nGsh nfrdm nOpnsh OpsGDP nKsh nfdi Fdisqr npi piGDP clGDP nPG l5.nT20
vif
qui reg nB20  e GDPsqr GDP l5.nEmp nIsh nHR l5.nsey l5.npry l5.ntey l5.nlabsh nfdi nKsh nGsh ncl Fdisqr clGDP nOpnsh OpsGDP nfrdm piGDP npi nPG esqr l5.nB20              
vif
qui reg  nMPS GDP nEmp npry l5.nsey nKsh nIsh ntey nPG nOpnsh nHR ncl clGDP l5.nlabsh OpsGDP nGsh nfrdm nfdi Fdisqr piGDP npi e L5.nMPS
vif
qui reg  nMIS e nIsh nKsh nOpnsh OpsGDP ncl clGDP nfdi Fdisqr nHR L5.ntey L5.nsey L5.npry L5.nEmp nfrdm nGsh nPG L5.nlabsh piGDP npi GDP L5.nMIS 
vif
qui reg  nMES e GDP l5.nEmp nEmp nIsh nHR l5.ntey ntey l5.npry npry l5.nsey nsey ncl nfdi nKsh nPG l5.nlabsh piGDP npi nfrdm clGDP nGsh nOpnsh OpsGDP Fdisqr L5.nMES
vif

qui xtreg Gini  e GDPsqr nEmp nIsh npry ntey nsey nfrdm ncl nfdi Fdisqr nKsh nGsh nHR nOpnsh OpsGDP npi piGDP clGDP nPG nlabsh esqr , fe r
est store GiFf
qui xtreg Gini  e GDPsqr nEmp nIsh npry ntey nsey nfrdm ncl nfdi Fdisqr nKsh nGsh nHR nOpnsh OpsGDP npi piGDP clGDP nPG nlabsh esqr , re r
est store GiFr

qui rreg  Gini  esqr GDPsqr e GDP piGDP clGDP ncl ntey npi l5.nlabsh nOpnsh nGsh nIsh OpsGDP nPG nEmp nHR l5.npry l5.nsey Fdisqr nfdi nKsh nlabsh nfrdm            i.id i.year
est store GiF1
qui rreg  Gini  esqr GDPsqr e GDP piGDP clGDP ncl ntey npi l5.nlabsh nOpnsh nGsh nIsh OpsGDP nPG nEmp nHR l5.npry l5.nsey Fdisqr nfdi nKsh nlabsh nfrdm   l5.nGini i.id i.year
est store GiFD1
qui rreg  Gini              e GDP piGDP clGDP ncl ntey npi l5.nlabsh nOpnsh nGsh nIsh OpsGDP nPG nEmp nHR l5.npry l5.nsey Fdisqr nfdi nKsh nlabsh nfrdm            i.id i.year     
est store GiF2
qui rreg  Gini              e GDP piGDP clGDP ncl ntey npi l5.nlabsh nOpnsh nGsh nIsh OpsGDP nPG nEmp nHR l5.npry l5.nsey Fdisqr nfdi nKsh nlabsh nfrdm   l5.nGini i.id i.year
est store GiFD2

qui rreg   nGini            OpsGDP nEmp l5.npry nIsh l5.nlabsh e GDP clGDP piGDP nKsh nlabsh nHR nPG l5.nsey nGsh ntey ncl nfrdm nOpnsh nfdi Fdisqr npi
est store GiF
qui rreg   nGini            OpsGDP nEmp l5.npry nIsh l5.nlabsh e GDP clGDP piGDP nKsh nlabsh nHR nPG l5.nsey nGsh ntey ncl nfrdm nOpnsh nfdi Fdisqr npi l5.nGini 
est store GiFD

qui rreg nGini  e GDPsqr GDP nHR nPG nEmp l5.npry l5.nsey nGsh nKsh ntey nIsh l5.nlabsh nlabsh ncl clGDP nfrdm OpsGDP nOpnsh nfdi Fdisqr npi piGDP esqr
est store GiF4	   
qui rreg nGini  e            nHR nPG nEmp l5.npry l5.nsey                nIsh l5.nlabsh                             
est store GiF5
qui rreg nGini                   nPG nEmp l5.npry                        nIsh l5.nlabsh  
est store GiF6
est table GiF1 GiF2 GiFD1 GiFD2    GiF4 GiFD GiF GiF5 GiF6   ,  b(%9.3f)star stats(N r2_a) drop(  i.id i.year )

*Table 14 FE LSDV regressions of Gini
est table    GiFD2  GiF2   GiFD1 GiF1  ,  b(%9.3f)star stats(N r2_a) drop(  i.id i.year )

*Table 14 FE POLS regressions of nGini
est table    GiF     GiFD    ,  b(%9.3f)star stats(N r2_a) drop(  )

qui rreg  MID   esqr GDPsqr e GDP l5.nEmp nEmp l5.ntey ntey l5.npry l5.nsey nsey nHR nIsh ncl nOpnsh nfrdm nKsh clGDP nfdi Fdisqr npi l5.nlabsh nlabsh nPG nGsh OpsGDP piGDP         i.id i.year
est store MDF1
qui rreg  MID   esqr GDPsqr e GDP l5.nEmp nEmp l5.ntey ntey l5.npry l5.nsey nsey nHR nIsh ncl nOpnsh nfrdm nKsh clGDP nfdi Fdisqr npi l5.nlabsh nlabsh nPG nGsh OpsGDP piGDP  l5.nMID i.id i.year
est store MDFD1
qui rreg  MID               e GDP l5.nEmp nEmp l5.ntey ntey l5.npry l5.nsey nsey nHR nIsh ncl nOpnsh nfrdm nKsh clGDP nfdi Fdisqr npi l5.nlabsh nlabsh nPG nGsh OpsGDP piGDP          i.id i.year
est store MDF2
qui rreg  MID               e GDP l5.nEmp nEmp l5.ntey ntey l5.npry l5.nsey nsey nHR nIsh ncl nOpnsh nfrdm nKsh clGDP nfdi Fdisqr npi l5.nlabsh nlabsh nPG nGsh OpsGDP piGDP  l5.nMID i.id i.year
est store MDFD2

qui rreg   nMID             e GDP l5.nEmp nEmp l5.ntey ntey l5.npry l5.nsey nsey nHR nIsh ncl nOpnsh nfrdm nKsh clGDP nfdi Fdisqr npi l5.nlabsh nlabsh nPG nGsh OpsGDP piGDP  
est store MDF
qui rreg   nMID             e GDP l5.nEmp nEmp l5.ntey ntey l5.npry l5.nsey nsey nHR nIsh ncl nOpnsh nfrdm nKsh clGDP nfdi Fdisqr npi l5.nlabsh nlabsh nPG nGsh OpsGDP piGDP l5.nMID
est store MDFD

qui rreg  nMID e esqr GDP l5.nEmp nEmp l5.ntey ntey l5.npry l5.nsey nsey nHR nIsh ncl nOpnsh nfrdm nKsh clGDP nfdi Fdisqr npi l5.nlabsh nlabsh nPG nGsh OpsGDP piGDP GDPsqr
est store MDF4
qui rreg  nMID        GDP l5.nEmp nEmp l5.ntey ntey l5.npry l5.nsey nsey nHR nIsh 
est store MDF5
qui rreg  nMID            l5.nEmp nEmp l5.ntey ntey l5.npry l5.nsey nsey nHR nIsh              
est store MDF6 
qui rreg  nMID        GDP
est store MDF7
est table MDF1 MDF2  MDFD1 MDFD2   MDF4 MDFD MDF  MDF5 MDF6 MDF7  , b(%9.3f)star stats(N r2_a) drop(   i.id i.year  )

qui rreg  T20   GDPsqr esqr e GDP l5.nEmp nEmp l5.ntey ntey l5.npry npry l5.nsey nsey nHR l5.nlabsh ncl nIsh nGsh nfrdm nOpnsh OpsGDP nKsh nfdi Fdisqr npi piGDP clGDP nPG         i.id i.year
est store T20F1
qui rreg  T20   GDPsqr esqr e GDP l5.nEmp nEmp l5.ntey ntey l5.npry npry l5.nsey nsey nHR l5.nlabsh ncl nIsh nGsh nfrdm nOpnsh OpsGDP nKsh nfdi Fdisqr npi piGDP clGDP nPG L5.nT20 i.id i.year
est store T20FD1
qui rreg  T20    e GDP l5.nEmp nEmp l5.ntey ntey l5.npry npry l5.nsey nsey nHR l5.nlabsh ncl nIsh nGsh nfrdm nOpnsh OpsGDP nKsh nfdi Fdisqr npi piGDP clGDP nPG         i.id i.year
est store T20F2
qui rreg  T20    e GDP l5.nEmp nEmp l5.ntey ntey l5.npry npry l5.nsey nsey nHR l5.nlabsh ncl nIsh nGsh nfrdm nOpnsh OpsGDP nKsh nfdi Fdisqr npi piGDP clGDP nPG L5.nT20 i.id i.year
est store T20FD2

qui rreg   nT20             e GDP l5.nEmp nEmp l5.ntey ntey l5.npry npry l5.nsey nsey nHR l5.nlabsh ncl nIsh nGsh nfrdm  nOpnsh OpsGDP nKsh nfdi Fdisqr npi piGDP clGDP nPG 
est store T20F
qui rreg   nT20             e GDP l5.nEmp nEmp l5.ntey ntey l5.npry npry l5.nsey nsey nHR l5.nlabsh ncl nIsh nGsh nfrdm  nOpnsh OpsGDP nKsh nfdi Fdisqr npi piGDP clGDP nPG L5.nT20 
est store T20FD

qui rreg nT20   GDPsqr esqr e GDP l5.nEmp nEmp l5.ntey ntey l5.npry npry l5.nsey nsey nHR l5.nlabsh ncl nIsh nGsh nfrdm nOpnsh OpsGDP nKsh nfdi Fdisqr npi piGDP clGDP nPG 
est store T20F4
qui rreg nT20               e GDP l5.nEmp nEmp l5.ntey ntey l5.npry npry l5.nsey nsey nHR l5.nlabsh ncl nIsh nGsh             
est store T20F5
qui rreg nT20                     l5.nEmp nEmp l5.ntey ntey l5.npry npry l5.nsey nsey nHR l5.nlabsh ncl nIsh nGsh 
est store T20F6
est table T20F1 T20F2 T20FD1 T20FD2   T20FD T20F T20F5  T20F6 , b(%9.3f)star stats(N r2_a) drop(  i.id i.year )

qui rreg  B20    esqr GDPsqr e GDP l5.nEmp nIsh ncl nOpnsh nfdi nGsh l5.nsey l5.npry l5.ntey l5.nlabsh Fdisqr nHR nPG OpsGDP clGDP nKsh nfrdm piGDP npi          i.id i.year
est store B20F1
qui rreg  B20    esqr GDPsqr e GDP l5.nEmp nIsh nHR nOpnsh OpsGDP l5.nsey l5.npry l5.ntey l5.nlabsh nfdi nKsh nGsh ncl Fdisqr clGDP nfrdm piGDP npi nPG  L5.nB20 i.id i.year
est store B20FD1
qui rreg  B20                e GDP l5.nEmp nIsh ncl nOpnsh nfdi nGsh l5.nsey l5.npry l5.ntey l5.nlabsh Fdisqr nHR nPG OpsGDP clGDP nKsh nfrdm piGDP npi          i.id i.year
est store B20F2
qui rreg  B20                e GDP l5.nEmp nIsh nHR nOpnsh OpsGDP l5.nsey l5.npry l5.ntey l5.nlabsh nfdi nKsh nGsh ncl Fdisqr clGDP nfrdm piGDP npi nPG  L5.nB20 i.id i.year
est store B20FD2

qui rreg   nB20              e GDP l5.nEmp nIsh nHR nOpnsh OpsGDP l5.nsey l5.npry l5.ntey l5.nlabsh nfdi nKsh nGsh ncl Fdisqr clGDP nfrdm piGDP npi nPG              
est store B20F
qui rreg   nB20              e GDP l5.nEmp nIsh nHR nOpnsh OpsGDP l5.nsey l5.npry l5.ntey l5.nlabsh nfdi nKsh nGsh ncl Fdisqr clGDP nfrdm piGDP npi nPG  L5.nB20         
est store B20FD

qui rreg  nB20  e GDPsqr GDP l5.nEmp nIsh nHR nOpnsh OpsGDP l5.nsey l5.npry l5.ntey l5.nlabsh nfdi nKsh nGsh ncl Fdisqr clGDP nfrdm piGDP npi nPG esqr               
est store B20F4
qui rreg  nB20  e        GDP l5.nEmp nIsh nHR nOpnsh OpsGDP     
est store B20F5
qui rreg  nB20           GDP l5.nEmp nIsh nHR nOpnsh OpsGDP        
est store B20F6
est table B20F1  B20F2 B20FD1  B20FD2   B20F4 B20F B20FD B20F5 B20F6 , b(%9.3f)star stats(N r2_a) drop (   i.id i.year  )

qui rreg  MES  e GDP GDPsqr l5.nEmp nEmp nIsh nHR l5.ntey ntey l5.npry npry l5.nsey nsey ncl nfdi nKsh nPG l5.nlabsh nlabsh piGDP npi nfrdm clGDP nGsh nOpnsh OpsGDP Fdisqr esqr          i.id i.year
est store MEF1
qui rreg  MES  e GDP GDPsqr l5.nEmp nEmp nIsh nHR l5.ntey ntey l5.npry npry l5.nsey nsey ncl nfdi nKsh nPG l5.nlabsh nlabsh piGDP npi nfrdm clGDP nGsh nOpnsh OpsGDP Fdisqr esqr L5.nMES  i.id i.year
est store MEFD1
qui rreg  MES  e GDP        l5.nEmp nEmp nIsh nHR l5.ntey ntey l5.npry npry l5.nsey nsey ncl nfdi nKsh nPG l5.nlabsh nlabsh piGDP npi nfrdm clGDP nGsh nOpnsh OpsGDP Fdisqr               i.id i.year
est store MEF2
qui rreg  MES  e GDP        l5.nEmp nEmp nIsh nHR l5.ntey ntey l5.npry npry l5.nsey nsey ncl nfdi nKsh nPG l5.nlabsh nlabsh piGDP npi nfrdm clGDP nGsh nOpnsh OpsGDP Fdisqr      L5.nMES  i.id i.year
est store MEFD2

qui rreg   nMES       e GDP l5.nEmp nEmp nIsh nHR l5.ntey ntey l5.npry npry l5.nsey nsey ncl nfdi nKsh nPG l5.nlabsh nlabsh piGDP npi nfrdm clGDP nGsh nOpnsh OpsGDP Fdisqr  
est store MEF
qui rreg   nMES       e GDP l5.nEmp nEmp nIsh nHR l5.ntey ntey l5.npry npry l5.nsey nsey ncl nfdi nKsh nPG l5.nlabsh nlabsh piGDP npi nfrdm clGDP nGsh nOpnsh OpsGDP Fdisqr L5.nMES
est store MEFD

qui rreg  nMES e GDP l5.nEmp nEmp nIsh nHR l5.ntey ntey l5.npry npry l5.nsey nsey ncl nfdi nKsh nPG l5.nlabsh nlabsh piGDP npi nfrdm clGDP nGsh nOpnsh OpsGDP Fdisqr esqr GDPsqr 
est store MEF4	   
qui rreg  nMES e GDP l5.nEmp nEmp nIsh nHR l5.ntey ntey l5.npry npry l5.nsey nsey ncl     
est store MEF5
qui rreg  nMES       l5.nEmp nEmp nIsh nHR l5.ntey ntey l5.npry npry l5.nsey nsey     
est store MEF6
est table  MEF1 MEF2 MEFD1  MEFD2  MEF4 MEF MEFD MEF5 MEF6   , b(%9.3f)star stats(N r2_a) drop(  i.id i.year )

qui rreg  MIS  e GDP nIsh nKsh nOpnsh OpsGDP ncl clGDP nfdi Fdisqr nHR L5.nEmp l5.ntey L5.nsey L5.npry nfrdm nGsh nPG nlabsh piGDP npi esqr GDPsqr         i.id i.year
est store MIF1
qui rreg  MIS  e GDP nIsh nKsh nOpnsh OpsGDP ncl clGDP nfdi Fdisqr nHR L5.nEmp l5.ntey L5.nsey L5.npry nfrdm nGsh nPG nlabsh piGDP npi esqr GDPsqr L5.nMIS i.id i.year
est store MIFD1
qui rreg  MIS  e GDP nIsh nKsh nOpnsh OpsGDP ncl clGDP nfdi Fdisqr nHR L5.nEmp l5.ntey L5.nsey L5.npry nfrdm nGsh nPG nlabsh piGDP npi         i.id i.year
est store MIF2
qui rreg  MIS  e GDP nIsh nKsh nOpnsh OpsGDP ncl clGDP nfdi Fdisqr nHR L5.nEmp l5.ntey L5.nsey L5.npry nfrdm nGsh nPG nlabsh piGDP npi L5.nMIS i.id i.year
est store MIFD2

qui rreg   nMIS  e GDP nIsh nKsh nOpnsh OpsGDP ncl clGDP nfdi Fdisqr nHR L5.nEmp l5.ntey L5.nsey L5.npry nfrdm nGsh nPG nlabsh piGDP npi 
est store MIF
qui rreg   nMIS  e GDP nIsh nKsh nOpnsh OpsGDP ncl clGDP nfdi Fdisqr nHR L5.nEmp l5.ntey L5.nsey L5.npry nfrdm nGsh nPG nlabsh piGDP npi L5.nMIS 
est store MIFD

qui rreg  nMIS e GDP nIsh nKsh nOpnsh OpsGDP ncl clGDP nfdi Fdisqr nHR L5.nEmp l5.ntey L5.nsey L5.npry nfrdm nGsh nPG nlabsh piGDP npi esqr GDPsqr 
est store MIF4	  
qui rreg  nMIS e     nIsh nKsh nOpnsh OpsGDP ncl clGDP                                             
est store MIF5
qui rreg  nMIS       nIsh nKsh nOpnsh OpsGDP ncl clGDP                      
est store MIF6
est table MIF1 MIF2 MIFD1 MIFD2 MIF4 MIF MIFD MIF5 MIF6  , b(%9.3f)star stats(N r2_a) drop (   i.id i.year )

qui rreg  MPS  GDP esqr GDPsqr l5.nEmp nEmp l5.npry l5.nsey nKsh nIsh ntey nPG nOpnsh nHR ncl clGDP l5.nlabsh nlabsh OpsGDP nGsh nfrdm nfdi Fdisqr piGDP npi e  i.id i.year
est store MPF1
qui rreg  MPS  GDP esqr GDPsqr l5.nEmp nEmp l5.npry l5.nsey nKsh nIsh ntey nPG nOpnsh nHR ncl clGDP l5.nlabsh nlabsh OpsGDP nGsh nfrdm nfdi Fdisqr piGDP npi e L5.nMPS i.id i.year
est store MPFD1
qui rreg  MPS  GDP             l5.nEmp nEmp l5.npry l5.nsey nKsh nIsh ntey nPG nOpnsh nHR ncl clGDP l5.nlabsh nlabsh OpsGDP nGsh nfrdm nfdi Fdisqr piGDP npi e  i.id i.year
est store MPF2
qui rreg  MPS  GDP             l5.nEmp nEmp l5.npry l5.nsey nKsh nIsh ntey nPG nOpnsh nHR ncl clGDP l5.nlabsh nlabsh OpsGDP nGsh nfrdm nfdi Fdisqr piGDP npi e L5.nMPS i.id i.year
est store MPFD2

qui rreg   nMPS GDP            l5.nEmp nEmp l5.npry l5.nsey nKsh nIsh ntey nPG nOpnsh nHR ncl clGDP l5.nlabsh nlabsh OpsGDP nGsh nfrdm nfdi Fdisqr piGDP npi e
est store MPF
qui rreg   nMPS GDP            l5.nEmp nEmp l5.npry l5.nsey nKsh nIsh ntey nPG nOpnsh nHR ncl clGDP l5.nlabsh nlabsh OpsGDP nGsh nfrdm nfdi Fdisqr piGDP npi e L5.nMPS
est store MPFD	

qui rreg  nMPS GDP esqr GDPsqr l5.nEmp nEmp l5.npry l5.nsey nKsh nIsh ntey nPG nOpnsh nHR ncl clGDP l5.nlabsh nlabsh OpsGDP nGsh nfrdm nfdi Fdisqr piGDP npi e
est store MPF4 
qui rreg  nMPS GDP             l5.nEmp nEmp l5.npry l5.nsey nKsh      
est store MPF5
qui rreg  nMPS                              l5.npry l5.nsey nKsh      
est store MPF6
est table MPF1 MPF2 MPFD1 MPFD2 MPF4 MPF MPFD MPF5 MPF6  , b(%9.3f)star stats(N r2_a) drop (   i.id i.year )

est table    GiF1 GiF2 GiFD1 GiFD2  MIF2 MIFD2  B20F2 B20FD2  MEF2 MEFD2  T20F2 T20FD2  MDF2 MDFD2   MPF2 MPFD2 , b(%9.3f)star stats(N r2_a) drop(  i.id i.year )

est table    GiF1 GiF  GiFD         MIF  MIFD   B20F  B20FD   MEF MEFD    T20F  T20FD   MDF  MDFD    MPF  MPFD   , b(%9.3f)star stats(N r2_a) drop(  i.id i.year )

qui rreg  n1   esqr GDPsqr e GDP l5.nEmp nIsh nHR nOpnsh OpsGDP l5.nsey l5.npry l5.ntey l5.nlabsh nfdi nKsh nGsh ncl Fdisqr clGDP nfrdm piGDP npi nPG        i.id i.year
est store D1F1
qui rreg  n1   esqr GDPsqr e GDP l5.nEmp nIsh nHR nOpnsh OpsGDP l5.nsey l5.npry l5.ntey l5.nlabsh nfdi nKsh nGsh ncl Fdisqr clGDP nfrdm piGDP npi nPG  L5.nn1 i.id i.year
est store D1FD1
qui rreg  n1               e GDP l5.nEmp nIsh nHR nOpnsh OpsGDP l5.nsey l5.npry l5.ntey l5.nlabsh nfdi nKsh nGsh ncl Fdisqr clGDP nfrdm piGDP npi nPG          i.id i.year
est store D1F2
qui rreg  n1               e GDP l5.nEmp nIsh nHR nOpnsh OpsGDP l5.nsey l5.npry l5.ntey l5.nlabsh nfdi nKsh nGsh ncl Fdisqr clGDP nfrdm piGDP npi nPG  L5.nn1 i.id i.year
est store D1FD2

qui rreg    nn1  e      GDP l5.nEmp nIsh nHR nOpnsh OpsGDP l5.nsey l5.npry l5.ntey l5.nlabsh nfdi nKsh nGsh ncl Fdisqr clGDP nfrdm piGDP npi nPG              
est store D1F
qui rreg    nn1  e      GDP l5.nEmp nIsh nHR nOpnsh OpsGDP l5.nsey l5.npry l5.ntey l5.nlabsh nfdi nKsh nGsh ncl Fdisqr clGDP nfrdm piGDP npi nPG L5.nn1          
est store D1FD

qui rreg  nn1  e GDPsqr GDP l5.nEmp nIsh nHR nOpnsh OpsGDP l5.nsey l5.npry l5.ntey l5.nlabsh nfdi nKsh nGsh ncl Fdisqr clGDP nfrdm piGDP npi nPG esqr               
est store D1F4
qui rreg  nn1  e        GDP l5.nEmp nIsh nHR nOpnsh OpsGDP     
est store D1F5
qui rreg  nn1           GDP l5.nEmp nIsh nHR nOpnsh OpsGDP        
est store D1F6
est table D1F1 D1FD1 D1FD2  D1F2  D1F4 D1F D1FD D1F5 D1F6 , b(%9.3f)star stats(N r2_a) drop (   i.id i.year  )

qui rreg  n10   GDPsqr esqr e GDP l5.nEmp nEmp l5.ntey ntey l5.npry l5.nsey nHR l5.nlabsh ncl nIsh nGsh nfrdm nOpnsh OpsGDP nKsh nfdi Fdisqr npi piGDP clGDP nPG         i.id i.year
est store D10F1
qui rreg  n10   GDPsqr esqr e GDP l5.nEmp nEmp l5.ntey ntey l5.npry l5.nsey nHR l5.nlabsh ncl nIsh nGsh nfrdm nOpnsh OpsGDP nKsh nfdi Fdisqr npi piGDP clGDP nPG L5.nn10 i.id i.year
est store D10FD1
qui rreg  n10               e GDP l5.nEmp nEmp l5.ntey ntey l5.npry l5.nsey nHR l5.nlabsh ncl nIsh nGsh nfrdm nOpnsh OpsGDP nKsh nfdi Fdisqr npi piGDP clGDP nPG         i.id i.year
est store D10F2
qui rreg  n10               e GDP l5.nEmp nEmp l5.ntey ntey l5.npry l5.nsey nHR l5.nlabsh ncl nIsh nGsh nfrdm nOpnsh OpsGDP nKsh nfdi Fdisqr npi piGDP clGDP nPG L5.nn10 i.id i.year
est store D10FD2

qui rreg    nn10            e GDP l5.nEmp nEmp l5.ntey ntey l5.npry l5.nsey nHR l5.nlabsh ncl nIsh nGsh nfrdm nOpnsh OpsGDP nKsh nfdi Fdisqr npi piGDP clGDP nPG 
est store D10F
qui rreg    nn10            e GDP l5.nEmp nEmp l5.ntey ntey l5.npry l5.nsey nHR l5.nlabsh ncl nIsh nGsh nfrdm nOpnsh OpsGDP nKsh nfdi Fdisqr npi piGDP clGDP nPG L5.nn10 
est store D10FD

qui rreg nn10   GDPsqr esqr e GDP l5.nEmp nEmp l5.ntey ntey l5.npry l5.nsey nHR l5.nlabsh ncl nIsh nGsh nfrdm nOpnsh OpsGDP nKsh nfdi Fdisqr npi piGDP clGDP nPG 
est store D10F4
qui rreg nn10                 GDP l5.nEmp nEmp l5.ntey ntey l5.npry l5.nsey nHR l5.nlabsh ncl nIsh nGsh             
est store D10F5
qui rreg nn10                     l5.nEmp nEmp l5.ntey ntey l5.npry l5.nsey nHR l5.nlabsh ncl nIsh nGsh 
est store D10F6
est table D10F1 D10FD1  D10FD2 D10F2 D10F4 D10FD1 D10FD D10F D10F5  D10F6 , b(%9.3f)star stats(N r2_a) drop(  i.id i.year )

est table  D1F1  D1FD1  D1FD2  D1F2   D1FD  D1F   D1F4  , b(%9.3f)star stats(N r2_a) drop ( i.id i.year  )

est table  D10F1 D10FD1 D10FD2 D10F2  D10FD D10F  D10F4 , b(%9.3f)star stats(N r2_a) drop(  i.id i.year )

*Summary

est table  GiF1  GiFD1  GiFD2  GiF2   GiF  GiFD  GiF4   , b(%9.3f)star stats(N r2_a) drop(  i.id i.year )

est table  MPF1  MPFD1  MPFD2  MPF2   MPF  MPFD  MPF4   , b(%9.3f)star stats(N r2_a) drop(  i.id i.year )

est table  MIF1  MIFD1  MIFD2  MIF2   MIF  MIFD  MIF4   , b(%9.3f)star stats(N r2_a) drop(  i.id i.year )

est table  MEF1  MEFD1  MEFD2  MEF2   MEF  MEFD  MEF4   , b(%9.3f)star stats(N r2_a) drop(  i.id i.year )

est table  MDF1  MDFD1  MDFD2  MDF2   MDF  MDFD  MDF4   , b(%9.3f)star stats(N r2_a) drop(  i.id i.year )

est table  B20F1 B20FD1 B20FD2 B20F2  B20F B20FD B20F4  , b(%9.3f)star stats(N r2_a) drop(  i.id i.year )

est table  T20F1 T20FD1 T20FD2 T20F2  T20F T20FD T20F4  , b(%9.3f)star stats(N r2_a) drop(  i.id i.year )


******************************
* Table A12~14 (LSDV, The years really used are from 1985 to 2010, a span of 30 years )

est table  MIF2 MIFD2  B20F2 B20FD2  T20F2 T20FD2 MPF2 MPFD2  MEF2 MEFD2  MDF2 MDFD2 GiF2 GiFD2 , b(%9.3f)star stats(N r2_a) drop(  i.id i.year )

* Table A151~153 (POLS)
est table GiF  GiFD   B20F B20FD  MEF  MEFD   MDF MDFD      T20F  T20FD   MIF MIFD    MPF MPFD   , b(%9.3f)star stats(N r2_a) drop(     )


******************************
*Table 13 (FE-time LSDV regressions)

est table  GiF2  MEF2  MDF2   , b(%9.3f)star stats(N r2_a) drop(   i.id i.year )

*Table 15 (FE-time POLS regressions)

est table  B20F   MEF         , b(%9.3f)star stats(N r2_a) drop(     _cons  )


est table GiF  MIF  T20F  MDF  MPF,  b(%9.3f)star stats(N r2_a) drop(     _cons  )


capture log close
