# Supplementary material for: Robust determinants of income distribution across and within countries
Source: PLoS One. 2021 Jul 1;16(7):e0253291. doi: 10.1371/journal.pone.0253291 (PMC8248696; doi:10.1371/journal.pone.0253291)
Supplement: S6 File — (DO) [file pone.0253291.s007.do]

clear
clear matrix
clear mata
set more off
set matsize 2000

use               "C:\Users\frank\Dropbox\2019RevisedPapers\GiniKuz2019\Submission\EmpiricalEco\Supplementary\GiniKuzAvgData2020.dta", clear
capture log using "C:\Users\frank\Dropbox\2019RevisedPapers\GiniKuz2019\Submission\EmpiricalEco\Supplementary\GiniKuz2020REP.log", text replace

*This replication uses fixed time form for the data transferring and regressions

*Here in the file GiniKuz2018B.dta ALL vars are 5 year averaged including inequalities
egen jd=group(area)
egen id=group(iso3)
xtset id year

gen Gini=gini_avg*giniratio*0.01
gen sqrtginiratio=giniratio^.5
gen MPS=0.5*mps_avg*(1+sqrtginiratio)+0.5*mis_avg*(1-sqrtginiratio)
gen MIS=0.5*mps_avg*(1-sqrtginiratio)+0.5*mis_avg*(1+sqrtginiratio)
egen avgmps=mean(MPS), by(id)
egen avgmis=mean(MIS), by(id)
gen pi=pib*0.01
gen HR=log(avh)
gen Emp=emp/pop
gen PG=pop_grow
gen TFP=rtfpn
*hc is PWT90 human capital, ahc15 is ROBERT-LEE human capital, both are highly correlated with GDP
gen HC=hc
gen HC1=ahc15

*1. level definitions in log per-capita: K I G X M Open

gen GDP=log(cgdpo/pop)
gen K=log(ck/pop)
gen I=log(csh_i*cgdpo/pop)
gen G=log(csh_g*cgdpo/pop)
gen X=log(csh_x*cgdpo/pop)
gen M=log(-csh_m*cgdpo/pop)
gen Open=log((csh_x-csh_m)*cgdpo/pop)
*mean(GDP)=9.3829

*2. ratio definitions of level variables: Ksh Ish Gsh Xsh Msh Opensh

gen Ksh=ck/cgdpo
gen Ish=csh_i
gen Gsh=csh_g
gen Xsh=csh_x
gen Msh=-csh_m
gen Opnsh=csh_x-csh_m

*3. ratio definitions of log pre-capita variables: Kap Inv Gov Xpt Mpt Opn
gen Kap=K/GDP
gen Inv=I/GDP
gen Gov=G/GDP
gen Xpt=X/GDP
gen Mpt=M/GDP
gen Opn=Open/GDP

********************************************************************
***using large dataset, the results are similar to using the small dataset
********************************************************************
*Definitions
*FDI financial development index          *FMD financial market depth index         
*FME financial market efficiancy index    *CL  civil liberties index
*PR  political rights index               *frdm freedom dummy
*NSP	NO SCHOOLING POP SHARE            *TPP	TOTAL PRIMARY SCHOOL POP SHARE
*TSP	TOTAL SECONDARY SCHOOL POP SHARE  *TTP	TOTAL TETIARY POP SHARE
*PRP	FINISHED PRIMARY SCHOOL POP SHARE *TEP	FINISHED TETIARY POP SHARE
*AHC	AVERAGE HC                        *PRY	AVERGAGE PRIMARY YEAR
*SEY	AVERGAGE SECONDAY YEAR            *TEY	AVERAGE TETIARY YEAR
gen pry=pry15
gen tey=tey15
gen sey=sey15
gen prp=prp15
gen sep=setp15
gen tep=tep15
*The five-year averaged Gini / MIS between-std  is double of within-std, but MPS between std is only one fifth of within-std, which differs  from annual MPS
****************************************************************************************************************************

*total 79 countries, in which two cuontries , #28 and 8, have only one obs

bysort id: su MIS MPS Gini
************KEY  KEY***************

*1) Regression of inequality on determinants to remove multicollinearity

*Ancillary regressions, adding area dummy makes the OpnGDP more significant
********************************************************************************
qui reg Gini  i.id i.year  
       predict nGini, residuals
qui reg MPS   i.id i.year  
       predict nMPS, residuals
qui reg MIS    i.id i.year  
       predict nMIS, residuals	   
gen piet=MPS-MIS	
qui reg piet i.id i.year  
       predict npiet, residuals
gen MDS=nMIS*nMPS

*Regression of GINI on MDSs, no srial correlatino in the FE, large VIF with raw data, small VIF with the new data
qui reg   Gini  MPS  MIS  MDS    i.id  i.year
vif
qui reg   Gini  nMPS  nMIS  MDS    i.id  i.year
vif
qui reg   nGini  nMPS  nMIS  MDS    
vif

*Var decolinearization	  
qui reg sey    i.id  i.year  
           predict nsey, residuals        
qui reg tey    i.id  i.year  
           predict ntey, residuals  
qui reg pry    i.id  i.year  
           predict npry, residuals     
qui reg sep    i.id i.year  
           predict nsep, residuals
qui reg prp    i.id i.year  
           predict nprp, residuals 
qui reg tep    i.id i.year  
           predict ntep, residuals 		   
qui reg K      i.id  i.year  
           predict nK, residuals  
qui reg Ksh     i.id  i.year  
           predict nKsh, residuals		   
qui reg Kap     i.id  i.year  
           predict nKap, residuals		   
qui reg I       i.id  i.year  
           predict nI, residuals
qui reg Ish     i.id i.year
           predict nIsh, residuals		   
qui reg Inv     i.id  i.year  
           predict nInv, residuals		   
qui reg X       i.id  i.year  
           predict nX, residuals   
qui reg Xsh     i.id  i.year  
           predict nXsh, residuals  		   
qui reg Xpt     i.id  i.year  
           predict nXpt, residuals  		   
qui reg M       i.id  i.year  
           predict nM, residuals
qui reg Msh     i.id  i.year  
           predict nMsh, residuals		   
qui reg Mpt     i.id  i.year  
           predict nMpt, residuals		   	   
qui reg G       i.id  i.year  
           predict nG, residuals
qui reg Gsh     i.id  i.year  
           predict nGsh, residuals		   
qui reg Gov     i.id i.year
           predict nGov, residuals		    
qui reg PG      i.id  i.year  
           predict nPG, residuals
qui reg Emp     i.id  i.year  
           predict nEmp, residuals
qui reg HR      i.id  i.year  
            predict nHR, residuals
qui reg labsh   i.id  i.year  
            predict nlabsh, residuals
qui reg frdm    i.id i.year  
            predict nfrdm, residuals
qui reg cl      i.id i.year  
           predict ncl, residuals
qui reg pr      i.id i.year  
           predict npr, residuals
qui reg fdi     i.id i.year  
           predict nfdi, residuals
qui reg fmd     i.id i.year  
            predict nfmd, residuals
qui reg fme     i.id i.year  
            predict nfme, residuals
qui reg TFP     i.year i.id  
            predict nTFP, residuals
qui reg HC      i.id i.year  
            predict nHC, residuals
qui reg pi      i.id i.year  
          predict npi, residuals  
qui reg GDP     i.id i.year  
	      predict nGDP, residuals
qui reg pop     i.id i.year
         predict npop, residuals
qui reg Open    i.id  i.year  
         predict nOpen, residuals
qui reg Opnsh  i.id  i.year  
         predict nOpnsh, residuals  
qui reg Opn     i.id  i.year  
         predict nOpn, residuals  
	  
gen Fdisqr=nfdi^2   
gen GDP2=nGDP^2
gen GDPsq=GDP^2

*corr  Gini MPS MIS   nGini nMPS nMIS    GDP nGDP   K Ksh Kap  nK nKsh nKap    Open Opensh Opn   nOpen nOpensh nOpn   G Gsh Gov   nG nGsh nGov   I Ish Inv   nI nIsh nInv 

qui reg  Gini  L5.sey sey cl fdi  L5.GDP csh_x csh_i  
vif
 *decile income shares 
gen n1=m1*0.01
gen n2=m2*0.01
gen n3=m3*0.01
gen n4=m4*0.01
gen n5=m5*0.01
gen n6=m6*0.01
gen n7=m7*0.01
gen n8=m8*0.01
gen n9=m9*0.01
gen n10=m10*0.01

*Median income share
gen MES=n1+n2+n3+n4+n5
*Middle income share
gen MID=n3+n4+n5+n6+n7+n8
*Top quintile income share
gen T20=n9+n10
*Bottom quintile income share
gen B20=n1+n2

qui reg n1 i.id i.year 
predict nn1, residuals
qui reg n2 i.id i.year 
predict nn2, residuals
qui reg n3 i.id i.year 
predict nn3, residuals
qui reg n4 i.id i.year 
predict nn4, residuals
qui reg n5 i.id i.year 
predict nn5, residuals
qui reg n6 i.id i.year 
predict nn6, residuals
qui reg n7 i.id i.year 
predict nn7, residuals
qui reg n8 i.id i.year 
predict nn8, residuals
qui reg n9 i.id i.year 
predict nn9, residuals
qui reg n10 i.id i.year 
predict nn10, residuals	

qui reg MID i.id i.year
   predict nMID, residuals
qui reg MES i.id i.year
   predict nMES, residuals
qui reg B20 i.id i.year
   predict nB20, residuals
qui reg T20 i.id i.year
   predict nT20, residuals
   
 *Replication of Barro (2000) on panel data
 *TABLE 6
gen OpGDP=Opnsh*GDP
qui reg Gini GDP GDPsq  tey sey pry cl frdm Opnsh OpGDP i.jd i.year
vif

qui sureg ( Gini GDP GDPsq tey sey pry Opnsh OpGDP i.id 2010.year)( Gini GDP GDPsq tey sey pry Opnsh OpGDP i.id 2005.year)( Gini GDP GDPsq tey sey pry Opnsh OpGDP i.id 2000.year)( Gini GDP GDPsq tey sey pry Opnsh OpGDP i.id 1995.year)( Gini GDP GDPsq tey sey pry Opnsh OpGDP i.id 1990.year) ,corr
 est store Gini_br6
qui sureg ( Gini GDP GDPsq tey sey pry Opnsh       i.jd 2010.year)( Gini GDP GDPsq tey sey pry Opnsh       i.jd 2005.year)( Gini GDP GDPsq tey sey pry Opnsh       i.jd 2000.year)( Gini GDP GDPsq tey sey pry Opnsh       i.jd 1995.year)( Gini GDP GDPsq tey sey pry Opnsh      i.jd 1990.year) ,corr
 est store Gini_br5 
qui sureg ( Gini GDP GDPsq tey sey pry cl          i.jd 2010.year)( Gini GDP GDPsq tey sey pry cl          i.jd 2005.year)( Gini GDP GDPsq tey sey pry cl          i.jd 2000.year)( Gini GDP GDPsq tey sey pry cl          i.jd 1995.year)( Gini GDP GDPsq tey sey pry cl         i.jd 1990.year) ,corr
 est store Gini_br4
qui sureg ( Gini GDP GDPsq tey sey pry frdm        i.jd 2010.year)( Gini GDP GDPsq tey sey pry frdm        i.jd 2005.year)( Gini GDP GDPsq tey sey pry frdm        i.jd 2000.year)( Gini GDP GDPsq tey sey pry frdm        i.jd 1995.year)( Gini GDP GDPsq tey sey pry frdm       i.jd 1990.year) ,corr
 est store Gini_br3
qui sureg ( Gini GDP GDPsq tey sey pry             i.jd 2010.year)( Gini GDP GDPsq tey sey pry             i.jd 2005.year)( Gini GDP GDPsq tey sey pry             i.jd 2000.year)( Gini GDP GDPsq tey sey pry             i.jd 1995.year)( Gini GDP GDPsq tey sey pry            i.jd 1990.year) ,corr
 est store Gini_br2
qui sureg ( Gini GDP GDPsq                         i.jd 2010.year)( Gini GDP GDPsq                         i.jd 2005.year)( Gini GDP GDPsq                         i.jd 2000.year)( Gini GDP GDPsq                         i.jd 1995.year)( Gini GDP GDPsq                        i.jd 1990.year) ,corr
 est store Gini_br1

est table  Gini_br1 Gini_br2 Gini_br3 Gini_br4   Gini_br5 Gini_br6   , b(%9.3f)star stats(N r2_a)drop(   i.id  i.year  _cons)

*Replication LSZ on panel data
*TABLE 8
qui reg  Gini    L5.sey cl fdi L5.GDP Xsh Ish  
vif
  qui rreg  Gini       L5.sey cl fdi  
est store  Gini_ols
  qui xtivreg Gini     L5.sey cl (fdi=l5.fdi ) , be
est store  Gini_iv1r
 qui xtivreg  Gini     L5.sey cl (fdi=l5.fdi ) L5.GDP   , be
est store  Gini_iv2r
  qui xtivreg Gini     L5.sey cl (fdi=l5.fdi ) L5.GDP Xsh    , be
est store  Gini_iv3r
  qui xtivreg Gini     L5.sey cl (fdi=l5.fdi ) L5.GDP Xsh Ish    , be
est store  Gini_iv4r

est table Gini_ols Gini_iv1r  Gini_iv2r  Gini_iv3r   Gini_iv4r , b(%9.3f)star stats(N r2_a) 

gen OpnGDPr=Opnsh*GDP
gen IGDPr=Ish*GDP

*replication of Milanovic2005 on panel data
*TABLE 10
qui reg  n5  GDP OpnGDPr fdi Ish IGDPr frdm  pi pop l5.Opnsh l5.Gsh
vif
qui reg n10  GDP OpnGDPr fdi Ish IGDPr frdm  pi pop l5.Opnsh l5.Gsh
vif
qui ivreg2 n1  GDP OpnGDPr fdi Ish IGDPr frdm  pi (Opnsh Gsh= pop l5.Opnsh L5.Gsh ) , robust gmm2s cluster( id )
est store m1r
qui ivreg2 n2  GDP OpnGDPr fdi Ish IGDPr frdm  pi (Opnsh Gsh= pop l5.Opnsh L5.Gsh ) , robust gmm2s cluster( id )
est store m2r
qui ivreg2 n3  GDP OpnGDPr fdi Ish IGDPr frdm  pi (Opnsh Gsh= pop l5.Opnsh L5.Gsh ) , robust gmm2s cluster( id )
est store m3r
qui ivreg2 n4  GDP OpnGDPr fdi Ish IGDPr frdm  pi (Opnsh Gsh= pop l5.Opnsh L5.Gsh ) , robust gmm2s cluster( id )
est store m4r
qui ivreg2 n5  GDP OpnGDPr fdi Ish IGDPr frdm  pi (Opnsh Gsh= pop l5.Opnsh L5.Gsh ) , robust gmm2s cluster( id )
est store m5r
qui ivreg2 n6  GDP OpnGDPr fdi Ish IGDPr frdm  pi (Opnsh Gsh= pop l5.Opnsh L5.Gsh ) , robust gmm2s cluster( id )
est store m6r
qui ivreg2 n7  GDP OpnGDPr fdi Ish IGDPr frdm  pi (Opnsh Gsh= pop l5.Opnsh L5.Gsh ) , robust gmm2s cluster( id )
est store m7r
qui ivreg2 n8  GDP OpnGDPr fdi Ish IGDPr frdm  pi (Opnsh Gsh= pop l5.Opnsh L5.Gsh ) , robust gmm2s cluster( id )
est store m8r
qui ivreg2 n9  GDP OpnGDPr fdi Ish IGDPr frdm  pi (Opnsh Gsh= pop l5.Opnsh L5.Gsh ) , robust gmm2s cluster( id )
est store m9r
qui ivreg2 m10 GDP OpnGDPr fdi Ish IGDPr frdm  pi (Opnsh Gsh= pop l5.Opnsh L5.Gsh ) , robust gmm2s cluster( id )
est store m10r

est table m1r m2r m3r m4r m5r m6r m7r m8r m9r m10r  , b(%9.3f)star stats(N r2_a) drop (  _cons)

qui  reg GDP nGini L5.nGini  nMID L5.nMID  nT20 L5.nT20  nMIS nMPS L5.nMIS L5.nMPS  nEmp nG nI nK nHR ntey nsey npry ntep nprp nsep  nX nM nfdi ncl nfrdm nPG npi nlabsh  i.id i.year
  predict e, residuals
  predict GDPe
  gen esqr=e^2
*GDPe netted by id and year FEs, we need to choose the form of GDPe so that the terms of e and GDP are not much correlated
 gen GDPr=GDP
    drop GDP 
    qui reg GDPe   i.id i.year  
	predict GDP, residuals
 gen GDPsqr=GDP^2
	egen avggdp=mean(GDPe), by(id)
 gen GDPsqre=(GDPe-avggdp)^2

gen clGDP=ncl*GDP
gen piGDP=npi*GDP
gen OpenGDP=nOpen*GDP
gen OpshGDP=nOpnsh*GDP
gen OpnGDP=nOpn*GDP
gen IGDP=nIsh*GDP
gen FdiGDP=nfdi*GDP

*REPLICATION ON QUASI-CROSS-SECTIONAL DATA

*BARRO2000 SUR replication
*TABLE 7, 
qui reg Gini GDP GDPsqr  ntey nsey npry ncl nfrdm nOpnsh OpshGDP i.jd i.year
vif

qui sureg ( Gini GDP GDPsqr  ntey nsey npry nOpnsh OpshGDP i.id 2010.year)( Gini GDP GDPsqr ntey nsey npry nOpnsh OpshGDP i.id 2005.year)( Gini GDP GDPsqr ntey nsey npry nOpnsh OpshGDP i.id 2000.year)( Gini GDP GDPsqr ntey nsey npry nOpnsh OpshGDP i.id 1995.year)( Gini GDP GDPsqr ntey nsey npry nOpnsh OpshGDP i.id 1990.year) ,corr
est store Gini_bar6
qui sureg ( Gini GDP GDPsqr  ntey nsey npry nOpnsh         i.jd 2010.year)( Gini GDP GDPsqr ntey nsey npry nOpnsh         i.jd 2005.year)( Gini GDP GDPsqr ntey nsey npry nOpnsh         i.jd 2000.year)( Gini GDP GDPsqr ntey nsey npry nOpnsh         i.jd 1995.year)( Gini GDP GDPsqr ntey nsey npry nOpnsh         i.jd 1990.year) ,corr
est store Gini_bar5 
qui sureg ( Gini GDP GDPsqr  ntey nsey npry ncl            i.jd 2010.year)( Gini GDP GDPsqr ntey nsey npry ncl            i.jd 2005.year)( Gini GDP GDPsqr ntey nsey npry ncl            i.jd 2000.year)( Gini GDP GDPsqr ntey nsey npry ncl            i.jd 1995.year)( Gini GDP GDPsqr ntey nsey npry ncl            i.jd 1990.year) ,corr
est store Gini_bar4
qui sureg ( Gini GDP GDPsqr  ntey nsey npry nfrdm          i.jd 2010.year)( Gini GDP GDPsqr ntey nsey npry nfrdm          i.jd 2005.year)( Gini GDP GDPsqr ntey nsey npry nfrdm          i.jd 2000.year)( Gini GDP GDPsqr ntey nsey npry nfrdm          i.jd 1995.year)( Gini GDP GDPsqr ntey nsey npry nfrdm          i.jd 1990.year) ,corr
est store Gini_bar3
qui sureg ( Gini GDP GDPsqr  ntey nsey npry                i.jd 2010.year)( Gini GDP GDPsqr ntey nsey npry                i.jd 2005.year)( Gini GDP GDPsqr  ntey nsey npry               i.jd 2000.year)( Gini GDP GDPsqr ntey nsey npry                i.jd 1995.year)( Gini GDP GDPsqr ntey nsey npry                i.jd 1990.year) ,corr
est store Gini_bar2
qui sureg ( Gini GDP GDPsqr                                i.jd 2010.year)( Gini GDP GDPsqr                               i.jd 2005.year)( Gini GDP GDPsqr                               i.jd 2000.year)( Gini GDP GDPsqr                               i.jd 1995.year)( Gini GDP GDPsqr                               i.jd 1990.year) ,corr
est store Gini_bar1

est table  Gini_bar1 Gini_bar2 Gini_bar3 Gini_bar4   Gini_bar5 Gini_bar6   , b(%9.3f)star stats(N r2_a)drop(  i.id   i.year  _cons)

*LSZ replication: LiSquireZou1998
*TABLE 9,
qui reg  nGini  L5.nsey ncl nfdi  L5.GDP nXsh nIsh  
vif

qui rreg     Gini      L5.nsey ncl nfdi   i.id i.year
est store Gini_lsdv
qui rreg     nGini     L5.nsey ncl nfdi   
est store Gini_ols
qui xtivreg nGini      L5.nsey ncl (nfdi=l5.nfdi ) , be
est store Gini_iv1
qui xtivreg  nGini     L5.nsey ncl (nfdi=l5.nfdi ) L5.GDP   , be
est store Gini_iv2
qui xtivreg  nGini     L5.nsey ncl (nfdi=l5.nfdi ) L5.GDP nXsh     , be
est store Gini_iv3
qui xtivreg  nGini     L5.nsey ncl (nfdi=l5.nfdi ) L5.GDP nXsh nIsh    , be  
est store Gini_iv4

est table Gini_ols Gini_iv1  Gini_iv2  Gini_iv3   Gini_iv4 , b(%9.3f)star stats(N r2_a) 

*Replication of Milanovic2015
*TABLE 11,
qui reg  nn5  GDP OpnGDPr nfdi nIsh IGDP nfrdm  npi npop l5.nOpnsh l5.nGsh
vif
qui reg nn10  GDP OpnGDPr nfdi nIsh IGDP nfrdm  npi npop l5.nOpnsh l5.nGsh
vif
qui ivreg2 nn1  GDP OpshGDP nfdi nIsh IGDP nfrdm  npi (nOpnsh nGsh= npop l5.nOpnsh L5.nGsh ) , robust gmm2s cluster( id )
est store m1
qui ivreg2 nn2  GDP OpshGDP nfdi nIsh IGDP nfrdm  npi (nOpnsh nGsh= npop l5.nOpnsh L5.nGsh ) , robust gmm2s cluster( id )
est store m2
qui ivreg2 nn3  GDP OpshGDP nfdi nIsh IGDP nfrdm  npi (nOpnsh nGsh= npop l5.nOpnsh L5.nGsh ) , robust gmm2s cluster( id )
est store m3
qui ivreg2 nn4  GDP OpshGDP nfdi nIsh IGDP nfrdm  npi (nOpnsh nGsh= npop l5.nOpnsh L5.nGsh ) , robust gmm2s cluster( id )
est store m4
qui ivreg2 nn5  GDP OpshGDP nfdi nIsh IGDP nfrdm  npi (nOpnsh nGsh= npop l5.nOpnsh L5.nGsh ) , robust gmm2s cluster( id )
est store m5
qui ivreg2 nn6  GDP OpshGDP nfdi nIsh IGDP nfrdm  npi (nOpnsh nGsh= npop l5.nOpnsh L5.nGsh ) , robust gmm2s cluster( id )
est store m6
qui ivreg2 nn7  GDP OpshGDP nfdi nIsh IGDP nfrdm  npi (nOpnsh nGsh= npop l5.nOpnsh L5.nGsh ) , robust gmm2s cluster( id )
est store m7
qui ivreg2 nn8  GDP OpshGDP nfdi nIsh IGDP nfrdm  npi (nOpnsh nGsh= npop l5.nOpnsh L5.nGsh ) , robust gmm2s cluster( id )
est store m8
qui ivreg2 nn9  GDP OpshGDP nfdi nIsh IGDP nfrdm  npi (nOpnsh nGsh= npop l5.nOpnsh L5.nGsh ) , robust gmm2s cluster( id )
est store m9
qui ivreg2 nn10 GDP OpshGDP nfdi nIsh IGDP nfrdm  npi (nOpnsh nGsh= npop l5.nOpnsh L5.nGsh ) , robust gmm2s cluster( id )
est store m10

est table m1 m2 m3 m4 m5 m6 m7 m8 m9 m10  , b(%9.3f)star stats(N r2_a) drop (  _cons)


*Replication for labor share to answer the reviewer's comment

qui xtreg   Gini labsh     tey HR Emp Ish Gsh PG Ksh pry sey cl frdm Opnsh fdi  pi, fe
est store GiTLS
qui xtreg   Gini labsh     Emp pry Ish Ksh HR PG sey Gsh tey cl frdm  fdi  Opnsh pi , re
est store GiTRELS
qui xtreg   T20  labsh     frdm cl Emp tey pry Ish sey HR Opnsh pi Gsh Ksh fdi PG  , fe
est store T20TLS
qui xtreg   T20  labsh     frdm cl Emp tey pry Ish sey HR Opnsh pi Gsh Ksh fdi PG , re
est store T20TRELS

est table     GiTLS  GiTRELS   T20TLS  T20TRELS ,  b(%9.3f)star stats(N r2_a) drop(  )


capture log close
