# Supplementary material for: Robust determinants of income distribution across and within countries
Source: PLoS One. 2021 Jul 1;16(7):e0253291. doi: 10.1371/journal.pone.0253291 (PMC8248696; doi:10.1371/journal.pone.0253291)
Supplement: S7 File — (M) [file pone.0253291.s008.m]

clear 

%standard deviation for trended-time
sttre=0.0399;
sttrgdp=0.0889;
sttrk=0.5289;
sttri=0.04;
%standard deviation for FE-time
stfee=0.0382;
stfegdp=0.0873;
stfek=0.4845;
stfei=0.0381;
%lower and upper bounds of cl, opsh, pi for trend time
cltrl=-1.3642;
cltru=2.7284;
opntrl=-0.6705;
opntru=1.3368;
pitrl=-4.078;
pitru=25.1326;
%lower and upper bounds of cl, opnsh, pi for FE time
clfel=-1.3042;
clfeu=2.7772;
opnfel=-0.702;
opnfeu=1.3064;
pifel=-3.9683;
pifeu=24.3869;
%std of ncl nOpnsh and npi
stfecl=0.4871  ;
stfeopn=0.1706 ;
stfepi=1.3905  ;

sttrcl=0.4997  ;
sttropn=0.1813 ;
sttrpi=1.4133  ;

% total maringal effect equations of the regerssion results
%dlt is the change of development factors, GDP, K, and I, and sigma is the size of interval from the max to min for cl, openness and pi

% Scenario 1
% dlt=0.1;
% sigma=1 ;

%Scenario 2
  dlt=2;
  sigma=3 ;

N=1000000;
%FE-time estimates
dltfee= stfee*( dlt*rand(1,N)) ;
dltfegdp=stfegdp*( dlt*rand(1,N))   ;
dltfek=stfek*( dlt*rand(1,N));
dltfei=stfei*( dlt*rand(1,N));

clfe=sigma*stfecl*(0.5-rand(1,N));
opnshfe=sigma*stfeopn*(0.5-rand(1,N)) ;
pife=sigma*stfepi*(0.5-rand(1,N)) ;

dltgini=0.059*dltfee-(0.001+0.08*clfe+0.314*opnshfe-0.025*pife).*dltfegdp+0.005*dltfek+0.25*dltfei;
dltb20=-0.043*dltfee+(0.029+0.32*clfe+0.025*opnshfe+0.006*pife).*dltfegdp-0.001*dltfek-0.111*dltfei;
dltmed=-0.063*dltfee+(0.061+0.048*clfe+0.06*opnshfe+0.026*pife).*dltfegdp+0.001*dltfek-0.236*dltfei;

dltnmis=-0.086*dltfee-(0.007+0.007*clfe+0.189*opnshfe+0.003*pife).*dltfegdp-0.013*dltfek-0.199*dltfei;

%Trended-time estimates
dlte= sttre*( dlt*rand(1,N));
dltgdp=sttrgdp*( dlt*rand(1,N))   ;
dltk=sttrk*( dlt*rand(1,N));
dlti=sttri*( dlt*rand(1,N));

cl= sigma*sttrcl*(0.5-rand(1,N)) ;
opnsh=sigma*sttropn*(0.5-rand(1,N)) ;
pi= sigma*sttrpi*(0.5-rand(1,N)) ;

dltmis=-0.073*dlte+(0.067+0.014*cl-0.251*opnsh-0.001*pi).*dltgdp-0.004*dltk-0.28*dlti;
dltmps=-0.03*dlte-(0.024+0.037*cl+0.439*opnsh-0.019*pi).*dltgdp -0.018*dltk+0.106*dlti;
dltmid=-0.024*dlte+(0.039+0.051*cl+0.189*opnsh-0.046*pi).*dltgdp-0.001*dltk-0.078*dlti  ;
dltt20=0.092*dlte-(0.084+0.032*cl+0.212*opnsh-0.046*pi).*dltgdp-0.004*dltk+0.242*dlti;

dltngini=0.082*dlte-(0.043+0.034*cl+0.319*opnsh-0.46*pi).*dltgdp-0.011*dltk+0.245*dlti;
dltnb20=-0.049*dlte+(0.028+0.007*cl+0.025*opnsh+0.002*pi).*dltgdp+0.001*dltk-0.061*dlti;
dltnt20=0.069*dlte-(0.086+0.035*cl+0.234*opnsh-0.025*pi).*dltgdp-0.006*dltk+0.159*dlti;
dltnmed=-0.075*dlte+(0.067+0.044*cl+0.179*opnsh-0.012*pi).*dltgdp+0.004*dltk-0.136*dlti  ;
dltnmid=-0.008*dlte+(0.056+0.037*cl+0.162*opnsh-0.014*pi).*dltgdp+0.004*dltk-0.067*dlti  ;
dltnmps=-0.025*dlte-(0.037+0.026*cl+0.397*opnsh-0.008*pi).*dltgdp-0.012*dltk+0.058*dlti  ;

marginaleffects=[dltgini;  dltmis;  dltb20 ; dltt20; dltmed; dltmid;  dltngini; dltnmis; dltnb20; dltnt20; dltnmed; dltnmid; dltnmps ]';

%Probability of the negative marginal effects on inequality
%LSDV
ngini=sum(dltgini(:)<0);
nmed=sum(dltmed(:)>0) ;
nb20=sum(dltb20(:)>0);
nmis=sum(dltmis(:)>0);
nmps=sum(dltmps(:)<0);
nmid=sum(dltmid(:)>0) ;
nt20=sum(dltt20(:)<0);

%POLS
nngini=sum(dltngini(:)<0);
nnmed=sum(dltnmed(:)>0); 
nnb20=sum(dltnb20(:)>0);
nnmis=sum(dltnmis(:)>0);
nnmps=sum(dltnmps(:)<0); 
nnmid=sum(dltnmid(:)>0);   
nnt20=sum(dltnt20(:)<0);  

resultslsdv=0.000001*[ngini  nmed  nb20  nmis  nmps  nmid  nt20 ]

resultspole=0.000001*[nngini  nnmed  nnb20  nnmis  nnmps  nnmid  nnt20 ]


  
